# Supplementary material for: Identification and Validation of CYBB, CD86, and C3AR1 as the Key Genes Related to Macrophage Infiltration of Gastric Cancer
Source: Front Mol Biosci. 2021 Dec 7;8:756085. doi: 10.3389/fmolb.2021.756085 (PMC8688826; doi:10.3389/fmolb.2021.756085)
Supplement: Supplementary file 5 [file DataSheet1.ZIP]

Archive with 22 entries (17 files):
- STAD GEO/
- STAD GEO/01 getrna/
- STAD GEO/01 getrna/genematrix.txt
- STAD GEO/01 getrna/GSE13911.txt
- TCGA/
- TCGA/01 tcga xcell/
- TCGA/01 tcga xcell/xCell_symbol_22.txt
- TCGA/01 tcga xcell/xCell_symbol_22.xls
- TCGA/01 tcga xcell/xCell_symbol_xCell_64.txt
- TCGA/01 tcga xcell/xCell_symbol_xCell_64.xls
- TCGA/01 tcga xcell/xCell_symbol_xCell_64pvals.txt
- TCGA/01 tcga xcell/xCell_symbol_xCell_64pvals.xls
- TCGA/01 tcga xcell/xCell_symbol_xCell_64RAW.txt
- TCGA/01 tcga xcell/xCell_symbol_xCell_64RAW.xls
- TCGA/01 tcga xcell/╙├xCell_symbol_22.txt
- TCGA/01 tcga xcell/╙├xCell_symbol_22.xls
- TCGA/02mergetime and cell/
- TCGA/02mergetime and cell/cell.xlsx
- TCGA/02mergetime and cell/merge.csv
- TCGA/02mergetime and cell/stad time.xlsx
- TCGA/clinical.xls
- TCGA/gdc_download_.tar.gz
