# Supplementary material for: Identification and Validation of CYBB, CD86, and C3AR1 as the Key Genes Related to Macrophage Infiltration of Gastric Cancer
Source: Front Mol Biosci. 2021 Dec 7;8:756085. doi: 10.3389/fmolb.2021.756085 (PMC8688826; doi:10.3389/fmolb.2021.756085)
Supplement: Supplementary file 5 [file DataSheet1.ZIP › STAD GEO/01 getrna/genematrix.txt]

Gene	GSM350411.CEL.gz	GSM350412.CEL.gz	GSM350413.CEL.gz	GSM350414.CEL.gz	GSM350415.CEL.gz	GSM350416.CEL.gz	GSM350417.CEL.gz	GSM350418.CEL.gz	GSM350419.CEL.gz	GSM350420.CEL.gz	GSM350421.CEL.gz	GSM350422.CEL.gz	GSM350423.CEL.gz	GSM350424.CEL.gz	GSM350425.CEL.gz	GSM350426.CEL.gz	GSM350427.CEL.gz	GSM350428.CEL.gz	GSM350429.CEL.gz	GSM350430.CEL.gz	GSM350431.CEL.gz	GSM350432.CEL.gz	GSM350433.CEL.gz	GSM350434.CEL.gz	GSM350435.CEL.gz	GSM350436.CEL.gz	GSM350437.CEL.gz	GSM350438.CEL.gz	GSM350439.CEL.gz	GSM350440.CEL.gz	GSM350441.CEL.gz	GSM350442.CEL.gz	GSM350443.CEL.gz	GSM350444.CEL.gz	GSM350445.CEL.gz	GSM350446.CEL.gz	GSM350447.CEL.gz	GSM350448.CEL.gz	GSM350449.CEL.gz	GSM350450.CEL.gz	GSM350451.CEL.gz	GSM350452.CEL.gz	GSM350453.CEL.gz	GSM350454.CEL.gz	GSM350455.CEL.gz	GSM350456.CEL.gz	GSM350457.CEL.gz	GSM350458.CEL.gz	GSM350459.CEL.gz
A1BG	4.14858293332336	4.08792963331221	4.10642501209533	4.26065728841355	4.08159737352113	4.30975921898543	4.48592464944787	4.1817271387699	4.24864903083273	4.446404429171	4.51103321604561	4.2555166935088	4.19446573408407	4.33541351304088	4.73625608635103	4.60347692829313	4.47177167292286	4.42852259964858	4.26957477795462	4.64011937063424	4.12979619121323	4.17962777924405	4.31648476744479	4.27284504596117	4.49895711757115	4.21804439478993	4.33857083276795	4.32590361462951	4.39784971654083	4.42587709047846	4.4702968300285	4.39050844528717	4.40007622986891	4.34428757735068	4.10939338982973	4.4745119188218	4.12304959078848	4.144666889489	4.32590361462951	4.08005063226689	4.19087150546322	4.40556703986128	4.36534397997247	4.65834031220233	4.21783318407574	4.30939361484146	4.21627716804781	4.75534826839224	4.90204673254469
A1CF	4.30647163679741	6.61759163767915	4.50393347475466	5.06153036876001	5.33003359976041	4.29661118105078	4.47863722594697	4.48621204891246	5.1139829199194	6.64321825884801	6.79608892786255	4.27431191934323	6.76936152519245	4.84130388555217	5.66667114185275	6.56552794172658	4.48430598524323	6.03701720215443	4.959946910982	4.88778067728865	5.87932729232323	4.44368357154031	4.41535129632194	5.28239900651984	4.74729763209515	4.17251354341965	5.07905751260634	5.77746717664453	7.33743109945752	4.6937339394172	4.74245135805917	4.59880139131949	7.12222164276359	4.64174127485762	4.99755007589479	5.17908985191609	5.60722756355692	4.6121619312351	6.40637073428019	6.98470102013788	5.91969435966044	4.72115040299436	6.95207124369775	7.65533489395319	4.10730414640099	4.36225295066511	5.6511833857184	4.94718515725252	6.40495944246555
A2M	4.22569856699461	4.06883954358993	4.22755395447157	4.51355322512013	4.55131629029421	4.18972708340258	4.28439664747085	4.51075773410842	4.26848728699794	4.38788669207589	4.40307914358476	4.51293102413847	4.78134174073482	4.39194148153869	4.71846618692731	4.44573669776545	4.3431316349709	4.42129144015397	4.448402484511	4.52577028688492	4.17026832091976	4.52652244543098	4.89789975419509	4.24676123444766	4.35783049647436	4.636864843759	4.2686360636219	4.69710413055067	4.59306209559614	4.48264494551685	4.38464658779933	4.47147505380899	4.41759205993796	4.31040898103714	4.40307914358476	4.29797698157348	4.29132335258581	4.16288844157594	4.50613581824664	4.44815293688398	4.46433655899968	4.40466278895492	4.49826208584521	4.47240734063246	4.23407427882962	4.59712290625506	4.56718793742168	4.16403903303483	4.33593306725445
A2M-AS1	3.52164239292613	4.13037700739115	3.4586841527055	4.1314621450435	3.90573090943177	4.01191577909605	3.98389342955589	3.25520410616335	3.89427204490911	3.5806058834555	3.62961155861188	3.95883473786854	3.77038841176657	3.95534588966466	4.50849998566355	3.2692469322356	4.23938222410681	3.8109591024823	3.76450315106282	3.8745911837557	3.66444974079246	3.5943838263324	3.50763685214007	3.96771758904768	3.7574616603037	3.2963907339443	3.7274143194803	3.61129199100648	3.6408179236587	3.83394612925104	3.60321620962668	3.57180708568154	4.03698043946901	3.73409265724623	3.59880733297798	4.10618209880005	4.03058036901921	3.51636336734547	3.93233990385253	3.49520551026814	3.75503413419925	3.80877093379231	3.58008971668752	3.78088902095498	3.82820051649355	4.20430980018894	3.77038841176657	3.70043012360663	3.65915283563263
A2ML1	3.58520255748227	4.06880326346714	4.44721976077535	3.98085071645199	3.65110295818529	3.62718164136755	3.97648200492928	3.7094278150264	3.97306548776363	3.77541608938697	3.83393029772356	3.56848435668859	3.68180951822625	3.88884217277625	3.5138650805818	3.6693663430742	3.77609185294483	3.56769315491328	3.79627237974777	4.07757214694339	3.77349350777438	3.66276725313934	4.07978903190914	3.75226836715972	4.07102637592709	3.50922710540803	3.51640859318605	3.670597645458	3.66592740537463	3.52008336335032	3.86896697068559	3.67022066284815	3.54114186276957	3.8314753078665	3.87132779430065	3.86818385236134	3.74347926903464	4.00936281430234	3.62525757569469	3.81281134766517	3.89415091926717	3.98778859798832	3.60026982778865	3.72102811750928	3.58640667324233	4.40124564717689	3.81473741414424	3.86845596407882	3.64840628960512
A4GALT	6.01710443719358	6.59832049562914	5.99008044329433	6.02372675624839	6.22246410333112	5.94472432904659	5.92279007486837	6.15810054043905	5.75512771293031	5.8806493776589	6.18392310982352	6.1347268609128	5.9795444566025	6.08927860973699	6.26533109179568	5.79591654600349	6.14603052151204	6.27359294450376	6.07680091752225	6.43506362249239	6.38223164131889	5.97071110743635	6.07150330064119	5.94934112647461	5.98579125362069	6.02679434932889	6.16337363581888	6.24939219931716	6.09917607157426	5.98474926270001	6.2697529828605	6.19659953559804	6.11753499439539	6.16403405939159	5.826977213502	6.37875500403742	5.76457330595924	6.039599304557	5.99345465259754	6.06069245646366	5.93478482709001	6.1532489459992	6.00241143699573	6.1738497440854	5.99398286688391	6.40989822005103	5.93627727530212	5.87154998870259	6.30137362421758
A4GNT	4.39951506140663	4.57476176131244	4.23875905049576	5.40155471067952	5.12200034721308	4.42415918801819	4.96090785929069	4.45558422363496	5.03477513992744	4.9191191844646	6.41553583384733	4.53576293296746	6.19716378357009	5.32719620566425	6.83835070856583	5.64905068290489	5.22312701077497	5.67904214074052	4.71252643958336	4.76283929789899	6.70448547051117	4.79794884477618	4.91445679550922	5.15655641834889	6.51544849853941	4.75665445927561	6.75891916970626	6.97043396866506	7.15142784102393	5.21676604448718	5.66855780140633	4.318272153893	4.30338654195381	5.98581072413956	4.83874815128543	5.28066841905515	4.58478610686418	5.95095574478487	4.63234006789793	5.34654654103346	4.28250145422102	7.2535853570987	4.55250071362788	5.37969311303191	4.73754640980458	4.51646475373311	4.53450790278872	5.16720338167892	4.82286007071784
AA06	4.85077182179241	5.03634578512682	4.77157451095207	5.53315825195251	4.76370409343615	4.51124887652099	4.66016807407792	4.54815285428575	4.8491478612425	4.73423746439882	4.82296966101415	4.61298402814376	4.4415677731459	5.25170588138278	4.58535540762803	4.97332541169737	4.66398660956049	5.13880461302943	4.80012532657398	5.02522006545825	5.18799946197141	4.76330911618304	4.86121734371372	4.41864358590797	4.97502713275909	4.47585802379459	4.67564609153097	4.81475368622003	4.62692054149446	4.84216728847525	4.78502228007905	4.52066973728203	4.59944241298991	4.61532095650633	4.69305981254545	5.1175741972465	4.7853568050734	4.9232374652802	4.5348124607557	4.48151423621434	4.80749092559508	4.88874183109124	4.67618898396539	4.34841082897398	4.7321324811851	5.3965458319736	4.6426666637339	5.29725076952771	4.82531056307594
AADAT	5.64028086271693	5.21979986880624	4.74396950278361	5.19547533552833	4.85688395991874	4.96658505325525	5.67544476416495	5.15593963003679	5.30927141666673	4.94393498231961	5.09389023271974	5.00920053067491	4.99598909968854	5.12974893505433	4.86236589494702	5.36372083400472	4.91677834607519	4.89356884669435	5.19564907807955	5.15024668945043	5.09470985392854	4.79882021373358	5.14654125968324	5.0583868265266	5.29446150392865	4.63524258458134	5.20449091754594	5.16328670416963	5.21958170501577	4.78386060362086	5.11163700112655	5.44086673110246	5.186403462339	5.3649720243492	4.70139564446138	5.14632988153222	4.85560791178971	5.20865310660509	4.63196514933989	4.92783078628316	4.91726882606701	5.24841613008641	5.18634059920669	5.11035825488886	5.61339966914567	4.93397880952071	4.88006668704892	5.6346727535612	4.73124113453583
AAED1	6.53509634821398	4.7260058253475	6.82951873821059	5.302540473695	5.51024153903907	6.30932941014761	5.52504065431356	6.26665844367972	5.24500755012105	5.59897987978081	5.47403462980368	6.21579487673912	5.40537143492812	5.84676972922825	6.13022630748568	5.6678798352534	5.68902572573004	5.3126982334245	6.49959550044773	4.84680784705467	5.59202504558558	6.18682368080648	5.47456170068706	6.37571139942546	5.65208015344044	7.20494588592219	5.3305565622259	5.38625826611776	5.38032477523445	6.29271470585434	5.3817533205185	5.49931999968188	6.32026114732718	5.51246881989336	6.02845821731152	4.9466224806654	5.37743437179631	5.81665715850803	6.7615719615006	5.50732972493496	5.47946261263477	5.59453092660008	6.2301537511874	5.54211462104723	6.43107195394113	5.25974142924046	5.60491360543066	5.33390848864148	6.0464223295071
AAGAB	5.8115445948878	5.50126761461577	5.78156010113977	5.39274973205883	5.55822655509176	5.46054254329371	5.66190091368149	5.51188324170167	5.47086368868668	5.61970440546048	5.55042165315248	5.40916057443123	5.62764655274689	5.77986699625429	5.41503868122477	5.68117531475958	5.58312175073683	5.58462066655621	6.01512628949837	5.58645425317926	5.66122231086267	5.63396739842838	5.70345466313659	5.52279699791357	5.45472935539991	5.88769690464356	5.7048736234253	5.64627392887669	5.51875308866374	5.23619121784906	5.49110622654707	5.46900992681508	5.68786471358842	5.42384103190052	5.77419152977546	5.46872558261204	5.82908572275264	5.6347054788113	5.77870356340478	5.64905061212726	5.64388790815649	5.41761869826574	5.81305044123418	5.65803841662689	5.56928748894373	5.5146528940976	5.78529237617699	5.38704083920135	5.66147499643582
AAK1	6.07988531120672	6.47151619053203	6.23692125995388	6.7096354332021	6.17602209838855	6.56418020715006	6.38893935958468	6.23914183214987	6.74011298254838	6.26002598315241	6.31565341341343	6.67388971104495	6.03270558106557	6.96157860787835	6.22610455966886	6.22105116559972	6.6435329155516	6.25957606686268	6.22444746027387	6.7201532939018	6.35898719166227	5.93854852572482	6.72334587674526	6.26963473100662	6.72057315465077	6.0035472236375	6.39399147553891	6.28663644324492	6.17833364725891	6.39091744051232	6.48150408471605	6.27163576149164	6.20713360125793	6.3030441115015	6.29653035408547	6.80107526426917	6.19248248247797	6.7681939607115	5.86265138329895	6.18863472448393	6.19052135439656	6.72913578445851	5.80142873324133	6.2038391938905	6.34009380789722	7.37147998059791	6.34502081219457	6.544249248562	6.19478546700699
AAMP	7.76336921273167	7.53812588235417	7.99125213264083	7.15638336911584	7.75938492799475	7.37041792402411	8.04097509168988	7.88505932219083	7.32696792999202	7.17516208197591	7.69087257027192	8.20006423116216	7.84843155593097	7.35910550331225	7.74160676076401	7.73319064082141	7.70768299693244	7.90425939165088	7.87313084225881	7.1546925027341	7.76981384914267	8.26249578887073	7.45822530855259	7.40336918416021	7.35734218459951	8.34216214708265	7.99356561738443	8.37851826440071	7.95594052216221	7.92298181325899	7.62542344039748	8.04730025668465	9.02168286908671	7.96480784021988	7.54207807219277	7.31412311932871	7.22145579368761	7.49270382174863	7.97572220245103	7.69092116315591	7.65552347677076	7.5722957644334	8.64826638279781	8.02891818880916	7.9526134510172	6.96188840432721	7.55149550827008	7.53654732090254	8.58002343915794
AARS	9.02869216977838	7.837007119993	8.65496638708861	7.90255757434176	8.13962558084856	7.94715888084249	8.21811782796311	8.53811563792896	8.22130492522663	8.15568406556317	8.10350861988901	8.17740964489757	8.81243021202657	8.199802914138	8.30164913123178	8.47005214900615	8.4577765645461	8.54713624787454	7.96460109606638	8.1830033859794	8.26359170313558	8.62784665354169	8.39826042132863	8.07294412697907	7.73809917273028	8.25899785786204	8.26088797175729	8.83063509270288	8.28704626478691	8.36857353559218	8.46058605981121	8.20436271235021	8.49834410047822	8.38742145629685	7.92086179462112	8.34699624323542	7.98604194170449	8.50773312828556	8.88143616588337	8.05663538872252	8.08584586471699	8.27516650978519	8.69498399724438	8.31363682844143	8.69458758243821	8.35820757399897	8.01720450012466	8.08659220117651	8.66789112050078
AARS2	5.80273756208834	5.60638600341785	5.93629003482974	5.56997615612343	5.64294638858197	5.89897639211858	5.67718258742475	5.76440102376963	6.04979300156124	5.94662163863163	5.83709020468016	5.69446681594151	6.06480262047618	5.59957628146476	5.83015377658428	5.99789052401018	5.78243318541725	6.13297471202332	6.04978953539242	5.72300445471974	6.1180706235999	6.1760534173934	5.52831332963297	6.02380992230864	5.12321987598733	6.07215500780858	5.64430005990243	5.72053480009931	5.80785138789543	5.9434635524743	5.90076378885934	5.66932237490329	7.08358967823479	5.80328569064567	5.72284743961236	6.19755395704228	5.43270282025799	5.82545340360647	6.11977913022315	6.02537402154973	5.43624474679647	5.55191305871934	7.09374181564747	5.69470663481437	6.29488332942201	6.28450673759596	5.26023317949839	5.87241663729948	7.08695106452053
AASDH	5.93476780472493	6.41248511836102	6.55498469521249	6.3092948556797	6.2338518923896	7.16066159587996	6.17018116221211	6.28193964555126	7.00210045333152	6.85613765851265	6.29530421937552	5.69397856096119	5.97789102275394	6.13214919873894	6.41851947407735	6.16607693578237	5.89863174698637	5.57698455248868	5.17705162523488	5.56616373878349	5.58060296038957	6.00275366786922	5.79981272679337	7.30849288469264	5.93160869693317	6.41417484335151	6.62240186259952	5.64152298590194	6.05303096084947	5.48431363922934	5.10937405947804	6.00275366786922	5.83742011901769	5.94248326195816	7.12863342805315	4.7671044499352	5.63580834922503	5.35031202841664	5.67453217208803	5.76671022721953	5.39227139837541	5.06781329581907	7.29514083807856	5.71941431313718	6.17093063450772	4.98435411028046	7.25352548844518	5.41932037560534	5.30238172612059
AASS	3.35032502344407	3.49242377380223	3.35588847701876	3.59973559097807	3.24844437290268	4.16525361595238	3.99784285892526	4.07344768160526	3.4454644086297	4.09717903072635	3.40651115459849	3.84215512345787	3.31564233989107	3.64658462622924	4.04998285742401	3.56095933510707	3.83138859751014	3.53932977301214	3.36865994089548	3.22490994626302	3.8109591024823	3.38784855593703	3.59446933153545	3.58763104102698	3.49736081269308	3.12968754817401	3.50002575808988	3.97976235375411	3.53692347654299	3.71726985587347	3.42339805897817	3.5044329723831	3.77366850553592	3.90026916997766	3.21063110263483	3.86443396734875	3.41462795320469	3.54197979977608	3.19296784743863	3.57614166484004	4.13617088566718	3.52464086503179	2.80351927692224	3.64387749169805	3.44201823662423	3.26279096854905	3.29338487781314	3.67917604510212	3.21569556515903
AATF	8.49398884299996	7.7471890685178	8.35952265557185	7.591774193045	8.23900556918673	7.87339777809948	7.74924526729661	8.23830744262828	7.61222720998783	8.27714432897286	7.7686619645935	8.25570780566366	8.39091674997234	7.84763284697775	8.01066214877425	7.96897530265644	7.96208715115292	8.08685315184438	8.06425295384444	7.67894854448978	8.42923957845268	8.99664787963657	7.85694745052968	7.72568455370116	7.4820036780646	8.5155250393881	7.92415806810546	8.23513208777887	7.91793291772439	7.99536532772243	8.21774364832623	8.45049093493669	9.42404975769594	8.04264695480924	7.95762015665591	7.63123336958099	7.75966628802173	7.87139325587844	8.64554818731149	7.86619173049826	8.0816315050857	7.60974723832648	9.32494294951496	7.86218026328493	8.53425433643723	7.60139224312633	8.14395504415511	7.72890972643422	9.05165965761577
ABAT	5.57615901603808	6.13982771217461	5.23986623650726	5.72205706138583	5.99145866787653	5.67560999047103	5.91461848085438	5.89508971961338	6.07215865404115	5.8226315387441	5.87339661550396	5.45152089244644	5.60294687601347	5.96248117312078	5.27291064894901	5.72574992557697	5.52820947036767	5.70032859005293	5.80802133815746	5.62810553483406	5.69742276281858	5.25287697181511	5.8183033144002	5.64449941520539	5.79218727680668	5.81208266839086	5.52820947036767	5.48935721231765	5.9539242548376	5.49192368734431	5.34994493363028	5.71126575648064	5.40060722508008	5.51499523897552	5.70697497645028	5.72743597393978	5.86888367631583	5.08111818130024	6.01882142181681	5.71820422316118	5.77921972483003	5.82293179084617	5.4624553404632	5.67886441173041	5.01456517012817	5.86765510489683	5.96433205872519	5.84822640687146	5.5927960012594
ABCA1	7.85157488683159	5.49701915603644	7.90590605341589	6.22322438501719	6.50609110525928	7.86015041857315	6.08119290189572	8.1419148210348	6.26934572144968	6.59712902493782	6.81783765279356	7.95341257122683	6.74635350376917	6.15461373879255	8.0384705083532	6.75351711772589	7.35017435004958	6.4858904706196	8.1983037005333	6.64836116397768	5.85485851430976	7.90720661893004	6.95646380979684	7.12794182437191	7.03849811112965	6.41534635402239	7.00419475095176	6.4636663446389	6.38730590116119	6.58733835691572	7.0783458808524	7.60630627656294	7.66115181117828	7.12317901975078	6.8786482767011	6.8677258530351	6.19998488767888	6.93461199349109	8.4463926494826	6.86725989779801	6.64191119098601	7.0411057206689	7.55408838221323	7.21935002800319	8.62162789556476	5.59664239641827	5.67315031303573	6.62209426263424	7.27742045347326
ABCA13	2.47631612561058	2.57535045484944	2.53042153234039	2.51521020922103	2.55479250367962	2.5110881681611	2.79368460478337	2.51864536872667	2.46924990808754	2.60704138454586	2.55404578773655	2.50273218527071	2.5342767420137	2.54242110294611	2.5012813209496	2.67971146974326	2.49034547982938	2.65825844172242	2.55918270343446	2.51175911570514	2.53598370404705	2.50843489611995	2.51241146342222	2.5710835038302	2.44405332569102	2.55589299960005	2.5774475480556	2.53737614824515	2.54538420370827	2.58610555297202	2.54188296805127	2.57547837427447	2.88254279926548	2.50138298138666	2.55805689186176	2.46566007126199	2.57155650782622	2.57605159457564	2.56339662224379	2.4939072443767	2.47280017077239	2.46881030499093	2.48677204108586	2.53375078183151	2.43382547156642	2.53987795307299	2.58288089556326	2.49304734361304	2.56541473215853
ABCA17P	3.27140572272663	3.27444874416891	3.32049164087831	3.00809631949258	3.30684510182159	3.285606902152	3.38215777467461	3.66860129876441	3.04003459774598	3.41471703586239	3.21078116505181	3.20521912660668	3.31897137242353	3.2515436975381	3.1251657212279	3.26162281976633	3.2482956985143	3.08915659438606	3.11103461327584	3.34970364864781	3.3244402051678	3.26937515210195	3.34072429004009	3.31881803743785	3.11303113855671	3.48573758986304	3.26862446561808	3.19917148124276	3.12702870516699	3.14064028392128	3.45345976925545	5.51850284608653	3.17918292730647	3.37843908049092	3.27162741953192	3.19734931261307	3.57498654928915	3.10985431967645	3.5246430806395	3.25979450424539	3.08464195991493	3.23407785310379	3.4322461970892	3.27038352731513	3.48410871395207	3.42024712930012	3.35807388066824	3.26709906246134	3.18630696934474
ABCA2	5.6012538174907	5.02972248229931	5.25711755182066	5.11858443173661	5.40974240073593	4.62401142121587	5.24145296964764	5.36192659526464	4.64261245773319	4.99933850066149	4.85242362587983	5.12903123742422	4.98484808199675	5.20092096884295	4.86453792086996	4.65456893472417	4.98617908488133	5.03645234313799	4.76727093623542	5.17893103827946	5.14727746343765	5.08700894908258	4.92271257794652	4.74410852494452	5.0597384946379	5.56932825080549	4.7355634343884	4.81626573161025	4.84717851330622	4.81044737570858	5.06427632076727	5.33874216886879	4.85000669594567	4.73250203431138	4.88921674895724	5.09233880251555	4.91970454487023	4.8308360152428	5.27421728374563	4.95446044228422	4.81844827352702	4.93426327674633	4.96719980675111	4.93523378842676	5.20914868149131	5.89688905385488	4.92514622369585	4.59716540217836	4.97579985899079
ABCA3	5.51314189161593	5.1091844106385	5.86870215084991	5.35048478005934	5.82529297456245	4.9518842321679	5.32509803939112	6.44513061116625	4.80638025186362	5.94781889111453	5.14159459724994	5.29672028795535	5.63885826860546	5.62371191518213	5.2198748017253	5.04110494636503	5.46585912951716	5.2668692474965	4.694836121874	5.05093191944395	5.64256623854813	4.93061645270493	5.45841620441499	5.09215772457975	4.9097193693328	6.12405390399793	4.85093879754977	5.24886753817578	4.98819329911113	4.97351898067897	5.20334716153989	5.9101556425082	5.10729184070968	4.99328424700254	4.85381407418025	5.33866648737649	4.43750681212159	5.11355968190276	4.89988550489119	4.98697779765977	4.47688032800621	5.30536997060381	4.65380192059261	4.92508932663414	4.95299731276142	5.89793428790435	5.92764231761205	5.18204105173383	5.15008983963998
ABCA4	4.9150027581976	5.0900686539814	4.67574099093137	5.21175141967431	4.994007590097	4.46417072785344	4.84564497900977	4.91768588794081	4.97104329588769	4.94334486791066	5.30091998353967	4.82086147714729	4.65336733606955	5.48136770500509	4.83428127242506	5.0178377249222	4.86132568024114	4.9961395002331	4.84350247853952	5.344733370334	4.96372633946579	4.7117352904654	5.17271091722572	4.71551503495859	5.25392582268775	4.76206794874835	4.91791301454782	4.80876789231902	4.88933238180631	4.76749086982459	5.05686835936181	4.67384604666767	4.42940898135802	4.70115212114925	4.98483819007842	5.24603481076167	5.26845376995183	5.16893510807537	4.99547587228495	4.91550078909745	5.61349309190735	5.56828868800231	4.87874653681883	5.42550121501643	4.58044319737662	5.61774688114576	4.86638412667754	5.36208028990377	4.57847756849506
ABCA5	3.99934653217303	4.77742894872814	4.37343231772385	4.57007244538894	4.52462592837543	4.47736877618834	4.69852168468487	4.0534237108754	4.66945609822167	4.22564330152476	4.91869011604182	4.08874542911881	4.72284499415965	4.72948704666959	4.58681883106082	5.08945665864337	4.6852369518376	4.95344856155929	4.55173197471336	4.33253299089565	4.83530309533473	4.15055146017421	4.9869584207887	4.43449380538426	4.5240764569972	4.28529610736852	5.08787765428106	4.40889971933546	4.87692589533029	4.02985467028658	5.06295190689179	4.25084442827601	4.23004953008203	4.75216455341791	4.28501508475008	4.65572990066103	4.71428033675102	5.06494887958697	4.91859512953752	5.28025458579394	4.48909844764083	4.60580576727317	3.74701910478101	4.96989385516984	4.44942663554163	5.11692930439058	4.82229703517339	4.62589124894686	4.77068847812656
ABCA6	3.55360023787387	3.63332713664005	3.48600086227645	3.8117645521851	3.40634121067045	3.37903649812142	3.66704867353884	3.40187347272857	3.59552525321502	3.64025237337871	3.8947727536993	3.80605894255528	3.25166851822625	3.68250624495744	3.7469170933967	3.51055634986525	3.67961523123879	3.76102210521055	3.64324739194986	3.72079466173959	3.4074740471954	3.31105821506285	3.83617776242927	3.46838596229299	3.61272820739645	3.12968754817401	3.42309592962323	3.40910731771944	3.40634121067045	3.50086472863559	3.55811574512048	3.41884239864321	3.33640894996728	3.69317112356472	3.22268483766209	3.65920971585574	3.43789684431262	3.76066679880282	3.48149658881658	3.42092256547895	3.5219287275835	4.06070617813718	3.14587557697272	3.4764479966624	3.40315755511929	3.42587718673178	3.5528361896945	4.06595548115444	3.20633703126724
ABCA8	3.49178358413761	3.57507921644562	3.65684625035567	3.54297371253054	3.38685593348697	3.39221085462722	4.00776493709494	3.55726209594183	3.41763887217511	3.41478727588378	3.35694355861965	3.49502397789478	3.45023178034519	3.61417857674507	3.48800191095873	3.49351963432196	3.63799531626739	3.45794117175245	3.41034108780384	3.70366854107792	3.49796185624556	3.6711678997429	3.52100905294877	3.46706376591566	3.47197768839347	3.43030966443411	3.46635796123265	3.48599493243895	3.54157861169765	3.3655603028459	3.60075661349858	3.51177050777247	3.31918974981022	3.57198260572296	3.53110924102563	3.54458781219553	3.67444867016134	3.48847074261978	3.30065538700237	3.36155091932498	3.44919306747219	3.57161569620564	3.38429513556799	3.50138684554768	3.21017794762519	3.62383595318021	3.32446202210638	3.61113377638896	3.38878917432499
ABCA9	3.39194951744444	3.69596569274787	3.4488158279988	3.56020305827906	3.42861439834652	3.594472832421	3.57264273153874	3.49843289888669	3.56343536781658	3.31936239849112	3.40719733355739	3.68489928740242	3.50238080585473	3.59907809484327	3.55190539118652	3.35641719876365	3.57619951993494	3.44360086494852	3.50331286743724	3.52650369380846	3.48664615613475	3.44339256456194	3.46731844896529	3.48590614963593	3.45468841103105	3.41420961630339	3.50533888586483	3.45073676780918	3.50068462005762	3.33280380447542	3.58733996219564	3.49939877805372	3.40250920588752	3.66091446974863	3.52320305361809	3.57511701253138	3.54960035541062	3.5381762248568	3.42957353735322	3.50084407723673	3.40760525130375	3.56601039027482	3.26575699963537	3.3890809647269	3.51418347234584	3.68479404867468	3.44736534914981	3.46959858331839	3.31943651583832
ABCB1	4.22923410827012	4.277034217412	4.14987677900821	4.38601924816057	4.19371928050413	4.56877934826586	4.17443649751299	4.13184764436354	4.60552357782703	4.08050421577377	5.24078954162441	5.31361143179089	4.30379682213251	4.32857625383435	5.31912294355582	4.44815836692244	4.54217155415094	4.40330648860223	4.53935596986751	4.36588897492646	4.29616162588093	4.23439489667166	4.25690056692252	4.57624588676475	4.34316556663681	3.96959680465686	4.45566830578112	4.25821169453517	4.33352915401774	4.29356754099886	4.34883436080784	4.15714174727448	4.29653304490127	4.45888292322658	4.07621262935998	4.32312864557504	4.4235480579245	4.42039285286001	4.27736433441327	4.842417545193	4.52649753162675	4.40459695967398	4.02404652400023	5.85575061785705	4.49723324564161	4.22862843699708	4.78201647364693	4.40907872997509	4.16473219545393
ABCB10	8.40572507960984	6.22463944146739	7.57130310139776	5.75892831485741	6.7773954658802	7.35824637273444	6.49799135134931	7.71820068020352	6.52081359826132	6.96884592199822	7.2166256386206	7.31304194942426	8.24722224027865	5.9915278727062	7.50262855827709	7.69232327248723	6.70382141410581	7.58223857432951	6.81396880508161	5.68289113344914	6.74241288920216	8.06424289954989	6.68730135146769	7.29531336732266	6.02279104524168	7.25107390401712	7.37827436249801	7.38938113779167	7.72846789225128	7.32964236836945	7.19079318074813	7.75198919878286	7.96306812746391	6.87803446025214	7.5862460780564	6.55997993538142	8.20531442609058	6.78609905226466	7.36714002060725	8.0722098812723	7.6391240066954	6.6593566926279	8.31586458586017	7.87565945845556	7.70897239944747	5.33137083360393	7.11918517639773	6.20277479865334	7.35154227639721
ABCB11	3.78163849956856	3.99109972823815	3.71192609201887	3.96312797570363	3.94915658170552	3.71133634304787	4.00935100856681	3.87846859385887	4.01122480133518	3.81499989278493	3.74352063967688	3.72927736607179	3.76092954802491	3.7423086257255	3.69307198905312	3.65797225395986	3.76711166473623	3.70725700790303	3.9439444315196	3.88043445983707	3.69781681334142	3.86253109213296	3.73016794160526	3.78377476681049	3.87582916564263	3.64257874988701	3.77411266535935	3.81298610024547	3.64945246804075	3.6751461468594	3.86049534755278	3.78790781526102	3.7124901880726	3.71501407332963	3.75240667143809	3.93708516821416	3.96978539659075	3.84484613537331	3.80403153063605	3.75695647492212	3.83825958323177	3.8487109132832	3.7149924836119	3.79240384669335	3.71526877162397	3.87249165975971	3.91890968456109	3.94864951773691	3.65486622273786
ABCB5	4.44199683295556	4.75072723149674	4.74396950278361	4.90931622427882	4.85490623768335	4.87793874116232	4.93393306268676	4.60689211043461	4.86384810349653	4.71460610199474	4.90906742620855	4.67926704175403	4.61236469690995	5.12858041378191	4.6693864033061	4.91124413511717	4.77632429330445	4.40689837586345	4.5601678715177	5.14891610178488	4.4540993698319	5.08249422706922	5.03821358023632	4.46384160402379	5.24096804320688	4.55436014727547	4.53525145127467	4.47930873804394	4.76732846753481	4.9037944068913	4.60721464854729	4.73674511328622	4.62347096028946	4.62913339015478	4.57613271788317	4.87478814077609	5.14760943636241	4.78680751181575	4.65118276083128	4.76620588613636	4.71256069512188	5.03423367480518	4.53882095479118	4.79181559600656	4.64712092345646	5.148647248406	4.81922757275496	4.89430112192133	4.64603834823161
ABCB6	5.22225173703937	5.26103152205664	5.26752891921768	5.10014588517746	5.45578615657188	4.93590849187361	4.8418740027754	5.19855959993032	5.05845266236809	5.11596581756142	5.11889157681609	5.05148272715746	5.53218049657992	5.15138323520921	4.99908550606033	5.2056094579019	5.21307868016694	5.65600932820903	5.53223859673256	5.54532921634248	5.53682223602555	5.14255906508339	4.79317462917905	5.24979555904079	5.32449422170772	5.37877239549842	5.17011720910391	5.83017825163462	5.17896218189831	5.27920350011112	5.56152828078138	4.9581801438918	5.68613446053738	5.26457871353226	5.2560812104629	5.56129188470176	5.20312479279053	5.1928019585306	5.79161898183232	5.13700412571343	5.34690547170843	5.24867586698772	4.93298348241276	5.23635525297679	4.52292878757942	5.36960083320846	4.95483175664129	5.17688084326575	6.04761509229452
ABCB8	4.96323112168212	4.62912657472991	5.03759047379563	4.35876964485285	4.66058952470994	4.4045956962906	5.01008066106674	4.81118954037439	4.32675463597984	4.46328626544099	4.70190109481501	4.61292970177324	5.07903660667855	4.42260977709708	4.96395687753186	4.52700094236158	4.42079154263568	4.90688076367527	4.69940957548353	4.58452620671294	4.61120068214147	5.54583341490136	4.61989122485263	4.47997132568488	4.73261629583968	5.60521098281372	4.67622030748014	4.75238665997679	5.37046355131676	5.47350661154708	4.89829916376093	4.71073972732801	4.94513847583624	4.57885849224246	4.50200874670706	4.57315967101441	4.12384028077438	4.72350717055403	5.20093494428642	4.75997001870975	5.05639241863552	4.4762117203194	5.69558309748438	5.00130318239816	4.93845530053235	4.54658511241099	4.62186480946205	4.35639194733362	5.24854171151449
ABCB9	5.2237548673791	5.50342190049652	5.13215918524044	5.62749826211584	5.26752598345626	5.09142681225172	5.16309558355716	5.33165864243782	5.37767918416211	5.27557190843772	5.46681551434108	4.90786549304517	4.99223418704092	5.54460719135493	4.95517154532266	5.02678351286087	5.6218334310665	5.42545189538396	5.28886733452456	5.67615145181903	5.25338858206384	5.22114432839507	5.32575808362227	5.05606136960885	5.45208129759561	4.56950293478853	5.05223860828313	5.12890356649958	5.1576815564552	5.00538844706683	5.32272038456006	5.18030682482735	4.85060068769107	5.41855860189191	5.46282601096527	5.69538674314147	5.31194670694511	5.50931639799942	5.35420681932592	4.78558098184477	5.14272226597005	5.62204657708953	4.84404286363506	5.14581855278679	5.12126787884261	5.65417309417995	5.67293733924941	5.36196110342719	5.09549793236707
ABCC1	6.75389461871521	6.09010101139783	7.81971268223447	6.45330125841647	6.30487211510908	7.06441005202711	6.86039844269383	7.02904153078653	6.50490296335632	6.22815347645686	6.5658380551323	7.17283451368118	6.99558557890182	6.25040852342175	7.06892005887243	7.06943954341143	6.71826027635083	6.9765086213434	6.82000495458402	6.51444520386981	6.84021029430171	7.56508827396143	6.79460545772127	6.72313171945204	6.67229696475824	6.74562042961725	6.88398217090773	7.81930640059572	7.09155725093536	7.60243017618834	6.8671210279957	6.77640845959473	6.5559082105269	7.17841578848264	6.872344604219	7.01109492280174	6.03979386598754	6.64804765408512	7.05590189999403	6.91155760991265	6.71140493404217	6.80126453192598	7.4982262111509	6.91415759731362	7.29031182685332	6.42428322537956	6.72312316483208	6.71197077265234	6.90285890479747
ABCC10	6.37586753547474	6.46124716911443	6.80017248682954	5.97793196792818	6.48084770561769	6.27082614417884	5.59153977040557	6.18765095509278	6.15475472337315	6.3223062266996	6.35896279125847	6.33905025977917	6.78705621439418	5.61476234181557	6.34005303317237	6.57216926146747	6.07910357642859	6.61751782589855	6.95295231136372	5.97230970161804	6.82216078240599	6.71264390783897	5.91851912481551	6.5627462593027	5.80431078577207	6.53019558882073	6.36941674066363	6.64235601070211	6.71527639615705	7.01623853328416	6.57731791245257	6.64207902607661	6.7080119236882	6.16579415741554	6.76401693726111	6.42143432690138	7.29590531015954	6.33122480779551	7.33947719740631	6.56426619522187	6.42474091282708	6.1332368503098	7.10652904703364	6.43193316235475	6.61299290687803	6.59281227982114	6.66802173342535	6.22723575924147	7.48201403200589
ABCC11	3.54459490627381	3.72750339315753	3.54197979977608	3.65632955615142	3.68028683761384	3.81614623027322	3.62579266143005	3.64052729312662	3.67819453201495	3.66988535821018	3.92762907451875	3.41456522095533	3.70584878804038	3.68711456935775	3.19750555860896	3.43261944539883	3.66280074853225	3.98434127588997	3.57729900326899	3.82026599290902	3.47992504419523	3.45736313505332	3.63247764324363	3.45362091282175	3.67126782689999	3.42245266359455	3.56286553977233	4.84991074479844	3.48220885477813	3.45208124172791	3.53748135324484	3.524780364819	3.51443012185669	3.53744535394506	3.75544765341579	3.65517623080689	3.52214204905669	3.632975256074	3.71258740238536	3.35061801752656	3.5118709733838	3.66476160593665	3.46567679503028	3.59550130232623	3.32270036213004	3.80059675126622	3.71964952355957	3.54364408834473	3.58024655183703
ABCC12	3.7677952376915	3.78588035874507	3.81724899970699	3.91429031055476	3.6752322236618	3.65427137282004	4.12292864705839	4.00855881921517	3.87706138931683	3.93357392935691	3.58114288347666	3.61465514867946	3.65582129384832	3.75341545293904	3.64610770895694	3.69931033100876	3.40138148458993	3.37284917380439	3.74874460851223	3.66514451154809	3.75640793777893	3.82166813153142	4.03661224497331	3.75739313493245	3.73573367596014	3.8275132723714	3.64026260255298	4.23081126805444	3.75980569425604	3.78537803613971	3.75785122105518	3.82547603811565	3.64342955430449	3.76398658763637	3.96142303177384	3.75640793777893	3.94030784075661	3.75640793777893	3.72626595431029	4.00774733433112	3.98686754868399	3.89224460321563	3.70596433292742	3.79927964592197	3.60348116851182	4.16234717406273	3.93679584942559	3.64342955430449	3.90692980980356
ABCC13	3.2854150870433	3.64630311732088	3.26433265132614	3.31766294992137	3.33805699342773	3.1744956220354	3.30023120503271	3.36845322231787	3.23025279264106	3.31584363745561	3.21665285264669	3.28803517410525	3.36708697404232	3.27986013474014	3.32307878661352	3.15273911612513	3.25098751004302	3.22555886919464	3.36350883515469	3.30252815505117	3.52441126399942	3.29242252992896	3.37792337095121	3.19660894219782	3.19553495837958	3.11606575695145	3.1218140727174	3.28303906736474	3.11836949898038	3.16208640384327	3.29982031545342	3.39900580666837	3.16688175126569	3.2140907042945	3.24142580150826	3.53252560324297	3.31825070322363	3.20145081168479	3.25209843698621	3.25368208235637	3.17086578704408	3.27312438494532	3.25601555234	3.39626360091639	3.22324639682775	3.66583732270845	3.16405236764069	3.36903217427409	3.28142196563303
ABCC2	4.09808437633139	4.54992136397012	5.02471858923199	4.30586688081855	4.41416788576497	4.12143285449776	5.24629644369567	4.22889417920762	4.58342470135836	4.33698623174958	4.43406708897757	4.20478878788679	4.91672887697678	4.23906235879929	4.58104543688484	4.44272725671457	4.51165666871219	4.45007821145382	4.28710241852181	4.31773530228988	4.41007807474696	4.07964550406418	4.11756829914272	4.17657058264155	4.37479280792066	4.26543332278179	4.2635434103311	4.18136922419789	4.78185601639318	4.80618834407638	4.48898536465002	4.22543169975118	5.60701219877116	4.1545562973692	4.30404407045007	4.42340682244679	4.33679314252647	4.41270409599374	6.50542020807403	5.34469332411013	4.0649586582094	4.52805722595284	4.02932262626442	4.96062398173389	4.22020691350048	4.39398119550276	4.12912337149301	4.58921790269582	5.15135104154657
ABCC3	6.48690783684553	7.79066564077124	7.35177401974314	7.00116613196177	7.23588389719957	6.81930648743724	7.51843015273045	6.4921280665287	7.28394486397941	6.85172717690484	7.54741238906249	6.72080700160215	7.90081394951099	6.59712211280056	7.25007809532337	7.56609556194957	6.88994788799203	7.80572374895209	6.97105254768973	7.17675728794865	7.65614342740093	7.62995422585453	6.908856791133	7.20768904579595	7.15094994791536	7.03067087826046	7.71789163516556	7.86452541575104	8.03773121340886	7.71816842891896	7.50168547367202	7.10783008295068	6.45510179055658	7.64164179887872	7.07494112155361	7.58564978502652	7.04086648829122	7.27526278901818	7.34014897207042	7.96277032457174	6.22785773978377	7.02956056129788	7.29303069037004	7.52545294037134	7.55298204377163	7.06919730424538	7.39630618523315	7.03499309301277	6.83212408997952
ABCC4	4.25755725733095	4.15942298761288	4.28343189956896	4.26525521269453	4.18173823635828	4.17768014572041	4.26245257358111	4.11494422671369	4.51045471862582	4.35119646094709	4.46228244514131	4.59357489509771	4.30558021787501	4.37980172017937	4.64724535744393	4.67469952250254	4.49521583004529	4.61116151054101	4.72577446723822	4.40011693710861	4.53770751393296	4.31016437459583	4.3870500975471	4.47370440162103	4.35462030814784	4.10893127659192	4.80277303843895	4.45650494099669	4.64210024273102	4.48557315491343	4.69150420240952	4.063763127149	5.4745440526996	4.65898111332188	4.3388865338332	4.46334083263431	4.15184875353321	4.61197558311522	5.38496074177143	4.54182712359004	4.14622843264804	4.50189986165785	5.88326153641735	4.66800790327665	5.09894264325589	4.19805331990197	4.52344765984054	4.57287278048585	5.75337381945051
ABCC5	4.78935830271028	5.3693120608088	5.17809240756384	5.85046457462174	4.99426604084455	5.3853166484828	6.20976155541412	4.92436795645341	6.25176608933174	4.91844946384266	5.62649794418344	5.00897035120283	6.0828092557624	6.34074158562674	5.18725313488074	6.45949558453846	5.62780685108275	6.14832734022558	5.28896080660535	5.62310636507537	5.44836359720673	5.38422398113197	6.30781013358943	5.13925245988669	6.05924918359008	5.01600700149184	6.21290130971276	5.69833783462901	6.20852760051351	5.52442274980038	5.94196155936593	4.56915342864047	5.1513830741843	6.04123606089667	4.99556851788067	6.02001769463742	4.8992531694152	6.65019320705424	4.82116282295245	6.42378242462119	5.08073699483221	5.89189553850583	5.16627350798314	5.62802620484074	5.23954895353625	6.02311163105985	4.83991055631798	5.86184016988028	5.09817481621782
ABCC6P1	3.28669504389189	3.81053422884749	3.49918304673458	3.67601668921976	3.29274619651079	3.42590653955618	3.67632359924641	3.62021880662504	4.38469988983037	3.59513490287768	4.02508003354833	3.21927199047821	3.54408806482747	3.90146397498113	3.43981542104937	3.55417499282874	3.72269744959778	3.78058706829088	3.65954268658888	3.74140595680097	3.4251866214445	3.37442222016613	4.00236184692812	3.57935848748297	3.54642251889202	3.3551286228659	3.73965223919431	3.43684027636943	3.7973003499112	4.04268832419554	3.61019891447359	3.44709065369231	4.12792343195505	3.4848755833369	3.65357732096012	3.77056090574563	4.38092345067367	3.93647816190822	5.91184100255461	3.94232606096315	3.69403607142319	3.64377422713683	3.53639857956064	3.93977039408119	3.32112787890842	4.00205689481083	3.58412110764707	3.6538560076783	3.37842660555278
ABCC9	3.7484847384712	3.72152380865848	3.5854083947535	3.73055778108967	3.68433316676775	3.75272142902298	3.6653335966742	3.72759467811667	3.55753782799765	3.68200767361161	3.6242403361393	3.57724643974015	3.62208759511198	3.67442975658621	3.83461937253634	3.58483463796271	3.74230867395579	3.55631740590774	3.61152537442026	3.90460937902423	3.67182515770272	3.49384142654978	3.60094331160081	3.66470781454674	3.79259468296969	3.63455747502512	3.65443403707157	3.62714639873358	3.52077638521534	3.51468559319979	3.52490799256611	3.66884722803832	3.52544476943042	3.68530922653175	3.57611251480189	3.68712312517669	3.90407892208442	3.66463878739828	3.40516927527209	3.57316591688715	3.66504685167201	3.6820419000537	3.54326127137369	3.49617682482627	3.51944723332073	3.76521337897001	3.76790180700609	3.60374806359333	3.47261944810149
ABCD1	5.80184704880184	5.83508367307676	5.87174337374032	5.79895544174237	6.14772300328603	5.90297710125639	6.13011403086895	6.18966270310383	5.80115602529864	6.07497457091171	6.10289700536432	6.08647842048443	5.82578399772919	6.09653400333953	5.9348739475867	5.63662707957345	5.91090791042842	5.44770008960506	6.340090968275	5.67149784868458	6.55312789123515	5.90237159546174	5.78450036681901	5.73979849185699	5.87416755245658	5.89336848785512	5.45682577926121	5.89225197524927	5.9444895595068	5.93873255302751	5.67738810065896	7.15534404188201	6.06140330435563	5.65009509101716	6.24495410541287	5.8813846725576	5.57086678890408	5.73832616398505	6.45510852510459	5.55158161943091	6.83716041976007	6.0473048996364	5.81759509955582	6.01630498688589	5.97688520814327	6.17013049057279	6.26441892010881	5.98159617852577	6.38995167846334
ABCD2	3.02969383716888	3.15983308011874	2.88860916247282	3.04620100145548	3.02572210344961	2.95446647586116	3.41583535855932	2.91227545530188	3.01107970055269	2.81598065541982	3.1043987838549	3.00777014346312	2.80986168533021	3.0867871330993	3.09737197509481	3.19678329036638	3.00522520664367	2.98364236893798	2.89707234767113	2.96927855851605	2.84033101254237	2.92704505263324	3.10558598465513	2.73121872329778	3.06357461139312	2.96311700979634	2.79843675682039	2.96842391944736	2.8348114843053	2.81317850605711	3.08192941132354	2.99789115300114	2.80878898777887	2.98229161974898	3.02043016133172	2.95877090359981	3.05394940462903	2.97108048840091	2.97007520418218	2.96150382434963	2.9222804796289	3.19754612667944	3.03560185702272	2.96150382434963	2.94228849042857	3.10650215952964	2.92066343251265	2.9706162737556	2.77251936255176
ABCD3	8.0234898469884	9.28696190215172	8.43008062877635	8.91216104473163	9.35697655663594	8.56133365556178	9.29252903726931	7.53192950565909	9.22207516956076	8.64411491491944	9.19940421652034	8.43951539869696	9.68632097975266	8.98734383380717	9.19192722027346	10.2910943628202	9.2149572080526	10.2744776902327	8.55803720018309	8.94937046430304	9.22035861100765	9.53000867939948	9.57126313449807	8.81999779640415	8.92397858168711	8.52064121431765	9.71084038574783	9.72456677102083	10.0693041565201	9.28985776634802	9.95059807857644	8.45651498464939	9.37944550170517	9.59584782313735	8.87085519048074	9.31898354102539	8.88421328031606	9.58792497292419	9.85949497586913	10.0880918764462	8.68949408357022	8.94300042213222	9.80749554604353	9.82488050781756	9.1177348445526	9.37642027441371	8.50435817046349	8.98665573729092	8.83906870025033
ABCE1	8.18368926824539	5.85284704163239	8.03385386896685	6.04954506186482	7.27730961440702	7.27485402570518	6.56672658971731	7.92662912215522	6.32356812159403	7.71601773309036	6.67452135750596	7.18702080737887	8.30159498715229	6.65223995732001	7.5464583293627	7.55844612913404	6.77755739710485	7.61938563838534	7.92204833608455	6.59362737280613	7.59235558458011	7.9872280872209	7.06380988643732	7.21516542439069	6.64474285653567	8.32127514949471	7.04493857849216	7.85575074184983	7.43953433632685	8.91006015927825	7.3789259880429	7.7281053474807	8.00285162897566	7.55029861345284	7.4054608381729	6.49740445222671	7.89020427588984	7.0942947061998	7.97137510477415	7.24947558811674	7.47147352596432	6.60319071223455	8.99595446218062	7.17065863952521	7.9468888375464	5.9863483960485	7.33699280026852	6.45227079709763	8.42754155384184
ABCF1	8.37205568035128	7.48719641775579	7.98222145670688	7.35309715389598	7.37386724985544	7.5902318242034	7.6358254495738	7.92632443542891	7.6615971355852	7.8376744122839	7.64156246580861	7.79930959018246	7.82938440119705	7.48011124856408	7.85919169158357	7.82207446962033	7.71172531203334	7.72101813099929	8.29658473140713	7.73902466610435	8.47868018797614	8.21079412059899	7.77674616495293	7.68738807640933	7.71582925372107	7.41692948655932	7.79923075852794	8.29710234508979	7.86699801243778	8.62466043895657	7.76038606344068	8.18008505186176	9.20443009086307	7.81410821403149	7.42143430607127	7.68598567681075	7.11522711146268	7.8040987282609	8.38732779387998	8.04966309637041	7.71402196767596	7.90969622437343	8.5496925521303	7.71985394533049	8.14709233944849	7.6245700640874	7.22476081462728	7.58060107207178	9.35836503340541
ABCF2	5.44006987803197	4.57647573360229	5.05870233057462	4.57503798015587	4.83184244686013	4.91437297952821	5.6695344415552	5.2027290037007	5.02216384724475	5.06716259882981	4.82358462861993	4.94286359945345	4.77417959218744	5.1581432743901	4.9261945303025	4.81585325015644	5.01034380565743	4.54289371729385	4.80605200200353	4.70013428925663	4.73716098198723	5.13609886624262	4.57440166945043	4.7732407825517	4.7652410161689	4.97023694540248	5.03774223325481	4.83773466005765	4.76273559432542	4.91550078909745	4.82499772649566	4.61079168031375	4.69853779092901	4.72421137314994	4.84506947826992	4.82881254273997	5.19090614097596	5.20368010311702	4.80174519847243	4.91550078909745	5.61546361073389	5.18449580445767	5.05188996201816	5.15200991560263	4.86108033361336	4.9599294078504	5.25994792834105	4.91684312367584	4.63898269137363
ABCF3	6.63327610107777	6.18949670239603	6.70671753552678	6.31604684352108	6.35728136189208	6.11436783907749	5.94168115792244	6.58596869223853	6.22715431000947	6.80818819623283	6.17759569492509	6.48582960861478	6.12084387453734	6.35021805211898	6.42952615039279	6.61795233183644	6.62639228861361	6.62889887152069	6.87009433676965	6.49398764334848	6.41416515016064	7.64753604962402	6.25488236744085	6.09098018622863	6.49836243653849	6.19876290603836	6.43549834450525	6.62865406035359	6.68885852855783	7.23291272764441	6.608678659778	6.31453737770108	6.54843077440659	6.54047525416586	6.46176221084847	6.33405421273494	5.95746634872971	6.31894924779142	6.56791421545886	6.46342324298517	6.76874610094624	6.53731965874649	7.26911234793142	6.39340423146024	6.73973455771293	6.81860110893101	6.36046980392045	6.4386181592757	6.56207906436489
ABCG2	4.48253224085513	7.95999862937398	4.1341723295625	4.2126322079067	5.80563773937078	4.91057992445119	5.02496748087641	4.09124249047957	5.31366328843882	6.86420932277497	7.87869725878776	4.2482051715196	6.719079060797	4.69430319314678	6.62729646567174	6.98033102213641	4.25836564708954	7.32790584625867	4.79134964316144	4.08738844980319	4.4259183304981	4.26551718291595	4.9666236200896	5.56140519699923	4.12712628569422	4.10529024038649	5.53034998437952	4.29621333849943	9.08646420169882	5.23904800030609	5.92591576087074	4.98952083728445	5.57003389729159	5.20503388225638	4.26596837119772	3.88085193923949	4.66589592456692	4.24561026334589	5.4872433667491	8.57298542556783	4.94078853658034	4.38489545265653	3.97736610493628	8.7665481398905	3.72291903232489	3.91804881448566	4.95566266501617	4.58686726687657	6.92108899634804
ABCG4	5.72344171312153	5.78703654473859	5.76307823748996	5.94394217459472	5.71560722789424	5.55115038033757	5.63742372067486	5.87132490784596	5.89734845007517	5.52316852641016	5.75586183974437	5.62331291368392	5.71147377595978	6.03032060108497	5.52866072648979	5.65099209555909	5.70769114141372	5.75577153741263	5.80062584633097	6.34561053928953	5.75586183974437	5.68004942866118	6.23768694955621	5.66181380307907	5.7915283688088	5.63207113171027	5.86798671140838	5.77094750212541	5.66493802021951	5.82859036428375	5.91221228655346	5.76552165827899	5.5419921783281	5.65260565717377	5.78358556776197	5.99876341162956	6.03127156710312	6.42632909740444	5.67748069794975	5.77264104118975	5.67393620639936	5.99924474780133	5.52617995846774	5.57610044085764	5.5337735404373	6.27865096077547	5.80293445148015	5.75148406694972	5.72078902936455
ABCG8	3.60913003070027	4.13459989027175	3.54760264310226	3.89335739416944	3.68415506710963	3.4960600973305	3.81559966100306	3.68108749801191	3.76463650349511	3.67589199585863	4.0846697303778	3.62636980298758	3.54145652083582	3.67787381490862	3.74535839818542	3.71687527613056	3.42649276053852	3.88358105018551	3.52686618438984	3.52584667736525	3.58212259023361	3.80870383628401	3.84255511552842	3.70384311235595	3.69739384200417	3.64631462457885	3.57962503896344	3.66868091862581	3.9369463358802	3.56805557045973	3.69739384200417	3.66694803673372	3.58621499314508	3.62261907563861	3.71510983946779	3.7097275242982	3.81840506617254	3.66903949890701	3.57290981449104	4.21406298768776	4.14832893327075	3.8179733617685	3.41155210048971	5.42304769107474	3.44758794230961	3.75808865934471	3.95169801874187	3.60313598876693	3.69972599262491
ABHD1	4.31635487225201	4.53637739530818	4.00102670238365	4.83709389195294	4.24824649710089	4.17694658556102	4.25739385203489	4.15993955550639	4.48472860314533	4.59125429601502	4.47056902730513	4.03449737225132	4.02633132729431	4.81266925422554	4.18949833050253	4.33243127381664	4.23997113443055	3.80770407122601	4.44052472552687	4.25412406858765	3.90590551241398	3.89520790499547	4.76932815949474	3.92895793667238	4.54585687335399	3.96384369023877	4.00898502449058	4.06231008568323	3.87135542973892	4.03344066539378	3.83314656315083	4.23437589535236	3.42358120426248	4.20342306017684	4.47057527123424	4.36520019821221	4.3727275722833	4.23232779078651	3.90558035750619	3.98747670251446	4.16223959313715	4.51642411125955	3.59612735135847	4.02290242578794	3.83497443717717	4.24476579856669	4.41238020911825	4.51788601356212	3.4814679207199
ABHD10	6.32840888208364	5.2018834403693	5.67694606396243	5.83980139738873	5.76701165351449	5.75483027832079	5.50158697188338	5.95488437129994	5.2080976334637	6.00252391897179	5.18482107599953	6.66175942541248	7.13692311054669	5.41960673325582	6.46212745786442	6.319472944232	5.27303177738347	5.97902213820002	5.64238122855354	5.49719312532759	5.42853367333292	7.00855018640613	6.65756619060301	5.54322774469054	5.60985257944794	8.07219815149734	6.24970496812858	6.01801781275454	6.17317297268465	6.91390659155316	5.89125248947834	6.63044170071782	6.98926242344829	6.23162774580098	6.19128492994693	5.01278328439878	5.89026343190335	5.92616846095679	7.05045300186371	5.90952164413728	6.26196410005582	5.20754153555448	7.72106884473238	5.99852397323665	5.91043215413525	5.22138560590164	5.3163450303334	5.24271114738486	5.8624716681087
ABHD13	3.89217837901172	3.71830331697985	4.27417969297823	3.27276440691481	3.4078573583101	4.51159343449439	4.04218639241322	3.36645853559009	3.92651925230214	3.83985779266625	4.24671822358922	4.40768172401728	4.10523215439645	3.61837381226379	4.8231254971172	4.39556631649115	3.85774173103807	4.03185947756475	3.98141061666954	3.54499950922688	4.49416458547276	3.59308512591204	3.94306059040476	4.34804748021407	4.01201377451567	4.70245580293803	4.37758153523709	4.37949893306598	4.45089015285137	4.49007335505391	3.95345809282908	4.25568306897547	4.09367490463226	4.10310313540355	5.16284969047847	3.7118862322187	4.20380794308347	4.10798555089111	4.70437230170939	4.5960834708005	4.69713602315004	3.91572821768795	4.87697939959952	4.42892140315334	4.1136426809893	3.3349270622631	4.6536336685939	3.92631756015483	4.06198837583825
ABHD15	5.20880201018866	5.37979730168489	6.12167548330514	5.54013664196795	5.78945735959625	5.26006492248622	6.11143418380711	5.3977891025453	5.49888663111905	5.27888353831182	5.82043217164759	5.98217474347751	6.25983618769431	5.48707366866972	5.97218996458853	5.92419507280671	5.78332160107664	5.85608364460549	6.62396305419024	5.64799767209978	5.75253037111378	6.2139734559782	5.58686553585269	5.65588816785622	5.62746410699182	6.17128847894062	5.79659541986571	5.79069241830908	6.30414343085658	6.28057429295287	6.09323366103306	6.3553970084894	6.56920609012751	5.61763682055685	5.48942307160126	5.55399529566666	5.32333472952958	5.65588952080067	7.21043199835862	6.19467732404411	5.40664231956421	5.64344419140345	5.71337135554536	6.26192385018493	6.02349148922368	5.48077503037112	5.52138659630013	5.49780220447285	6.37526244758097
ABHD16B	4.42532797315909	4.30499538984789	4.56311905736488	4.0591108434526	4.23188093311248	3.78458801897326	4.22162064998577	4.68960995027756	4.00021698114345	4.16273258391203	4.28663726759975	4.26408123623329	4.45883868126341	3.92710582263645	4.5846913780732	4.25199016750146	4.21599554974141	4.52783757745013	3.96487334804977	4.05576203340566	4.47682246951724	4.79600471663764	4.32666379024037	3.86423040765543	4.13530265007039	4.38283999465367	4.59829205036707	4.60025947320236	4.39827109635721	4.30941219714936	4.49017479566467	4.4479307175016	4.41909220570153	4.4321659421825	4.09400250788487	4.24527859036584	4.25266364508013	3.99745265067634	4.59449700951041	4.02144548551543	4.22154108808474	4.28633671149642	4.65271034544933	4.54675793677595	4.46140663687642	4.4415762305661	4.15555947455318	4.03055249069915	4.28223130430133
ABHD17A	8.39302297727251	8.14332455694204	8.2340418724048	7.71915946254415	8.54099914664222	7.90128808089732	7.80044777095739	8.29887060242357	7.76210211728181	7.64283056447992	7.90805630141524	8.41780202367652	8.08436518175989	7.31517474629474	8.3047602549776	7.48322544429872	7.41295745376277	7.99609411153223	8.27816329612932	7.94723399731007	8.311892478899	7.62932995540548	7.18275553800735	7.95850423425358	7.95649594504409	8.75008922447147	8.33219163295796	8.46493092372644	8.71594417274703	8.47131842665985	8.05620800472497	8.27428982117148	8.24462536161979	8.13002341500367	8.09531835851222	7.67724997869457	7.48133527455064	7.81126135589676	7.64556072590155	8.4453288548107	7.78300159549032	7.31888265811689	8.72249401538119	8.35113196307916	8.81960587902855	6.71528628457522	7.77530504148646	7.6773044518658	8.27984785333551
ABHD17C	7.25110743671572	8.60947691446196	8.75308852307352	7.46790955270261	8.91573852244388	7.72048385616935	8.40624179425477	6.93829300470838	8.12980211738216	8.10822267589137	7.88961281158526	8.46362189070981	9.40404464273014	7.36176761886937	8.62684202678705	8.88536301680842	7.4804625306249	8.96339559796022	8.53614869911065	7.90292410565614	9.00359700382682	9.59955821118294	7.98607414983659	8.608858609375	8.34368154001865	9.67516752801723	8.6184886170641	9.12572107212106	9.21584227070425	9.85652744989607	8.53940514776035	8.7983962687687	7.69249636629885	8.63708707563172	9.47529103734608	7.8013397195285	8.67292748648694	8.10680008905149	9.20174848503749	9.17697159202154	7.88423105692159	7.87320966417974	9.39499255684986	8.73159791957525	7.60618835194356	5.14097975947911	9.16508332028194	7.78268954615827	9.00621009199439
ABHD2	6.38360376960429	7.61210927469894	7.10848692700272	7.25474953734082	7.10457810658161	7.59050363510267	7.6769540394116	6.24436607676654	7.77472251222539	7.02757013853047	7.14992460782124	6.94518716180209	8.31593979117264	7.27002326205695	7.5627241169899	7.68078073413586	7.19774300988393	7.82328045387608	7.33615393602061	7.17792466331778	7.8778568501059	7.82656013750616	7.47376415812307	7.45093280280727	7.40091945447457	7.57193293550435	7.84023360764962	7.73497938827256	8.10938254069007	7.41172475607975	7.5549443484621	7.08662921021021	6.9143914265119	7.52240026452605	7.40091761313187	7.41860840351406	7.41762668445667	7.62300158662547	7.1865443464963	8.12836703516757	7.03034592943814	7.32631132725689	6.80365130935889	7.48846982624443	7.31169606329429	6.87235953671464	7.57694513697729	7.19004343610348	7.12203639892682
ABHD3	9.2088506160579	8.96820753995681	8.71743626328825	8.70529153543446	9.45882406873491	8.11030255398907	9.46597010979996	8.36323130801412	9.84591218592026	9.34958937275827	9.06123112294634	9.38967564544751	9.24672123881793	9.10239335299385	8.93773285507122	9.79778263447847	8.84221083291285	9.71100863769441	8.91057998305184	8.40189381428689	8.78040604011771	9.52382849282984	9.47337576031551	9.36376877423739	9.07948461954326	9.20424677830114	9.56269696329793	9.11822451660132	9.7636972099048	9.43760167077753	9.46594165955513	8.9191171018426	8.24923174075331	9.25254578249768	9.26028158961467	9.12802316953253	9.60400221295838	9.52252399096913	8.98870269397344	10.0306394837278	9.0694749708521	9.12297596932529	8.75249147176032	9.8519442561169	8.48151297064768	7.97855533076474	9.56165958449268	9.16372031183802	10.3737897832023
ABHD4	5.41409695063177	5.63645672379482	5.72245282245567	5.74071795708153	6.10086516267506	5.80542110598098	5.80823952244859	5.57811165484127	5.91933822770521	5.65411837291939	5.90708267398308	5.62609065042658	5.53510136405703	5.88275023482511	5.74677899617713	5.67524925768017	5.84519022641127	5.74687078317974	5.93634474074262	5.96320869001865	5.48507552761719	6.28711594233054	5.87028504279222	5.47547355103563	5.93834202870993	5.85592155186208	5.8175243462805	5.58259584947054	6.01269063693833	5.73656232171825	6.06473439497735	5.40895667629072	5.67434503494101	5.80793152772662	5.65703286807718	5.84012326506127	5.61922210337062	6.05498738093146	5.5329485556353	5.84794168924047	5.97193372540044	5.9393015655043	5.79400448344571	6.04263735614559	5.69394272540763	6.13089089472744	5.55674047247933	5.88473400864247	5.43415502335807
ABHD5	4.48529221204251	4.30582550965208	4.46336060532288	4.11983840573713	4.38710310588954	4.30823110404163	4.73246117343597	4.33037819906017	4.58465469197062	3.97959300495889	4.24602330455955	4.13845219917389	4.25773481528479	4.26202301976427	4.54823401344819	4.7118142432957	4.02199036347988	4.62853524367778	4.58454822456497	4.34039376804038	4.15904209886149	4.30136455259392	4.74094586392916	4.35832088603711	4.41037596692533	4.37975829762693	4.48016752280046	4.35170393981922	4.64894943522989	4.23367717212788	4.46178266709888	4.14636328956947	4.21210087045452	4.49354090375955	4.32290324260215	4.27612903856735	4.319880869946	4.57327096123683	4.53052309142553	4.78264772366122	4.23972256658142	4.29138056310418	4.79856886528976	4.61689508437331	4.14862532465159	4.14845565392012	4.35704387876976	4.46546120487987	4.25854100893622
ABHD6	5.53507167694587	6.34695255487123	6.24605289256052	6.1224433065451	6.37671341858884	5.80285391754346	7.02138560502059	5.74933082705372	6.48221362818786	6.03135521581418	6.70285511254198	5.44726397627723	6.40220809960121	6.48919018121865	6.24925443522479	6.63514590393271	5.98001194570291	6.43244935078868	5.7999893917457	5.82786267768519	5.7221891400024	5.38312419666253	6.47279154024751	5.71691698516267	6.10491938566123	5.65603428056307	6.37671341858884	6.1264637574312	6.90243088837619	5.93523422814283	6.12729090483711	6.18797128753459	5.59293525207338	6.02974102651998	6.29714254118783	6.04220959191062	5.64273993330647	6.66660527032854	6.28721132550148	7.13616294990568	6.22894155680155	6.19687281134238	6.460898798232	6.71970212220336	5.80717332022985	6.1622762378572	6.32765637416994	6.07688022502799	5.47081655951782
ABI1	7.95505181252212	7.58343852857149	7.69062475423527	6.83369905580187	8.20904770114665	7.98894393116839	7.61169657661283	7.44058765320472	7.63234444411455	7.77895243631392	7.82254183581487	8.02491008530319	8.56770905918269	7.0465112965737	8.26212105144059	8.24529986287086	7.63684516018703	8.18810775023103	7.63270881143934	7.15033224084696	7.85370908730419	8.24857828920852	7.28739040173281	8.05537156640727	7.22332205828433	8.89380659300573	8.39435862220218	8.31807381675812	8.3291572722004	8.71709579723651	8.11089035202405	8.12505401693319	8.65341032374074	7.9183007742644	7.88055189087294	7.70336646556737	8.24883442701551	7.71781039642078	8.91970550787884	8.28417257182558	7.91353246076604	7.5338256635215	8.2284054731745	8.31920558705772	8.57768217644692	6.24466646845087	8.046497931534	7.54939600824278	8.76295327771474
ABI2	6.12140556351404	5.75412724177906	5.90072721567976	6.37799620274032	5.94517842642147	6.38666618180712	6.22842886116745	6.32625864659327	6.17418635713585	6.05848300070851	5.80929205240111	6.27048433557431	5.2289941416869	6.21321039839452	5.84193600164513	5.83513634057703	5.80041193497221	5.55053453032557	6.5996583219922	6.23486898818528	5.92469159949825	6.2624147114402	6.31480001149903	5.99283795699041	6.29936367858966	6.35828713122435	5.92599216417073	6.12415818273611	5.69047372131124	6.39578581811527	5.85739816537552	6.0145366035756	6.37613027943987	5.84556450289218	6.66660383586904	5.95595353955869	6.08710452046616	6.36543933004208	6.46138557939249	5.58527535044078	6.96097964341523	6.16017139249715	6.25262989121197	6.12359084448417	6.13777421405548	6.11957073405401	6.33172031588863	6.10801678578187	6.08103209816631
ABI3	6.55591578030913	6.35824751810699	6.12765473673671	6.55919976595459	6.39660363413733	6.30464694353658	5.39887568166581	6.5920054703625	6.23453942802684	6.36569429602455	6.45605666009313	6.6114445019406	5.92438025903815	6.59350071130754	6.6908321084829	6.29805903247227	6.54986566872178	6.23079226148417	6.33870110869111	6.50707369121618	6.36009069198125	6.29231492948072	6.17246182084762	6.1946020650018	6.65667049081014	6.07215500780858	6.24307235739528	6.1257172088251	6.27721200814475	6.24843506150805	6.36324797923794	6.72278509688551	6.35011428531679	6.49122650235527	6.06237122062741	6.86505222680436	6.41041262013578	6.27875928078242	5.7688647337261	6.01420844281618	6.54020119445923	6.61310753299735	6.21689243253787	6.63831057638143	6.84869001821131	6.36018309578735	6.03016311260343	6.64746733991368	6.35824751810699
ABI3BP	4.59653799155401	6.97358565954885	7.16823545799352	6.5024125915404	6.75281506236707	8.06779162537336	6.48891828859778	5.80854228627852	7.25190468276065	6.03500732887608	8.21921100151796	8.29947170821466	6.67290197297195	6.60273902368175	8.91390874241156	7.13578413057249	8.38690543010668	7.16196149484791	6.34490121172953	5.71941363000429	6.66791833745183	5.74553411086136	7.41308019714852	7.49671204378345	7.36795389595837	3.78939974512206	8.23313773670133	6.9230659683281	6.45871455635248	6.68885417394826	7.06214745905805	6.90765761306256	8.20890088215993	8.02867470996118	5.1188070905739	7.24325885047512	4.29964311789096	6.59367180601653	4.87407719317558	5.49457820946792	4.76111078988593	7.75433757978283	4.77439720212164	7.9817649400227	8.04404606982661	6.83546416022345	5.87670217053594	7.84826490622076	4.39093408847577
ABL2	5.21692065582803	4.7324409643059	5.88087259740577	5.08875778590525	4.84507962619874	5.77869104021039	5.31639053918716	5.5584199769868	4.89999755852694	5.04499341784573	4.94924126561798	5.2953302115947	5.22444647047606	4.94070078374504	5.29038673512223	4.93605055356949	5.12033564388714	5.17994845844818	5.11993536282745	4.93517600190312	5.10508248643018	5.08347703477852	5.0965718408222	4.9945528260132	5.14637059520025	5.20434518009727	4.8607793861301	4.90922695837792	4.91445966234808	5.22829145356013	5.05645090435032	5.30490811629716	5.27346432361417	4.8301823964038	4.83529017626996	4.97489388584268	4.89915644699142	4.84439521861108	5.77823069451974	4.87366590447821	5.37563593006705	5.13699025510673	5.19572356071213	5.00159495836868	5.16814523191773	5.14796751634305	4.91073491433046	5.09004675644808	5.36154668100311
ABLIM1	6.60185109664187	7.18281112873024	6.82021966955777	6.48090661054358	6.81535942237254	7.30325199202336	7.66450683036734	8.03702657504811	9.01414329799477	7.18898553489242	6.86824184510652	7.5158465235523	7.93953816597944	7.18101721947838	6.88630019376283	6.89254719838129	6.41762471091422	6.38624420457806	6.36713249353145	6.49373161463189	7.24739681448684	7.35885462180066	6.29315643536698	7.84657483461252	6.568524768799	6.57265524781768	7.52067456637109	7.1126234933779	7.33288123156029	6.31634747768222	6.03566033064469	5.9949188041422	6.15051518582732	7.15681490149681	7.92132588504961	6.8931717068713	6.77932612073039	6.65251564963739	5.79059523608307	7.18911778306239	5.76542532533598	6.09556910002924	7.0580241262316	6.64031582248462	7.4688727669588	5.63894273412951	7.59592510364806	6.12826594957692	6.94787018008962
ABLIM2	5.30806999483616	5.61781708295036	4.98165193769613	5.30919644077962	5.51491284178221	5.61068503794054	5.46713907780549	4.88866974539163	5.19250919304044	5.63363607257781	5.36969561089963	5.15144908872715	5.16544605207908	5.23260590531372	5.09854633216587	5.07375657226455	5.05159902017724	5.10609910456472	5.30044820679967	5.48054849257998	5.5770050739342	5.11280580979852	5.23036500445135	5.39535256912165	5.25811382877687	5.19459282585094	5.18558113365172	4.96693050630947	5.02057897005718	5.23326917853575	5.15314295120269	5.30288912350795	5.02463590447439	5.36295253764418	5.46043822361998	5.33273371044205	5.41717685290823	5.43744240217724	5.32912888425393	5.26652806781775	5.45521251149187	5.30060125011028	4.83211272843879	5.22435249604929	4.97379275073577	5.36482344030027	5.89686081178236	5.24211057695953	5.32153948901751
ABLIM3	5.67754345680373	5.78592472371468	6.75380452312758	6.34641916093623	5.89118401678533	6.27052991735875	5.77226401081951	5.81719420880285	6.06625542131727	5.89654139923412	6.37824352557055	6.24351681843472	6.12790438021815	6.02721879932372	6.32453359337557	5.82897695014572	6.36825407381418	6.20822574930887	5.73882850257395	6.57463321591539	6.15079135754924	5.83989169750004	6.01696240276704	5.77965458793	6.30664470673036	5.77835302526892	5.84176757710605	6.17003923514968	6.03320888923482	5.44646178585558	5.6909792462824	5.9432237694758	5.75641620323018	6.07564583971272	5.6989475087014	6.24721155447721	5.79509341043087	6.06585888083321	6.01043502284557	5.84030024153184	5.8786751542967	6.38765857045458	5.47148621357238	6.20017984195912	5.62520543138856	5.89992828717504	6.31278206928792	6.5258810248048	6.01597342806428
ABO	5.28034165388545	5.91380040521722	5.38949833554796	5.78212224984853	5.65114869580327	4.83211776397671	5.23390910903669	5.12842646530488	5.20276980846643	4.99988086051676	4.9921130627169	4.80241387098066	5.87012632404227	5.45733173013746	5.07256144468575	4.63402226948164	5.18372571767028	5.73588654208906	5.03565659924414	5.344733370334	5.59854037498957	5.70829791302688	5.20342174825715	5.5309443146823	5.51315542908607	5.11708940124259	5.315127936627	5.15359485784886	5.10216190300271	4.58237191323998	5.28689124606415	5.58834768086018	4.24820573648461	5.36025530792185	5.79341423802526	5.5685071511618	4.3978633837358	4.62135322429761	5.13122769911645	5.42800463019883	4.90761813987287	5.60233792147915	4.74685002055034	4.50370386978766	4.46922895378085	5.76821478629007	5.33294887810539	4.824330117589	5.12855805241038
ABR	7.77730351314055	7.99858750084084	7.67082859003598	6.16857187696623	8.13372771986766	7.51813504126472	6.77922919154599	7.02470115973088	7.352995484496	7.89592010482044	7.70162008732877	7.83261878210837	8.01236496573885	6.96958783769152	7.7316272447028	7.47884325232551	7.29018156910588	7.69042055823344	6.79456494109379	6.98865711466446	8.16592594197011	7.77297274120385	6.73564807960172	7.90344717447733	7.06479394698409	8.1938352159896	7.67212339174013	7.7965990628933	7.8182522977519	8.0587297483559	7.55041685120647	8.24643020621585	7.63890778850265	7.5993495109085	7.4176241430979	7.77084153749565	7.70918059129393	7.33061806229128	7.73277703181527	8.22379115119908	7.96315800733823	7.04892292897866	8.30899914754572	7.89597400232232	8.40565590708231	7.24776721280427	7.94780663871331	7.16441592965729	7.52633860124345
ABRACL	8.95396309498869	8.63188839213216	9.28859464977695	7.21464396964154	9.06076480692123	8.52252144491313	8.60886879538379	8.63564195118405	8.9199842950653	8.86602177298301	8.35509486212915	8.66523522220808	9.22892432812187	7.362572684588	9.20072929815101	8.90247330298919	7.90191225817168	8.92335025768328	8.75302895159638	7.84238183742983	8.88796302840428	9.56683748926767	7.38652642139548	8.75538432455383	7.756015720858	8.9125297971377	8.58754195299569	9.33393486830134	9.27446639754142	9.07890230846123	8.46722635983085	9.37486019042809	9.01845967543566	8.66053286218176	9.10749902096172	8.52369416621554	8.52643373703155	8.36246756880597	9.58640827550033	9.31014051562914	9.23667924380767	8.20553232039141	9.52988847787533	9.10295759230818	9.49638722165098	6.0388671332734	8.95149924940593	8.23354092549443	8.70499093209195
ABTB1	5.22110662161169	5.20793290993182	5.19291149159506	5.39287859246863	5.46369387091407	5.09216821909189	5.73226284581432	5.11286271666234	5.12249024924961	5.04673217599938	5.32531611103366	5.18762631224966	5.44888366937848	5.0748642795517	5.22408260736315	5.31891243851947	5.39106776457214	5.47950620896646	5.1000136562365	5.34788919182813	5.39757665363829	5.02825316728426	5.45998178137997	5.09271607082878	5.3695393491767	6.00048381663643	5.27632043466783	5.36848224012022	5.25316142837885	5.47294397735712	5.5329544775557	5.37220553383904	5.18564280789476	5.49865961186847	5.02705771119206	5.20366244642023	5.01208908993407	5.2461659563971	5.02164021648698	5.4479560499031	4.67223371692183	5.38044377918028	5.03343695372731	5.14386866889085	5.09128500747426	5.82106163569637	5.26461100842716	5.02149894672928	5.19459698254904
ABTB2	6.33084670489339	6.30545288187068	5.66892945776693	6.2604324749081	6.40424255874768	6.48105576969782	6.00053041169341	5.89807403940649	6.06464728261096	5.92359352337802	5.87271403521979	6.12131498400448	6.25172041653315	6.05387954244254	5.9622499563398	6.03822198652492	5.73442998360684	5.93137458774583	6.4857910471437	6.48222078781141	6.42949783774069	5.73365678017994	6.16239183772405	5.93112680675809	6.00142618573762	6.15641030667327	5.51122536419166	6.09093499747097	6.38377264695136	6.37645717155947	5.85458485035042	6.18256382797669	6.09494875257148	5.64190319111522	6.1331306472492	5.76918889525426	5.86403452208488	5.72860174281435	5.91196864409147	6.19607438484571	5.74243964418354	6.05940345844837	6.09953807437844	6.39136832242896	6.35345957972246	5.68228315892917	6.20532413786613	5.9261261201596	5.97556133904324
AC000111.3	2.58052801028814	2.59242800614949	2.49682935674041	2.58677776547075	2.52769725065329	2.52540714964176	2.92279506535265	2.57204449947372	2.50065542818848	2.5038988669547	2.54713681094955	2.45076050790547	2.52628673800994	2.46806190194982	2.44637231992557	2.48518720114417	2.50883092547508	2.54464986578163	2.66333255757006	2.66246040477541	2.46856895529024	2.49653265611806	2.42908406249588	2.49297455229638	2.5231936399687	2.43895157116711	2.6372277738451	2.53043565440003	2.46062835161188	2.5655646804279	2.49767610468563	2.46310791859251	2.44601658227777	2.51082593481772	2.49673292635518	2.52917415487421	2.60108621211328	2.38664408228919	2.49733796635448	2.46401535947079	2.52365136039025	2.48813040750265	2.53059305073321	2.54665655654358	2.44154611814411	2.52365136039025	2.5819440685775	2.53477745137102	2.55530589779799
AC002064.5	3.9682459478724	4.24668828784951	3.63082316609838	5.25134335755287	4.03604242972778	4.08684955085299	4.45078530327398	3.70066947170962	3.96966159589155	4.1092934059382	3.84438890927323	3.75640687246957	3.68996860654816	5.24660028025332	3.3313369977043	3.59816850463019	4.15639082414956	3.52927942073202	3.96235622690308	4.69847301887694	3.93586030040624	3.91309569654961	4.62369231444073	3.93586030040624	4.74473456489262	3.61388614930377	3.68544025788671	3.85878911361101	3.72972033053864	3.540517870621	3.75237183579372	3.83629885754431	3.37688798351061	3.9487559079468	3.94497984504412	3.88533668293516	4.04234470692819	4.62369231444073	3.60092231025663	3.90062278364821	4.09271669303009	4.34960760888756	3.29108490918125	3.58982426927996	3.3119848937557	4.02499523830554	3.86098082138365	4.43960101829744	3.600732034173
AC003973.4	3.26195865863423	3.23909644706664	3.23894503183214	3.32595229773946	3.20332852403186	3.2799928037931	3.56208210653394	3.43038623799176	3.29233327437969	3.42285553429692	3.21350082968832	3.18412450506493	3.18497741704439	3.36021177934631	3.28447833488651	3.3341684320833	3.28135273362763	3.32499082592803	3.11512407753678	3.36436281182867	3.24209021693801	3.18905409457282	3.28843624337817	3.15876874045819	3.23212491347225	3.21856224114439	3.20031611128791	3.21857226570644	3.33138762155292	3.31954804765641	3.14760159832758	3.30708628440857	3.14755581122805	3.23783180243069	3.22579614709971	3.36654624681837	3.40518637702354	3.40339120302511	3.26614723564241	3.11459908631089	3.17638894754941	3.32283935370152	3.25641156071399	3.27514278924426	3.28448439844073	3.50561174371945	3.41040434418674	3.37845809348191	3.16978118512748
AC003989.4	5.06922695914418	5.207021529367	5.4111370033858	5.19394290468035	5.10182776537302	4.99779502714088	4.83066656934777	4.93350761189553	4.53546284015923	4.88975822708899	4.9249729897285	4.89382621990006	5.25493225167742	5.49528342785007	4.72344891171132	4.96050878530245	5.00545789240932	4.91480556319315	4.87600180744377	4.90718489562454	5.21511207626026	5.71109958461297	5.2400322014521	4.64551714113291	5.40737882378405	5.66205135603345	4.6597647671019	4.91783985754946	4.85536803712688	5.77687532300723	5.26503375463893	4.92152888479404	4.85920390900659	4.89669303858711	5.0596147215461	4.93852868964983	6.02388167111971	5.10117841890447	5.39590326565109	4.9738509371839	5.3769534007508	5.20540286191718	4.87444937225743	4.97067040323341	4.94731127476367	4.81904862431804	5.25198697350477	5.25728562331679	5.36667066365755
AC004941.5	7.68065619345332	6.53303665716102	7.76873921279367	6.47407539357312	6.84993084356704	7.5781139142121	7.1407633464445	7.89947688736297	6.84706654941285	7.37129576091576	6.83396021653875	7.19955058046674	6.86013896448564	6.63666243637802	7.17950113925924	6.83593430403464	6.73871832107221	6.87901040235397	6.94129110381437	6.81597185998974	7.24800228145091	7.05356308542258	5.88786908231784	7.48779835420126	6.32641886593838	7.47963643433649	6.83054426217831	6.91217139327331	6.55031192277927	6.5436823369469	6.32611723430199	6.92746665441841	8.04659620354349	7.416587904427	7.0442714852318	6.32444470837993	7.46367267888036	6.26337796117877	6.69069958823133	6.71570387243766	6.26946509102007	6.04848139321372	8.00318461986957	6.57042301703945	7.25439764620588	6.68748397440855	7.43962731169538	6.35094233867522	7.63245970899627
AC005162.4	4.86078286961825	5.36129416837106	4.95254437315875	4.99630333269294	4.92717580647905	4.58696729812557	4.6936310471573	4.91550078909745	4.77076746185622	4.52021445972215	4.7818307114428	4.71708234465661	4.54160816331388	5.09709280005923	4.63834528785272	4.22283469971043	4.83260240067546	4.05510662194995	4.82807892365844	5.18860527162259	4.91255519776762	4.51826774067326	4.70535334281362	4.69391746139374	5.09360825654113	4.71649246944681	4.79788646063056	4.51330403460348	4.78394969403413	4.57298013439409	4.49131845023172	4.84862706907091	4.52779521017897	4.87531546081019	4.8294322526189	4.7007006598309	4.80618834407638	4.58530087330433	4.50042215568078	4.5274420652396	4.78243189371991	4.87671613929062	4.29604791053846	4.69871201331204	4.51551348486431	4.92686935141702	4.80914172813082	4.80029688966962	4.76513135659568
AC005523.2	4.76465085920097	4.76879108045018	5.03937585967026	5.35289811627552	4.72906290142841	5.74817320330573	5.78015224417684	5.05989393120893	5.4132741991106	4.99286782360799	5.19950058680558	5.01458823764253	4.73486164240571	5.76557534404928	5.05254670811709	5.4111370033858	5.05254670811709	5.3141343148561	5.3036432248116	5.17230842585233	5.05254670811709	5.30959146376446	5.63993751717584	5.34392416074398	5.12139376205223	4.4763456409855	4.93343666472874	4.64882328567623	4.85960388042837	4.82010986040734	4.76992028526235	4.67857545734302	4.79823696203586	4.92566658858239	5.29940330280679	4.81765628183779	5.63580834922503	5.32732846029451	5.41016882092046	5.39469377086384	4.87891631204924	5.08611060013202	5.28234356772091	4.76276514765547	4.48628450421268	5.19381197571907	4.76285858700582	4.90810693925369	4.84543519547991
AC005523.3	4.31412406369459	4.92065801083303	4.43308525494763	4.22515557463186	4.22882553430055	4.34315253125128	4.23952887840939	4.43516520426247	4.57690963569984	4.51047347355284	4.4790516841361	4.36563496531007	4.36095626202864	4.71686882304273	4.11552471967189	4.51157181670118	4.51165666871219	4.49050118722359	4.21010634026691	4.65556319941202	4.28862936217247	4.50403303031884	4.77976743263022	4.34666912330518	4.4817066737221	4.28946342835411	4.54135846046322	4.65083286159607	4.70460334843396	4.22775141917309	4.38189800612028	4.44129435857444	4.29887378463489	4.33014338580245	4.14646617578648	4.62788817222471	4.8136875927415	4.46633214350907	4.13668225248668	4.37344422485862	4.7499603403202	4.7370567699209	4.51857665466387	4.5800183656966	4.47139106926548	4.71417449367569	4.54720776354728	4.69753127398952	4.3108238111099
AC005592.3	3.13423770216645	3.12486524995167	3.00339185423927	3.53245483595747	3.17156357713894	3.03542527505786	3.3483142927652	3.17728010595844	3.27952193576638	3.18325101379058	3.00956944435037	3.10324799572007	3.08750193391826	3.19890282312154	2.78197471257711	3.21782725949734	3.10496874166575	2.98387219355373	3.13537850270077	3.17371132264648	3.08928201094651	2.98335061930636	3.38732763643457	3.13594088769566	3.16841768290403	3.05123194207269	2.98467458541885	3.13911647846385	2.91370898349499	3.1034616134125	3.25508193437078	2.94697754598373	3.06520555106546	3.14983660306891	3.55097869723917	3.15096101613145	3.32117937166471	3.36641792728189	2.94135600735886	3.05244462297182	3.19339042191277	3.13103694668782	3.09397026607079	3.04542828755511	3.04674281015474	3.12486524995167	3.22616826819658	3.19393149148619	2.86762957729004
AC005606.14	3.37560038237089	3.5177663404472	3.27414950947538	3.27415085090636	3.4036569080414	3.40799511430931	3.27829247622486	3.43835027286141	3.31743832810447	3.58865388041276	3.17775848285154	3.13966917653356	3.18425586910674	3.41443206014787	3.50255386976505	3.36173282688135	3.40581273074827	3.33910294119485	3.31743832810447	3.11947482823871	3.26443467944288	3.3969314539915	3.44569627000061	3.39454024361372	3.44013553667359	3.44593705687413	3.17323205071896	3.31743832810447	3.47302116289432	3.4827086178197	3.5348787943074	3.26984040902869	3.30164189183457	3.39080534423597	3.29873772746702	3.31743832810447	3.91939074233309	3.41383064904738	3.39108154495059	3.36499954573178	3.34823869614171	3.26014798574508	3.39255002431763	3.49082021470173	3.20571156554054	3.76039393649379	3.26124649938161	3.25979652988812	3.3715541230075
AC005838.2	3.69310134309409	4.37840326487845	3.75209750028191	4.44862177792343	3.84694633437377	3.68440392788939	4.13562662710311	3.97003962592869	3.84694633437377	4.00521547673106	4.00109418299316	4.03551245448915	3.46865809859452	4.62119989787977	3.5505300715369	3.6723032944243	3.84505240325124	3.54570341995308	4.06094084083209	4.02581508508823	3.84747133568618	3.84694633437377	4.9606609305089	3.58550230268533	4.62681077214294	3.33825436653807	4.11851729611993	3.46265195170757	3.60196640122511	3.55259937180874	3.84536090605305	3.5477788658069	3.42284607946599	3.73645292357697	3.9882481129863	4.04226165638614	4.20908279312908	4.17617650937003	3.85960127377158	3.75955208888909	4.27050445169639	3.85775453022496	3.31719512131921	3.63996154402191	3.29919303627316	4.37215332340562	4.15924068629858	4.37215332340562	3.49584892809082
AC006538.1	3.58159906296142	3.54338022089582	3.49626611591523	3.46306033787168	3.47258777810962	3.01988564037532	3.38215777467461	3.21635910485297	3.49055186630277	3.43039419734262	3.26469992262581	3.38058270823358	3.24200271993048	3.88609554736702	3.22389259587299	3.3384777967573	3.43120576889424	3.479398651405	3.39255002431763	3.60099431993961	3.4860498010195	3.20120293084958	3.45695441210392	3.21362007899309	3.67977605629014	3.39139881480069	3.43618750693694	3.68215722443577	3.56175085073475	3.42959624562649	3.46174742892915	3.406886613019	3.3384777967573	3.15581623672521	3.39737267723378	3.49458172981841	3.28748230221286	3.65290506297494	3.53374617390085	3.20842342008616	3.56278641490916	3.50637461824326	3.41759177203938	3.57967234825018	3.25365590282708	3.38215677578834	3.38167030859995	3.3811159672883	3.24468363681487
AC007292.3	5.08760905973458	5.2589937944577	4.99536017928207	5.23985044196107	5.272590425756	4.47359062698774	5.34388097981966	5.19488319461	5.49338233281376	5.0150395279521	5.13545251768267	5.14469566983982	5.27708290074635	5.27835816245578	5.13719035331056	4.86087330336537	5.20941384360268	4.92494724248794	5.11102210539975	5.43392819441645	5.40026723773447	5.32203624263138	5.4280856911049	5.18666087281609	5.10120305243081	5.13545251768267	5.58545599954412	5.22202214082832	5.07364575891402	4.99908909074303	5.21125288563894	4.98564699835783	5.13545251768267	5.41439372730268	4.92212450225934	5.24854171151449	5.25776711015714	5.25938934813077	4.87303188757099	4.74045363821613	4.95654710749624	5.39164469375188	4.91437297952821	5.2910860291525	5.12746939055105	5.22520591960108	4.91853562280701	5.01356881583095	4.84389592954931
AC007401.2	3.60350045586952	3.63073938611421	3.32435515336415	3.72955286479282	3.58035638534816	3.20665193574014	3.55137258720129	3.64758265806392	3.49358955806409	3.41964620300054	3.47645515087919	3.28135300873592	3.43794587298922	3.7075051529443	3.33261350760252	3.523204659269	3.62739305673518	3.33591769938659	3.30590695285316	3.83406597382404	3.42648308776633	3.49611632544493	3.81760567036064	3.24467933896331	3.81543852309635	3.3637014014454	3.45758464882993	3.48419225208522	3.45414521818064	3.45944699320692	3.80485448858378	3.40711432367828	3.35888552997573	3.54220304554358	3.30683425378994	3.55063374528087	3.45122381940318	3.66173548364615	3.60752915420373	3.43794587298922	3.54417981746035	3.47950495553815	3.35323049376234	3.23458882281983	3.25709584399125	3.47793525090797	3.35159018587537	3.48905559971004	3.35299814138483
AC008088.4	4.07909270594923	4.26378665785197	3.69098767217461	4.06116012024327	3.95627086954407	3.96160089646023	4.27819965814561	4.05016134924756	4.26022082402185	4.05608888956423	4.20417504197577	4.02951851081091	3.97019435052939	4.055566978426	3.96117941755869	4.05421476337682	4.29236755673908	3.98151854273229	3.87305469133057	4.62814819633827	4.07330575797355	3.76738251292666	4.0684832704798	3.86423040765543	4.27275149839913	3.88162422152148	3.93397280121608	3.96499552120287	3.93257778006449	3.86825457671212	4.1027036195106	4.17783664034783	3.93949960466263	3.68946784016414	3.96344075634962	4.23103661520419	4.16002037872976	4.26196128758809	3.88003272371023	4.08560978421475	3.97260163019559	4.4504915547821	3.83622847484751	3.93789689583335	3.70639176545916	4.71160129584752	4.05118204499857	4.13535657744069	3.74859087552547
AC008746.12	3.95646338017619	4.1844347286847	4.08771098445677	3.97242525513634	3.76242065245047	4.08652994985458	4.0382653780901	3.93569880549745	3.94528691315983	3.93018076670462	4.10366913274177	3.84968236842218	3.84959528998889	3.90765130095359	3.86085520315086	3.80438944038966	4.27894003430101	3.846205281875	3.91156949461193	3.95193425261481	3.82487779424587	3.6411139052721	3.94528691315983	3.92877980227394	3.91189078007775	4.0519983476567	3.76185184017813	3.9425820372518	3.76582907887515	4.07220921378833	3.98054109663426	4.03941197582439	4.03941197582439	3.77376101937204	4.02119656691573	4.33868334350326	3.98994411175261	3.94528691315983	3.91770106915144	3.85861729424181	3.9935076908535	4.11981088791532	4.02537596389048	3.75941333675065	3.67003562448525	4.40566293120559	3.8430307767775	3.90363359458463	3.87217079888687
AC008753.4	5.03308965604348	5.37566490165365	4.90663858007375	5.38396984524142	5.38800872666098	4.44844244712576	4.97168859043742	5.09189323775796	5.02034372190402	4.75737062177758	5.08817020248481	4.73466598158689	5.16045209538714	5.20435197674156	4.99459261584408	4.76441869150374	5.298179583474	4.89217193446019	4.86675104056437	5.60889097972506	5.3408968653472	5.00329958138575	4.821131099717	4.92007906666687	5.25627777863492	4.97168859043742	4.90186502188244	5.39501417909141	5.17940460210113	4.89469011657238	5.06707753105209	5.15136900208781	5.14108101628571	4.86884707296624	4.74983472086528	5.17418530217865	5.03656524066177	5.2925800264261	4.89561970747754	4.97168859043742	4.6825750805021	5.22476503456507	4.68120227951823	5.12988534963644	4.89687101043682	5.63675090457263	5.06437438065174	5.23667511159047	4.91890033953841
AC009133.15	4.4290152077632	4.3768930079759	4.2372017190288	4.26664711903006	4.09882598608472	4.41074029592543	4.22927748834258	4.31921079322107	4.45616212829647	4.57393550161707	4.42917853502148	4.12779106279166	3.76125661400618	4.27617718921568	4.09379455066687	3.87806781495744	4.12077129596988	3.71328035996544	4.04490516648356	4.13596160603268	4.43655068824085	4.01279553023168	3.99091798638838	4.3051528947225	4.14652841270737	4.31172186915038	4.27428255290223	4.00341601885456	4.07417369594851	3.96163270880731	3.78823563974558	4.39776524236207	3.7458202489806	3.95954566435586	4.36930008263017	4.40137012229297	4.83177577962641	4.02086127614678	3.99271808060282	4.1689271110857	5.24970381555467	4.55527884041038	4.30068958180922	4.01015003765646	3.98654378879387	4.35326208609674	5.01957912582597	4.84485270956719	4.23302092196248
AC009502.4	6.12365135294	6.02818769723601	5.55050843265064	7.14030342288867	6.12587173237585	5.59274533378585	6.35077311522433	5.69523658186583	6.26132484498234	5.80367418190755	6.32546058365177	5.71233790876364	5.97592723458226	7.05122663422199	5.78748855795059	5.88887261907136	6.52491393306051	6.05227685605101	6.24464319757125	6.46704877577505	5.88830874678147	5.72659012831964	6.69137714278295	5.92368832569035	6.88200178922934	5.44668546263576	5.85454177214652	5.78033494633228	5.82707029154564	5.71146038254561	5.95627430997263	5.96734046045198	5.28493024850052	5.92283983572581	6.17008082180925	5.8768796655993	5.8768796655993	6.34978878805384	5.7640844031445	5.83385073534049	5.82943615100585	6.47814938815868	5.46748265387004	5.94698645159125	5.40115347112237	6.06035736445237	5.79698383522565	6.76501769412211	5.57124092785051
AC012065.7	5.23996501252209	5.62824988847425	5.20550330035208	5.78396555200182	5.56669873722209	5.29491317009779	5.59248094200206	5.16052848878236	5.48987314592319	5.47853718470753	5.65141236894187	5.54854472070024	5.38772960994021	5.78562179902242	5.76479088005683	5.3699485248909	5.88827126982715	5.44433895694343	5.54403413898838	5.68440025356968	5.52264522041277	5.43115890311914	5.74986608363158	5.22520046499401	5.59610720529226	5.29193693779223	5.96020964811755	5.59860861805921	5.52017957401747	5.48751042689321	5.61575059012696	5.32605486350087	5.53048766931168	5.64883553656495	5.51902951674734	5.63088067279014	5.38635927522336	5.53730104639591	5.83397744530685	5.61540412788797	5.30013912962627	5.87891910757961	5.1763385456624	5.39037731044709	5.1842700634357	5.91186324933964	5.4778756750147	5.79843476458636	5.34334764841816
AC012531.25	4.96235865255223	5.5590409586992	4.6962435307597	5.54506770852656	5.42093280405303	4.87283639959582	5.27873242734401	5.00944216201038	5.14517213975777	5.05160644499677	5.58358528344982	4.85215488948304	4.91423477308209	5.46203716871556	4.64659892627079	4.79057576257711	5.10732937764813	4.9061309887946	5.08548137811904	5.75784637387965	5.29541061604037	4.89607503938616	5.25924209699361	4.8445613644761	5.45216313467875	4.56249873051238	5.08168396435895	4.9061309887946	4.93263224413658	4.65897758071755	4.91270438065302	4.97961653711887	4.69830995505062	4.93244118960776	5.09308735493251	5.1789216557314	5.05294920202885	5.23642680874549	4.94155588150875	4.63175807100216	5.03555591077324	5.4197125946977	4.47963959494227	4.75111885572314	4.71385287901946	5.37365528119081	4.92115839634443	5.67688997825785	4.77483457205786
AC016831.7	4.25551101016801	4.32938117226074	4.08899001061802	4.39328346056096	4.17483810409727	3.88186165078566	4.12927481931495	4.16508765234732	4.16677687188365	4.35071792538757	4.17058349606813	4.33371360805564	4.20911636393625	4.3032562506761	4.15228266431262	4.20868132340322	4.09776350461797	3.82692462675224	4.38039201632519	4.26226710888448	4.04179181688017	4.59638694072364	4.3961944621383	4.01793019305278	4.15448763017833	3.91376214170622	4.07831420851022	4.04680903965467	4.0607495757199	4.02398826395703	3.87572103660122	4.15448763017833	4.32842093927002	4.2762519082677	5.12464383778811	3.98986263879322	4.29585780915974	4.50711052116254	3.9322409236922	3.65306013374183	4.67380690805882	4.40812991827359	4.18385834407082	4.04681313221321	3.97170401033335	4.08858133035943	4.43500372756911	4.18342984075343	4.05600497105396
AC017002.2	5.01362434265595	5.00636837605405	5.12631616681872	4.8806935075486	5.07483000279384	5.30049285114037	4.73280231303093	5.22823080262914	5.16279649975624	4.80868599756347	4.94658910674053	4.88889238906253	4.65925971897172	4.76170304736734	4.64141443113821	4.64454821081281	4.55350812359842	4.74420080686633	4.73576723024018	4.91550078909745	4.82923763154692	4.6704548392031	4.64367137431855	5.15019617297428	4.73475624135222	4.72994696048325	4.80868599756347	4.73914562233339	4.75377157597696	4.63640387231814	4.71213090622288	4.69325292153807	4.88023195010168	5.0036613068561	4.97814545428801	4.72084427645355	4.95448027253002	4.75254414647212	4.89870102873287	4.59018464315847	4.78002610095697	4.65786873189553	4.63410874869857	4.72995400289787	4.96636942603596	4.6588783469436	5.04766568053447	4.6715215307934	4.6590387152982
AC018766.6	3.95872786007116	4.07653118228687	4.08920066147348	4.39341618466392	4.12295669471211	4.08679119206573	4.57471109973754	4.13527800330807	4.09174367900281	4.27175089685528	3.9996933331248	3.92030682373701	3.93727258215233	4.39004972866539	4.37892348408831	4.02890894052766	3.99491506212654	3.91109465397647	4.45586278442088	4.37692996413206	4.06820416745606	4.09306335274494	4.40591571574495	3.89629350714024	4.13103192065493	3.9854291389576	4.10201155117041	3.91842741173976	4.0476045728097	3.92722594260362	4.17481184969413	4.03210209956145	3.92103322316211	3.98733625008843	4.19276759160094	4.21908719686933	4.2932124543989	4.24679435202031	3.95558553236212	4.0201538124536	4.01275241391237	4.06479706047731	4.10281779346064	4.21011265308341	3.91170269399781	4.54190762157161	4.21839245781366	4.11017814357346	4.06426688458428
AC018816.3	5.38414939857285	5.40021130447625	5.27680664401957	5.79781948688161	5.51948080051603	5.69559013678336	5.58861205271029	5.1677755816922	5.85349586101246	5.49495474063314	5.52324314517062	5.30470030665978	5.41818664495443	5.80125284544415	5.39236038370255	5.26279982340693	5.24493292466247	5.01187472153657	5.47695182590761	5.63495501728145	5.5421039340768	5.33531561025216	5.38478470633495	5.31255239105417	5.79475582651035	5.24573857612801	5.07003075608561	4.97350283128465	5.22565201030439	5.61414822863027	5.28128353129065	5.46922451442033	4.95041863146594	5.28002206769711	6.1451732285804	5.754158328942	6.00161367803609	5.06515868635492	5.39048816295137	5.62533922945464	6.01340083297756	5.60539310556853	5.27946075310891	5.32835997088455	5.08023164254634	5.94198148331605	5.73301943999262	5.80622507734415	5.31976985436445
AC024560.2	4.18468805510525	4.58236087004282	3.9495900458225	4.42141097639561	4.42911664997987	4.23306982654616	4.78003888374531	3.97005809703479	4.53491023985783	4.65262589067767	4.07601800862767	4.18793360360665	4.0198372726574	4.22594238313951	3.82501659166089	3.67535916513058	4.06429875032373	3.52655710378177	4.31427958301184	4.28981313121379	4.18926913571145	4.61747881051974	3.94015082791506	4.24410056832555	4.14722085356713	4.00969787820952	4.21913787624549	3.75103635418957	3.65610674866433	4.60080605965391	3.64043267113984	4.0424878339631	3.68659267349812	3.92970550574065	4.45986405377091	4.7765386609059	4.83280649507684	4.19999568145837	3.9866632335537	3.95945621181395	4.88861339720553	4.42911664997987	3.85318086439386	4.12143285449776	4.08631354328197	4.27578639458228	4.97032783347215	4.20244242129886	3.66515808800856
AC064852.4	3.60696492965443	3.68120978620228	3.38594271929923	3.52028616882264	3.70800106465387	3.40803119578208	3.50625374095935	3.62483057184638	3.60971072955085	3.59516095247738	3.47645515087919	3.6145477479538	3.49031382407707	3.5413349813572	3.49401050766625	3.37768002196654	3.51861802219369	3.39879816375899	3.5452106774984	3.65372248158064	3.62482423884926	3.74482915812492	3.56379542154212	3.57720703883314	3.75517926393821	3.56764677387518	3.57216193029766	3.59132002773688	3.94810290235227	3.46231799172103	3.81079977589682	3.59983043676736	3.47704706430089	3.52738631516274	3.46929457438807	3.51660017246962	3.6339215079572	3.56707363877456	3.53975133598705	3.58725467377144	3.34153791195244	3.5413349813572	3.32242024990291	3.43999536829649	3.32797207495596	3.67166204848738	3.41316000319633	3.57435634277707	3.5413349813572
AC068138.1	4.40046442432978	4.444845892237	4.22849382292324	4.26352601554997	4.40436559249329	4.64582928551317	4.49735975285059	4.76620588613636	4.26352601554997	4.57277020278501	4.10434914011301	4.50721213740562	4.39245841003331	4.54853187426843	4.5217404908731	4.06833544367674	4.30900218668645	4.05407529947142	4.48326523772305	4.25338894379116	4.33758740162496	4.47658229432821	4.19469709486862	4.23452260831949	4.44030385742262	4.3238632080216	4.34665720685628	4.36731719949604	4.35828155489602	4.49437044863872	4.1319096586549	4.42792952306099	4.0080479433037	4.34691356110698	4.50237366133099	3.97476947228371	4.5260331932381	4.65557881131234	4.32089144643687	4.30929332435891	4.21083914417038	4.35315284079357	4.38234881079629	4.54177260656875	4.22672502980137	4.14557542443854	4.2610979869574	4.53502916830439	4.10303065218073
AC068831.3	4.15104942307231	4.31875451413283	4.18886941009606	4.44399000767573	4.37235076640273	3.75257159209059	5.04352912845303	4.2942155625648	4.1220799651639	3.98447758300039	4.46218349291137	4.10907688526656	4.22916742572663	4.2572564848686	4.14040019058715	4.17467825037187	4.42968463086708	4.34131414945105	4.2507842069684	4.39648087709582	4.28306081158817	4.06292841596615	4.49287087185635	4.03500810648753	4.35710060437828	4.22255246254999	4.1670110658772	4.46065294674423	3.97889899022564	4.07688977078532	4.22067215606736	4.22305564362081	4.1532969660155	4.21582728085845	4.15220512448365	4.23987921980134	4.04985141572623	4.20586400509848	4.0447363549631	4.10132642050768	4.07619647663046	4.42335797825551	3.89246794150612	4.27976114633301	4.02209009426095	4.72531819320275	4.07540644133587	4.43694028005403	4.13340226902631
AC073283.7	4.92574298822106	5.41796450007842	5.10161449131744	5.14665243063942	5.12259738549769	4.8823402101184	5.10317882648283	5.36809280187674	5.09810602522981	4.91023985761643	5.2734011033455	5.06202031051535	5.34365074117598	5.28200855259887	5.00883746408581	4.95058959969134	5.28361584915072	4.97025990044744	4.89449281089412	5.10161449131744	5.13184661953512	5.0860307525801	4.79580567438845	4.84498001380416	5.14992972877524	5.32847010912748	5.25060865326591	5.29857172051425	5.03401567962317	5.20701933491863	5.21474615150084	5.41163119391741	5.31490115829942	5.17477577143755	5.14022723676404	5.23709699657638	4.97733665207715	5.0805131505293	5.00419636464351	5.01480633269205	5.03439361639017	5.13483523880386	4.75526955019975	5.11451292275453	5.29529023901656	5.58349270473346	5.18693061799029	5.25321834427934	5.15978203939288
AC074212.6	4.89894010136173	5.21438062992797	4.97776260778376	4.99615180488991	4.95025269123699	4.82136475763105	4.83143272473616	4.99464331803662	4.97461747672559	4.91267899834373	5.11214381272953	4.85907168304847	4.88244645683952	4.86512463529461	5.05565027584776	4.8644836247938	4.93475097100912	5.04948561545231	4.81583776471351	5.00901893545837	4.99672414468235	5.01464149078129	4.96938672329394	4.8252795868566	4.85710383878065	5.06248878880378	5.09267708430344	4.93171614673553	4.9871374137745	4.75401631783366	4.87242048397084	5.1602463630017	4.83267701400827	4.86493670520711	4.85336158202747	4.98309526080341	5.08040393230926	4.79930430336166	4.74687558916915	4.84757124849306	4.80167376907897	4.85009457787779	4.94016480026232	4.98730306268016	4.90189432565089	5.60062691778507	4.93751727271266	4.89650139607263	4.98000563293387
AC079305.10	3.73778517774631	3.96844097499362	3.68410880208026	3.75503825560699	3.71210347492259	3.69478437980817	3.36755616186585	3.53205283379236	3.64842714925971	3.730435162398	3.77495548786548	3.74851339744411	3.61973072954981	3.71596960647301	3.56722795382901	3.61516828733302	3.76864287070613	3.526389308456	3.65205042126213	3.76909296902261	3.89479415126586	3.68102564249465	3.76157718612545	3.7138319054215	3.78666022717059	3.6263736748031	3.63794848346248	3.62482423884926	3.67488839220699	3.52890749056818	3.4961926255751	3.69018404400776	3.71269487762924	3.52890540705578	3.94555424782285	3.73372561714897	3.55073642227864	3.81386147510646	3.81914565128412	3.71898691875761	3.99252990518682	3.72380224052242	3.74834337426684	3.66663688192074	3.55912623556436	3.75547204841614	3.70591611579343	3.90535198421894	3.72685010877851
AC079741.2	3.26074770381423	3.19541431983285	3.02279203799038	3.15121261745039	3.08195629178518	2.96537005284975	3.17370876658478	3.4158865618975	3.09853815314642	3.30820902973953	3.1042356915089	2.92660565056509	2.96616980866004	3.03284904038151	3.03560869466045	3.04228608170352	3.07298889041196	3.01316563373939	3.19666860418742	3.17319905328968	3.02956851993889	3.24333381337146	3.23107734701208	3.05748035836842	3.03214140564726	3.14613873579264	3.12312549858642	2.99730470570786	2.95337066286706	2.92157830133747	3.0819452117685	3.00604809418151	3.08737928866719	2.89191193337071	2.98772129749263	3.0615687768539	3.20235970153409	3.22087141388818	3.28744036459699	3.11523945738757	3.14719904841911	3.08784116464468	3.12545896857005	2.96564528817159	2.94866823871756	2.97322816585784	3.30590419278622	3.14457133779839	3.00035452595648
AC079767.4	3.95681691536769	3.65909086148322	3.67366091738752	3.76451795207498	3.87933665222025	3.66936989462446	4.0027632767997	4.14213038680212	4.62385651789166	4.00112908880706	4.31848492140017	4.49344986201637	3.50201400356602	3.6316212120515	7.14702828330364	3.93774680365552	4.61428731086006	3.68879333566822	3.46102864200052	3.69438393691736	3.74984060402486	3.67548219207229	3.71320757930155	3.74494754795709	3.71158697888939	3.57025659480024	4.00119894163431	3.50705535647309	3.56804838263749	3.81657032495767	3.87851054114883	4.39765062312199	4.88138451781631	4.12057737153363	3.70271075620721	3.8008268340344	4.23100522379644	3.73179529293541	3.47357867881956	3.55029125262568	3.68672223362707	4.11716736905942	3.89272240523325	4.27572415408091	4.77071919326858	3.81695270454186	4.09469022502237	4.11286455430818	3.62118084297046
AC084219.3	3.58516312837502	3.97954727953224	3.70270760286468	3.86974586047908	3.66217972891456	3.38071657246243	4.19846592023153	3.65357732096012	3.5604618968466	3.37949457167443	3.59468643643999	3.63631464745988	3.72310143899598	4.08231336567857	3.45509389074783	3.41304233503311	3.61828580528139	3.55149722241926	3.77438999618263	3.84694633437377	3.76753313594611	3.62060472461909	3.9268672958983	3.4310024236315	3.81340506225707	3.65096803905278	3.49395965051877	3.62688477512632	3.56775677576273	3.8136588363275	3.53447028153075	3.581999043845	3.46109480013185	3.58470799520663	3.50952370374171	3.71317852260701	4.16782461329218	3.74384107782814	3.78368793480947	3.40895806436539	3.41534190428151	3.6312471907567	3.42598837221317	3.48760173186075	3.64300960914103	4.33006133771701	3.73796909978578	3.88883623341638	3.35164312681014
AC091133.1	5.81297527147403	4.97064931382489	5.00563993982066	5.17968665996658	5.30004938113369	5.53291455529444	5.01033467089497	5.66193472457171	5.20003188905717	5.86554965999966	5.13088875560101	5.07782622755202	5.18257269564972	5.26558131081375	5.18629404386878	5.32934453679899	5.37769564808094	5.40426526262354	5.04528287364113	5.41428068473205	5.73395669535348	5.19485207969901	5.0399908704011	5.62721392235658	5.15386471347414	5.94773051534009	4.99252719873163	5.36271702123213	4.81805594098907	5.12695961417849	5.39486975612761	4.92302144733178	5.51533835404433	5.47361059760251	4.7850490328656	5.36589781418886	5.48893691505416	5.02932475472186	5.02498807231354	5.00154268903102	5.08071920181972	5.32279027465754	5.53521612779632	5.30247225905851	5.55036267184239	5.66221175976283	5.80419719255196	5.17024728721526	5.36221201361723
AC092660.1	5.28028163547019	5.69996438442676	5.23362723253982	5.47111627046359	5.01250495022314	5.51389102765185	5.18254700952361	5.34621482886073	5.32556971896245	5.47845868451477	5.20233947390015	5.04855286725001	5.05103788058297	5.14605890708645	4.88848900296749	5.08778820917767	5.12870285929642	5.09053147724148	5.27362862232418	5.51679385303121	5.15242614543851	5.08046173552382	5.33782483852923	5.1663711690154	5.48622576740352	4.76636893413052	5.05714643141212	4.98792984424738	4.90131982787671	5.18519363021146	5.08115531179125	4.96072339769395	4.95650930380285	5.13227759460241	5.15505518012279	5.41107658845333	5.35337090295476	5.22075059583006	5.18582651923243	5.08781923248105	5.2888022820875	5.26159137591746	4.49945923482187	5.45894542951822	4.97180829470518	5.62722325094194	5.30239849392992	5.33655176023023	4.85410788206111
AC092667.2	3.04746216168222	3.23856295396574	2.94434846666585	2.99766104819058	3.04120353121992	3.0801779721201	3.05801238586754	3.19640377266904	3.16958463684915	3.06151869124687	3.01916842851354	3.02173170233207	2.92179682008252	3.00530508134587	3.04521262357305	2.81931173812141	3.13483722726367	3.13028090096067	2.87878552098841	3.06374264757494	3.08151290062588	2.86986745868822	2.90312479143843	3.03620787562108	3.01267354200648	3.16266963851639	3.22252397314876	3.04853055317147	2.93307942453575	2.97241092705408	2.77146523971906	2.83989966251853	2.93934667372085	3.05909832182421	3.08636063046458	3.31942498428639	3.25152281593121	3.09274923143535	2.85205233299505	3.17018364918595	3.05360238707349	3.097202542469	2.93798821567042	2.96810764624467	2.88716048079426	2.98709604937395	3.02856185784529	3.05801238586754	2.86122900496438
AC100830.4	4.73999854963072	4.91437297952821	4.72412605037906	5.36374240177693	4.89705963809466	4.86116256737529	5.14401245175313	5.17981385944497	5.31036707696302	4.79934886598461	5.10193290432817	4.87759341293735	4.74425256766046	5.50667262124361	4.81046340965902	4.73473740817007	4.95266966904838	4.85345228209032	4.94824860588438	5.12951138065181	4.84541447478985	4.59082878501944	4.98036003078054	4.90422925956856	5.08768636133304	4.27925498672548	4.7888096357304	4.79637592171417	4.7212744829191	4.73061047840175	5.17070668411927	4.70354766449728	4.77668437441901	4.78787323196034	5.19761401975465	4.85273928516781	5.25580546935563	5.54678857952774	4.74990304141286	4.97538482651679	4.84668195246626	5.207021529367	5.11016702297842	4.98092924156276	4.75770670694387	4.89347247461291	4.98488562674361	5.08976637041388	4.76870697520178
AC106801.1	6.84459101217821	7.30069488972542	6.32016403169067	7.80343026207851	7.10331119491288	6.81707449198575	6.85120378429001	6.82132281558607	7.03678863326113	7.09047889033378	6.97154212609684	6.52188981934466	6.40037757893852	7.57288768048286	5.91044306603718	6.49426152523342	7.12656028920132	6.35688534594214	7.08542489334883	7.26488749041612	6.59064407576222	6.44734769096419	7.23082329733928	6.68195356798167	7.37621724048005	6.24288973161544	6.6244245236138	6.65168621054444	6.36716766754791	6.22599931493685	6.40088644382887	6.69654334720421	6.2338165121939	6.87297817633192	6.90483740331358	6.8425090844849	6.8652906574271	7.00526232522443	6.45365835703387	6.60676348356186	6.87378618175708	7.29777437442896	5.88875074800508	6.3999326165223	6.1608456425913	6.95894832198055	7.15961081237887	7.10134768619878	6.11378850279499
AC114752.3	3.33168241720615	3.71893527523313	3.54561308517635	3.49258080577703	3.4430248417986	3.34813265354096	3.66476160593665	3.56313868586784	3.39636401423974	3.357060408553	3.21490410025633	3.37304384880121	2.97319471151041	3.57676503336813	3.34392072815775	3.30666703070314	3.21392024914832	3.25751342202418	3.357060408553	3.3953507830396	3.33296725371466	3.50095974982621	3.47712224879257	3.20604105415689	3.42194385268487	3.08915659438606	3.09418162987892	3.41400804953322	3.25210224649226	3.41092827540151	3.3020331035388	3.22979300700315	3.26299412424698	3.40692185587268	3.43730775259685	3.3003175038547	3.36456835483058	3.29295063555089	3.30575244750872	3.19386257188685	3.30993416398983	3.44448919481384	3.39255002431763	3.31399538431151	3.08620694116358	3.61612043500412	3.80422715231522	3.24628307777454	3.3180964884544
AC136289.1	3.82694653238525	3.86700224314039	3.81493707561343	3.98452442673829	3.72163067340124	3.59778191578105	3.94352519751587	3.74922542173586	3.77601803490729	3.68441965808137	3.89960984752242	3.59126188944047	3.86467030707401	3.84341836376088	3.71069506206817	3.34097851438448	3.68915929797038	3.6826593175329	3.67586873839035	3.96455631846599	3.8314902024117	3.38203984347364	3.45002801706768	3.81533177961547	3.68654392010456	3.76667482912099	3.60110234598918	3.85473034280254	3.78582357365743	3.59871160172201	3.65112035984718	4.08713747661921	3.61241757283204	3.59089881843927	3.7012794070454	3.79696614455244	3.83066175065689	3.69759490853742	3.71894314711353	3.61779927259815	3.59449152560542	3.73632545097302	3.61249291420605	3.57290428351513	3.65112035984718	3.84757074958791	3.8478119284811	3.69140146926436	3.76556208306049
ACAA1	6.76506573391557	7.3607886682517	7.28147252108455	6.57512935116191	6.8980218675056	6.89626510556335	7.4093085133225	7.09335411220715	7.13318953761557	7.32433150917087	7.14656855241916	6.91424736834858	7.44203631336931	6.71289011825383	6.89772745631117	7.36940254384058	6.8905806195473	7.61697550484685	6.71652679693875	6.83194841970059	7.03865001539734	7.18059485404851	6.65625309099388	7.32078350459982	6.73089635052382	7.69685482740237	6.958317270797	7.53535972253139	7.56372816805132	7.03865001539734	7.08899138971103	7.03972225730218	7.07753484445378	7.12381901479981	7.34317654386269	7.13489378891818	6.79841774813378	6.77121043129997	7.28231628133901	7.06828258072408	6.76495007405855	6.91597881732696	7.6679658922221	7.62478194862178	6.90737590463045	7.38737178188623	7.28066592435569	6.97316226521459	7.18032289684055
ACAA2	6.61904277951946	6.83920762932352	7.09657768365054	6.55480580528225	7.43538457015436	7.5670500255552	6.4561641754009	6.60494756525602	6.43346186987971	6.91593805830966	7.15107593152495	6.70330093794468	7.56297455936799	6.49067905741411	7.37722719866525	7.08623460421118	6.88740051466712	7.31941666373104	6.53297879857393	6.86827290316735	7.50729680023704	6.45190292140442	6.43697910207962	6.91057110761127	6.40314174268862	7.07643094548205	6.79635843733304	7.16123577538854	7.40629401415293	7.57611092568985	6.88875797080103	6.97259487079408	7.44907057155515	6.55575026465533	5.88976870312227	6.56348516016921	6.55039017266185	6.32459874794529	7.05135575699894	7.14148856645361	6.52935870615542	6.24984199186184	5.96493370114998	6.88569522967386	6.88114450676631	6.71132812601036	7.00651539528596	6.34540801426731	7.11028104601741
ACACB	4.26157038494305	4.18131238833466	4.32116780179659	3.94512172112232	4.18889658545352	4.03056620210934	3.85375211840656	4.31565810094709	3.7450198058263	4.9592019754463	4.48501876962312	4.06265161966075	4.27696577555545	3.62977463568164	4.21885857203813	4.33778615378449	4.04561436047267	4.41976441685446	4.51888681362647	4.05243901486428	4.93704147492126	5.06878809846307	3.92762707304579	4.47400973171779	3.82535074446091	5.63856661531551	4.44706543168368	4.65559236396791	4.32038456108038	4.82872037639228	4.68846319286496	4.81214242828188	4.62868594591519	4.22399116341039	4.43262209622443	4.44526072680576	4.10602036102245	4.26939705801235	4.15347556761853	4.44182183304217	5.53114441456008	3.93138393779981	4.87428543967663	4.63094907925466	4.33661061321364	4.05114120222217	4.13820459834034	4.13998762769175	4.89105043738108
ACAD10	5.41228310358276	5.83358969213568	5.33398552839478	5.50889825998325	5.36205092487288	4.93363299475201	4.92114679043411	5.33950222198759	5.18103850858916	4.95988573354306	5.46086457925118	4.79744388357779	5.25625914670625	5.4222272755222	5.24630430746799	5.21136545943048	5.19795268274637	5.522916437987	5.09852503335497	5.54125301333803	5.53653879117749	4.65973508643237	4.87975636219698	5.2047050657001	5.26698831715698	5.14017169306569	5.37497428157943	5.56114669225788	5.46160668467126	4.7117945726761	4.94677609955581	5.12115532368994	5.31516133829675	5.19984280218262	5.20454769500672	5.53915786012526	5.27088889462473	5.29770883764628	4.97079156183636	5.44554658445855	4.97643595475179	5.06945774784311	5.26584966395992	5.72880833965632	5.29868224277611	5.93496714417674	5.21851107704794	5.00394837501228	5.13734414752025
ACAD9	7.15820478717304	6.21228414228737	6.91563815800929	6.43690370806483	6.47290848945123	6.63516146689589	6.41105586163364	7.05967027688298	6.67253842792082	7.66049716495596	6.54976659782394	6.42309659037689	6.83516438215703	6.71684839333099	6.37214854902095	7.17198118978747	6.8962840992915	7.29345109326404	6.70712950801202	6.67311018031744	7.19633878019072	7.55872804886056	6.88525764082321	6.89570591482866	6.73743251441835	6.66330605892879	6.66317924843236	7.00367051621793	6.89627222928608	7.51589116904964	6.87356591964667	6.55453988435632	6.98512520100791	6.93104184791914	6.90623272408353	6.85692305824006	6.41809197435946	7.10198171368775	7.14747408957385	6.77814556740302	6.92051923418605	6.71223416032308	7.9777133446626	6.89341021780018	7.10205696648251	7.15566507379566	6.75331341110763	6.77167477673502	6.50866870572585
ACADM	9.18215339800021	8.3745033469538	8.30470202696502	8.87701084600479	9.12773040471317	8.42544535253967	9.16423311547892	8.72181154590724	8.51808726146021	8.448829512075	9.28521796341603	9.65445366503766	9.25202051381596	9.19088801308795	9.05368730922355	9.1747611765885	9.32768939633605	9.17630653083635	8.79785309628573	8.55732524530535	8.4387333256005	9.23589703955128	9.77030728636424	8.41025769422337	8.96869540800662	7.86910537896622	8.96964310981793	9.15076749315783	9.22946039228958	8.69839266210071	9.52230737815692	8.21494145640955	9.23612345247533	8.87701084600479	9.16233431271318	8.88138832640214	7.82906465026774	9.42236054750385	9.67750482200319	9.33681804760091	8.90509154242032	8.96530928676739	8.70000118050732	9.44966045942331	8.15867729089394	9.5056336959914	7.74704925642476	8.59463651602322	8.39385470307033
ACADS	6.0192385745274	6.75478888756569	6.25330645129727	6.47091821540293	6.5968136966187	5.8498789020753	6.42633492734257	6.19639352407867	6.2508585302358	6.64911209330252	6.5917341493348	5.97279010447126	6.77297237798784	6.71443817408468	6.18471714988537	6.33275757154961	6.46320745426274	6.85012206334082	6.03350499346129	6.70276189597977	6.49609754405502	5.82934171249647	6.64643030676253	6.24876234844716	6.37833812380648	6.7331630804182	6.53127939166545	6.15374753015648	6.94131284122501	6.33219082750413	6.49076014420127	6.690931410144	6.02004934389638	6.40070602604004	6.17362111841999	6.64814352706049	5.87370452325816	6.32812224471729	6.92455851185072	6.54233197773978	6.66971051898659	6.31882093386049	6.5579407692481	6.78167238473141	6.71493318565302	7.31902120602209	6.32352718106296	6.05553119667684	5.97955281494392
ACADSB	5.49950083869833	5.89857192920193	5.23853146217937	6.31061189381385	6.12547013537447	5.80211601320721	5.86266133965576	5.80769603151848	5.62950151322209	5.62054891452007	5.91389556131844	5.7200958349219	5.6046448815728	6.65142864680529	5.38757856856162	6.39011022304214	6.32143735145741	6.03941239375736	5.14690781967831	5.59724942654142	5.16350201494707	6.17930870101383	6.97867054719785	5.9707348431801	6.26616968132902	5.34704685621221	5.69689858041698	5.78544541715666	5.92289239911955	5.27684158807376	6.16768514590629	5.81278519191467	5.98511265175194	5.68146959897116	6.49914029462707	5.81466102882373	5.61609501030522	6.47269980826665	7.2291229904149	6.61314142513487	6.77576445048035	6.14145741306609	6.23786728763362	6.46943283535841	4.92379876139288	6.33806645564863	5.60293366662537	6.10880443433784	7.62952268824497
ACADVL	8.53555099661277	8.983041735842	8.9003903108497	9.1065289418755	8.80917103370779	8.34063508577576	9.14379067918382	8.90071873289322	8.82528331890741	8.25032696780877	9.58778940412848	8.45571812064864	9.18538360341156	9.34792653741407	8.80553078071587	9.25493093508131	9.20516443499588	9.47788838988141	8.99760097775857	9.194155062038	8.9143484847716	9.36598260739535	9.71501204873855	8.74981497654401	9.35743681713969	8.90843420554909	9.4257534226638	8.77709121333653	9.70624417938559	9.2266543323249	9.35106019477602	8.71269637176759	8.77218411666843	9.25852603198452	8.94363331658814	9.05215215586369	8.814517409951	9.46482132360751	8.60993423693258	9.40869405338144	8.92266164401136	8.8756354722275	10.010764587535	9.02716020870392	9.28349337674768	10.1026577985441	8.84594167565091	9.07055811551863	9.11515751657039
ACAN	5.64786270055313	5.66164232520728	5.91538974309285	5.92872397364643	5.34161725017415	5.58524878209994	5.8550468524849	5.61273796087212	5.62486087347587	5.52005917338927	5.48560641244331	5.49007151676976	5.25063487481408	5.67568733643161	5.59942545048614	5.35634314411495	5.4542745739079	5.39933314270775	5.51787578943562	5.67928393206296	5.38144481595092	5.60212779167991	5.49025448551472	5.3166163388226	5.64260900875252	5.49030907130793	5.36804507226157	5.44863564287689	5.38146827403779	5.69195392666645	5.47765997952621	5.6028892675425	5.5347268846918	5.63237448618239	5.44383781907156	5.60772721772885	5.45413849727339	5.52595162297842	5.54215608276746	5.47289636790671	5.77800129958706	5.68330346471652	5.18968267123497	5.52758538687871	5.39409204398332	6.12559835046693	5.40160705533117	5.63172651345378	5.44033825113308
ACAP1	5.13054320305169	5.10673483462683	4.87572236300545	5.49561469062901	5.098587225018	4.57566818082402	4.86239456704878	5.18498521774932	5.20782529326114	4.79518289567083	5.33207458741925	5.04979730915582	5.16904119792104	5.30603337155332	5.42757837928638	5.02425298204859	5.65080649859271	5.10662697300417	4.80881155657216	5.68734017079756	5.10252076567556	4.68349783726532	5.07194937059812	4.79696307519983	5.46194889256661	4.8357318757617	5.33780525320275	5.42394934872108	4.97948419816281	4.73870599528357	5.47743330064043	5.44200737661197	5.27814377073657	5.3747282396631	4.58535128064869	5.66993262094297	4.51416383286823	5.17882384444998	4.51271241993693	4.60680551888836	4.85012189711079	5.4641521923732	4.7390535122157	5.34031947449031	5.70499547688709	5.35049969218019	5.0119329961035	5.64156052929726	4.9457756348758
ACAP3	5.13936091057382	5.60282613305785	5.36501490377428	5.19978270398298	5.49617255535649	5.22780371196476	5.84173629038773	5.46831615053845	5.1292829565229	5.33755493886742	5.53617421414406	5.3037848657788	5.44805529222209	5.06964220478487	5.54168610910328	5.23432471009641	5.29113328361567	5.10610264933395	5.13973373275071	5.43633163008068	5.65709411778234	5.18122867768332	4.99043269078947	5.32266657448427	5.46059722332382	5.56716039041113	5.28227421889522	5.59073665922881	5.65500591835897	5.65422331915267	5.65496011965975	5.33113352058252	5.13102874414731	5.38459778025173	5.37972672037393	5.50936449040606	5.28768770514971	5.33285128025815	5.98876133413663	5.25344507471676	5.82078697297304	5.34209681800754	5.40270876224325	5.4985344456383	5.48199469318378	5.65287580115134	5.52355370792204	5.44931111382843	5.55563279112102
ACAT1	6.21633703690527	5.44527593864763	5.64434103091097	6.12091404303448	5.61302682986925	5.45624172150914	5.77989844278478	6.22075574543038	5.48199413860676	5.65375672595716	5.69775674400629	6.02428571250678	5.81129775586404	6.39659881743021	5.75102732589437	6.05856058671399	6.22332144728451	6.08805730831231	5.46388293694903	6.05439489843443	5.61089286958838	5.56937580043596	6.75970203622416	5.72270605195959	5.89544887902899	5.69425145360662	5.68931664336911	5.66150546016857	5.72611534628449	5.78059309186447	6.14024829624212	6.01088023276709	5.85287074581764	5.81839160926068	5.8908258607941	5.67491560866793	5.09294311240699	6.06696373728218	6.12567482948026	6.04953919361117	5.55617841286991	6.05219686264694	6.30139747060878	5.89712205520552	5.70774263574746	6.46695293301839	5.3939528056718	5.77092220667403	5.84682438734581
ACBD4	5.76159886636083	5.87272791368994	5.68848298603231	6.03553945228662	6.3581038134379	5.90693316855186	5.37575542707668	5.78729811203207	6.22638037404298	5.9000930956338	6.43726627591377	5.76389143177499	5.86548145131836	5.656399075845	5.8908573410672	5.71401006369362	5.98211517617538	5.58601817915397	5.67673633803094	5.80942655108221	6.21451407593277	5.59252897923901	5.86056620674089	5.73397648912093	5.86682004335129	5.45076647400722	5.9000181441676	5.5998613886721	5.94997921584298	5.87654778620293	5.63745929557919	6.00849861284184	6.03675311425536	5.87090875371551	6.15865899516538	6.2736631781529	5.93614648696987	5.89394132838506	5.19078968615785	5.66905054049124	6.16851535132435	6.1011312993101	5.83226176216144	6.16512407551591	5.84138653818349	6.09615297236919	6.08661862200168	6.77033149004696	5.53649970416216
ACBD5	8.68543222743328	8.66898453298583	8.37508404566683	7.69278042652279	8.65360170208546	9.04282797537622	8.62265198635306	8.3310703143101	8.41143936446474	9.36066897004265	8.77888360440254	8.25314449786989	9.42656692352473	8.30927561008659	8.79812538340654	9.15225246875788	8.40012165495723	9.13750648021514	7.93485935813753	7.98093848521006	8.76707792928712	9.35969044749981	9.00437180273807	8.88345794822304	8.16943053118653	9.62056938681741	8.89112421112754	9.40668541472238	9.14315459547777	9.26954685552652	8.99437137344409	8.8852178520477	9.20426767180132	8.30376433495707	8.8579775230893	8.75410988213516	9.41285936333537	8.71346813238686	10.271595435438	9.19885554657538	8.88875591608988	8.60743943214753	8.99332851294566	9.25728321065792	8.65120450445509	8.38339511452964	9.16476624679667	8.13353479023193	9.87861054921343
ACBD6	6.58999042681071	5.86771238104406	6.66637527570095	5.72309003730773	6.15380887018209	6.47121189687452	6.34112657728552	6.91890311684471	5.77715517164536	6.15581689414241	6.05884266282916	6.49428385556078	6.6634710822479	5.90238936374587	6.42792302860048	6.42098785503781	6.11256007374814	6.62248005474836	6.77508125929716	5.91352276626349	6.43998523953706	7.00609643186001	6.10862345213281	6.48976843602247	6.07315503573969	6.58274640083757	6.2989606763267	6.77120452325618	6.26983139423077	6.86875138940542	6.61588153721239	6.93372973822929	6.95608332631157	6.15599554440179	6.28632120239305	6.07055172752151	6.21108741641508	6.31129131750529	8.32108410959652	6.29827430354097	6.8120239061265	5.90175254774548	7.65536195719154	6.29788716599502	6.66357738141661	5.81216178438626	6.67673560852343	5.97995103490972	7.62061463932339
ACCS	4.84378411169172	5.43854022300609	5.3926701397885	5.46646402728825	5.40541669814448	4.99779589558591	5.1697451663911	5.35250288358948	4.64673158206238	5.1199868107733	5.73322715641038	5.03438783759412	6.02985512436581	5.40616365913802	6.03553358084371	5.56157510170545	5.83394910603423	5.32691057212719	5.66334677422728	5.60849552227326	5.93528272612834	5.39245185853817	5.39936929138389	5.58660625279592	5.50317445516659	5.49368453339767	6.62750228153855	5.13541255410517	5.37025287166795	5.92687630408732	6.06938697412988	4.88969977193894	5.61729286136872	5.30027088451532	5.08115182897495	5.64086587746274	4.84716744016819	5.46144407927394	6.18611243445063	5.77470130420939	4.64879257942659	5.11759176129483	5.07621147034069	5.34379469430381	6.29353336508059	6.55757389374953	5.23941574599746	5.47473093464341	5.46908236738709
ACD	7.86848485122089	6.08419535375835	7.25986468956795	5.78083188678221	6.69832997125066	6.61487414133975	6.44448255518603	7.40999805578353	5.97745682125899	7.08136652144448	6.44040579286245	6.89878445287082	6.97068831906142	5.91936827435401	6.64258455869011	6.13717273979213	6.07744657753461	6.27184211689621	7.08072576501707	5.91634415419735	6.84412900069885	7.0608238711531	5.67338427500228	6.24129781470983	5.93394014573645	7.28231559924291	6.47447037480802	7.34880503427698	6.30279237432157	6.23794710669229	6.30609325645097	7.57365402344781	8.07488375945276	6.42693203158537	6.73313089683455	5.98852911470741	6.18364899685877	5.91767320360502	7.70674978701144	6.52647415773449	7.10221886498177	6.17895272522193	7.59271052112289	6.37746706464226	6.98130667585547	6.58508017442428	6.63782425485852	6.2457616436051	6.83555520158832
ACE	4.52550233870512	4.71415822863756	4.85768302291166	4.2968067412246	4.80078876985912	4.50700576376776	4.41212327378221	4.24823470706907	4.44822764679248	4.43658274908862	5.19085719896048	4.51028636450392	4.62416393858975	4.31988563729347	4.81815682141936	4.37462539723116	4.43070985813794	4.47560057198469	4.76071015382146	4.47054687919847	5.21449425692879	5.20985156059323	4.44885391512572	4.52151488644147	4.48264331054294	4.84945169505706	4.2686360636219	4.52550233870512	4.61183302845257	5.10868679424886	4.39003724716564	4.56222355243974	4.42830832084658	4.73545032576338	4.46696838577376	4.34537547586089	4.00209535743585	4.53316566797182	4.52550233870512	5.66262898986256	4.51998853090718	4.40594085830579	4.27899821809249	6.02015287576236	4.52971659676048	4.38625282195043	4.29983028004593	4.56880214787293	4.57883239196146
ACE2	4.34076864978269	9.51457767998552	4.83739910582469	5.14998150237156	8.18369956504983	4.1650292991277	5.52602004771165	4.29634988581247	7.82600882706872	5.62238504621818	8.74842837154996	4.21959532224356	7.13119736005942	4.77313505658562	7.69293442797254	8.79293507690111	4.82645179441106	8.65989489769146	4.92430978139273	5.13113322326029	5.37905510173746	4.85255546611751	4.93213835792074	7.76460377866973	4.68986734340724	5.14424132749049	7.31037705703805	4.50424469387443	10.2848888181583	7.4285183601365	6.94254751834138	5.38169433521561	5.01153179052676	6.86407707347382	5.7372033734917	7.28279926195568	5.80360990502696	5.18141192472692	8.59958805228653	9.88693696524575	7.30391773609728	6.69872283814697	5.30721259142218	10.0353479184603	4.98718437047494	4.41965839043388	7.39440049865232	5.6281974200467	5.38846442169575
ACER3	5.45123805804626	5.37073943727095	5.42765830462813	4.99516593935358	6.18376969633351	5.60616825728543	5.31202857166923	5.37726627321352	5.34009511937855	5.37886303013375	5.25383269078171	5.78298657458872	5.57653004908199	5.10193110070284	5.33318475907333	5.93713992428017	5.2138011465573	5.75843465552992	5.79512500830303	5.04886711208917	5.1096054729733	5.27424259440678	5.29364890172705	5.62388287954393	5.04541985209602	5.60328486587747	5.46332979157183	5.20128312943937	5.49415877656756	6.09331707811711	5.57267522708826	5.8914277417587	5.14197477373038	5.5284343686351	5.49236759987937	5.12715723933534	5.71691830013825	5.32086687593187	6.00559242369509	5.44275920772118	6.24440921923494	5.13180935276153	5.74847122494308	5.6480798309379	6.0424859737262	4.96400670514888	5.75488548759083	5.28781407541882	5.40143426587396
ACHE	4.26693871360476	4.75712537716279	4.10346467291255	4.39374851489217	4.16973619969706	4.04609353890659	4.18070724464676	4.10406447533031	4.4272536633354	5.21220280001481	4.1376912118799	4.14902292511273	4.38720735005001	4.21388121555357	4.2927345361482	4.32310593599326	4.16720555718968	4.45550453756549	4.29931176073738	4.32770035548879	4.30198927048135	5.75325498246856	4.09247066090076	4.73023952654056	4.26785291161364	5.68460692358926	4.16408238954114	4.785456726228	4.64339490701551	4.52994115783571	4.44880047469722	4.2853669049218	4.2388938096854	4.23018084056354	4.23100794347978	4.0026911795803	4.47129738340925	4.06250478097376	4.06193348464462	4.32815833717495	4.14244668025045	4.2265986012753	4.30668166481944	4.83729173431325	4.21734899129199	4.71610964043312	4.2962457926875	4.21001746500244	4.21579022611264
ACKR3	5.31774042549166	5.0169445306954	8.89233297891288	5.02053058637809	5.18640543467804	7.66648136034708	5.94547429254835	5.87547453075258	5.24390850185825	5.49089023451131	6.63500637089303	6.74914214591512	4.97889194868748	4.72209464917781	7.48250969204367	6.18003131021625	6.15613163617808	5.78071070542904	5.70084543142676	5.16525668462549	4.95316451331313	5.2789265991183	5.07350171319554	6.98220780940881	6.47467257350289	5.20029730932051	5.21539944228867	4.80137395828695	5.73028472658965	6.55989194015575	5.92681259979079	6.6116303210373	7.17523008137947	6.28982030579887	5.85960428540441	5.72684698647498	6.23933215577848	5.43421149207082	7.00807926374923	5.46297532355535	6.42661231944621	7.25055831673386	5.30118354537816	6.86023987090726	5.81272492766901	5.88560393896596	5.65224257867054	6.83431027987322	6.82611936856089
ACLY	8.07656546139457	7.39866589645273	8.33302510709538	7.5228258693478	8.03677061439796	7.7647510338756	7.55877382221497	8.18119258253202	7.37199840243682	7.82984960974082	7.57581187791424	8.72816670967371	8.29032856369921	7.57394012983638	7.74538479988588	8.17946396887051	7.63948602923831	8.19198917854644	8.0548802170708	7.64864574203845	8.16315075163813	8.1657171655344	7.74096684792078	7.70148557996684	7.37820789597243	8.37560348015679	7.77867556600028	8.29823027061322	8.18418643220381	8.13815365672904	7.94702694981051	7.80878340609186	9.17962975717163	7.96415981022054	7.97713481796071	7.8874523131091	7.89116303364318	7.48674661017537	8.86241327815192	8.24069163644114	7.73293876668949	7.38963870467428	8.69062832645769	7.88757738592379	8.1911655354091	7.44917278143394	8.03604725952309	7.41575150508081	8.65864164385509
ACO1	3.92790243340639	4.25700871351663	4.04629787788866	4.09964635329455	4.10085147741589	5.06098777219002	5.01509883154655	3.87254965676832	4.15713510430884	4.0591108434526	4.0646384023462	3.70711584440817	3.88321757705199	3.73420855973339	3.86035749503602	4.11305780598699	3.79842303572532	3.75920283074323	3.89485509527597	4.21685133584942	5.03937585967026	3.7744022791571	3.91583949999964	4.69084289695852	5.00253403880133	4.3506618140513	4.99040046660193	3.98240913798576	3.96050618245638	3.82684785541871	3.97115695624338	3.70002899740137	4.02543585379154	3.86364421666588	4.38464190721633	4.8902931769979	3.9305179648495	4.12344588398032	3.67437562086644	3.97911033651111	4.03909154888656	4.27598883569645	3.87165561279326	4.12244059976159	3.58502153827087	3.91430605293581	4.25792292475834	4.0591108434526	3.9888907108547
ACOT11	5.09569673743975	6.08644569340061	5.17558335361062	5.50094164405574	5.42234307978814	5.14623307781917	5.83940899438425	5.29826293513857	5.67791480333067	5.29023338036263	5.56784197609284	4.97865100840301	6.09598239353627	5.13971304530028	5.31879428488649	5.76570003900272	5.38683929983157	5.97741961819921	5.33571355994865	5.51257425824053	5.67116654129555	5.28113623282757	5.24286422012357	5.54831877380731	5.22513740793008	5.85615919288862	5.55569422311326	5.86659100716482	6.1864091998845	5.93355387578358	5.55080688475765	5.40703436289884	5.55690770179695	5.70158680788451	5.28995962247565	5.55162586676259	5.58770990400872	5.27754315660115	5.57718234117524	5.99194515511876	5.42040177493006	5.45479994347517	5.60590599614874	5.68196166439111	5.02728726858843	5.68488894103484	5.62567921643615	5.13180314616487	5.3651968143924
ACOT7	6.49479304107338	5.82102237673419	6.14219841403926	5.39022191067659	6.545171656355	4.96090785929069	4.95879424251202	6.08797078344826	5.28602287991215	5.49646025957876	5.49275432678558	5.67325585282473	6.56440396440126	5.27714548106597	5.91186787006454	6.05597188570866	5.28074693143326	6.14884608060098	5.60402664580128	5.66965743743702	6.08583050736526	5.49312806596854	5.07237779774961	5.36320357624238	5.63378307047354	7.3114887057423	5.68330481990254	6.05828041017638	6.25892302033195	6.23583427687333	5.79323435141744	6.29447665218045	6.2583016590852	5.80509873009589	5.085516498265	5.35781144832376	5.22402847054004	4.67259485566538	6.56878945347635	5.69843727663571	5.97336275746216	5.49032276228799	6.76373770890491	6.46740549869359	6.36258358183406	5.75687358121271	5.32137748814923	5.15888650905547	6.7634942668913
ACOT8	6.2731695088495	7.1376688747785	6.41625807409579	6.39541858922866	6.38539008397555	6.6600288207812	7.01395242058427	6.83619189013724	6.75411130537655	6.99081089426925	6.79712582877767	6.33715573623705	7.09265506332857	6.49543284862109	6.76572289269315	6.6604917006852	6.59414945333074	6.79905779843936	7.18198563248163	5.99607731991368	6.67655158847492	7.17725832420367	6.7238131480485	6.5983725973458	6.65631843941459	7.04865658436233	6.32123489754366	7.24206834469595	7.45471067488633	7.40511397182169	6.76572289269315	6.47761971426753	7.62355247668615	6.44972932801566	6.4801021487871	6.62107971205864	6.25031107136692	6.44323899049773	7.50187119852272	7.01506021865499	6.61987365560802	6.31460673167781	7.20654285181634	6.89307905037412	6.66936032451039	7.02609578416381	6.67273907234183	6.58128180381622	7.18301752801614
ACOX1	6.70895933728186	7.58952691254354	6.42306968918161	7.1506214615417	7.35589348652237	7.06967328796309	7.47365399444786	6.89639015715815	7.62003365566303	6.65523968336132	7.62315752870186	8.30759416914836	7.88496250716087	7.28531348347541	7.43333828716899	8.12914359542377	6.9996391280811	7.93896181937587	7.67470629807226	7.14723914451868	7.30791054502421	7.94988109519013	7.72107858160353	7.2811196325356	7.30875859481914	6.92447116947381	7.87954220176995	8.01117649035348	8.48859975803039	7.43008826515878	7.83371261545457	6.54772012717955	6.71004807652234	7.57683675984054	7.04830069601065	6.86354381620186	6.61728130341936	7.45978766261249	7.3363876605958	8.98989816811222	7.08104527649551	6.96655982631328	7.72634685195732	8.28267993203603	6.75757781637469	6.3031851195277	7.16706311549946	7.0434098481777	7.33911797873007
ACOX2	4.83094987545994	5.54678857952774	5.06443614019069	4.75796900284288	5.27183879523401	5.16388758060803	5.05777093519391	4.66563388574459	5.36382300035195	5.19265649858009	5.70481108296397	4.96310137112564	5.41854842146445	4.77615859875771	5.69631128417794	5.42565775956392	4.71871959203922	5.57827716621125	4.77720903743482	5.01607423698679	5.20008618552615	4.73171358922765	4.93117778043731	5.27849197275809	4.97270668500438	4.71548680277102	5.4290718771318	4.84897621611084	5.89876510606237	5.80751775729012	4.93364619596099	4.83725451267356	6.03061890724484	4.91960340933288	4.85459579740562	5.1986598237355	6.09518278228871	4.92762889850827	5.39012015084131	6.38291071473353	6.20718388182006	5.02566788664629	4.88771108803298	5.97231971456644	4.56431791934455	5.05242227496334	5.66048119461993	5.10105950933131	4.62330190672546
ACOX3	5.8772813532011	6.36450129084069	5.86586985871467	6.12982987084705	5.72464518607484	6.28773501167922	6.57355591317258	5.75341056236042	6.50457767672605	5.96568638345987	5.93021072503799	5.79210519620635	5.90966755197558	6.06409576494512	5.92294657383026	6.5812666560276	6.04154063245829	6.29910226229169	6.18669226260416	6.11425494206951	5.89271277427443	6.50318556150825	6.57111444923751	6.22822015530292	6.53789796695541	6.16509750822423	6.25173550305291	6.07892912090108	6.88475602327793	6.74539205425201	6.52422233651113	6.10928460912555	6.04685717868197	6.11049860863213	5.72940426908338	6.47536631780505	6.2626339170517	6.59889961529318	6.15812964414589	6.57980310409005	5.92381734838404	6.50731939285071	6.58091511323445	6.86961463402559	6.44059273236266	6.29306073846446	5.89926695402408	6.38157322491086	6.15682882071946
ACP1	8.22124316721616	7.27139567898989	7.76051506747952	7.21349216266685	7.88276801586369	7.19003731785768	7.47860318501706	7.9335807411332	7.18886660443918	7.99840488000522	7.2797320022498	7.87378752517706	8.32412421661368	7.50100537296095	7.65519031465928	7.83636473788603	7.64788183239357	8.14883546716606	8.01278661234237	7.22495472868954	7.92013862034225	8.79468085899904	7.88996083687239	7.88029245142929	7.36035170499606	8.91628075051564	7.77859452645416	8.04301658246615	7.94654135711591	8.15471343261809	7.79103581441789	8.09969115839693	8.67766390464062	7.8085341395845	7.82354181055263	7.35303661346046	7.79624296888792	7.61071004187492	8.42901599925281	7.9322578107078	8.11450534843068	7.4479077034599	8.59941581554066	7.84357393836592	7.85787974725254	7.26730080478736	7.56949377574608	7.23623988477503	8.68793690219653
ACP2	7.9143001007157	7.78573116465143	7.94151426643453	7.80243047975018	7.58335128594013	8.00484987175786	7.86750685465024	7.63834546353356	7.75471505615954	8.00998769449355	7.78411469516399	8.02502989107292	7.40544912740577	7.42082432982515	7.48389562945711	7.78066984236101	7.7389052418889	7.75719943559762	8.55288969736417	7.84394761844561	7.60117686300588	7.32736982547093	7.49264303989606	7.85875242762328	7.80469078110774	7.50246451604102	7.39358345562288	7.62985418851098	7.89349778239289	8.1502490913777	7.62478194862178	8.50239931767051	8.04845433122011	7.56697624002585	8.09174488562136	7.77734021163519	7.76154981176129	7.62092482589938	8.1370784272688	7.68788471041208	7.68840207748942	7.75110186445138	7.93480509835263	8.07229650657121	8.2831843975955	7.51314715369277	7.97230718307889	7.58656487180343	7.65878577821535
ACP5	8.02253985785157	5.96753246909029	7.00075596197092	6.16202448602764	6.5550542877571	7.11874932331416	5.90335070585487	7.38696635766345	6.81618459241172	7.33562123166746	6.5290213570084	7.97894994695451	6.60477948241511	6.67293849671295	7.6856953273998	6.76495408873925	6.93728853462258	6.72358384856581	6.29544736553776	6.47529652878455	6.05607062897163	6.48010855437498	6.92901650192931	7.32776158286592	6.95151795056586	6.59334864439577	6.57632868790833	6.80085941426725	6.81728868138596	7.38347401572197	6.8938312611417	8.73430656083633	7.69964925157403	7.10505077533162	6.42088921773293	6.68846273915091	6.90170112799107	6.78063205017712	6.08307668862105	6.37668373084984	7.00958823264274	6.8836686790483	7.48011124856408	7.26769875929535	9.08209725364457	6.48703560980799	5.84387518797632	7.16292709689049	7.53549128364139
ACPP	4.2096564056375	5.01622831312887	4.34817605727265	4.56698862647189	4.70721740589218	4.31452030307159	4.89618549479709	4.26740344755428	4.61552673036515	6.14078979707451	4.46267008197469	4.21875042666284	4.64977978912991	4.29332585102822	4.31186981779779	5.10897987549899	4.4777330405956	5.22481820827692	4.46097248815758	4.74488286094156	4.55664123241089	4.25872630167205	4.33426645870097	5.31470357022213	4.76641495619725	5.19332338530375	4.57475290874117	4.61685289487652	4.87563551758983	5.55154925568646	4.80472475182538	5.14466286487166	4.26690902569814	4.82091692125396	5.62427079542068	4.62227837751668	4.27976495476255	4.66004191740519	4.30337872517972	4.43588080293836	4.52511270043832	4.79905787736907	4.837394708424	5.02555671019677	4.49713283268147	4.64771715971546	4.24376167472717	4.71847110943067	4.50398300980882
ACPT	6.02583920172426	5.71240668889988	5.75026576306441	7.05672458753539	5.92963732952154	5.62820609098207	6.74914814267184	6.05674880484906	5.83747204754356	5.77059711509332	6.03509978247459	5.66088876405335	5.8621004616842	6.10819833358371	5.66050526291213	6.40761085447775	6.53731490626383	6.64098875779958	5.58131056086459	6.71140698894744	5.9838634413761	5.73095678046141	6.98537203148266	5.22658744629085	6.86669457346289	5.75176216150942	5.7645063761404	6.35936569312988	6.05797965029149	5.97747210024396	6.21776317623771	5.54447323728028	5.90959930737558	6.35045845250944	5.62051001929904	6.59104314112683	5.26369733171563	6.6100845016768	5.82687754785184	6.27905967929862	5.41159265526883	6.89565248357963	5.82411694634796	6.44828724655686	5.81876534120807	6.64450998683055	5.46383238333372	6.42333905261397	5.95335034616735
ACRBP	4.94036283774598	5.35856587311132	5.16729707161627	4.72921844424214	5.83645263154115	4.87860590077971	4.48313919091279	5.04013735624224	4.6082904222894	5.66513055355396	5.10382955022327	5.02504853716385	5.8288224853555	4.79199311667058	4.88747131843378	4.86186065557483	4.78506134781815	4.83905381147382	4.78981590696439	4.95971628683407	5.1028876866631	5.07480121179246	5.15138536815996	4.99755898820176	4.81776065832826	4.92216611046418	4.94097390481391	4.97905233908805	5.11235105193501	5.15269381531386	4.83492348549151	5.69362134579363	4.70423887241905	4.75498332088332	5.07011831032848	4.95329080505051	6.22370976566896	4.86280775271765	4.99440844117882	4.82317447021847	4.52220805099732	4.72675429558635	4.88398381656096	4.89758104798283	4.86663748430736	5.1351222745614	5.5812290345935	4.70021567671087	4.69533385800172
ACRC	3.58844941662595	3.95807087647723	3.9748853210427	3.86564117140584	3.68738735698489	3.47431034878594	4.27416819988754	3.84438890927323	3.66241211235463	3.60179202475242	4.01273853201501	3.75097522481793	3.81074183814112	4.08691368917221	3.56392767254775	3.87448023762713	4.0768631403283	4.16581591749953	4.71040203765843	4.11957617512012	3.90113548740685	3.72327393144237	3.82189111114573	3.59917598762608	3.87390232109849	3.77991551131985	3.803443204038	4.16990572851753	3.6749714849686	3.7579197000335	4.12531334346133	3.74360850451769	3.84438890927323	3.84438890927323	3.52069808073799	4.23404940299085	3.63969943955192	4.18435802580387	3.80318307934224	3.88980375514331	3.83914651748136	4.05336707913246	3.8191375410408	3.63328381070252	3.85857214728059	4.29247647509003	3.79581968467406	3.80823370298179	3.85251716529875
ACSBG1	3.67749671265712	3.96611047794143	3.64700252418247	3.82085832297098	3.65980407117601	3.67972085963702	3.88449693047455	3.52186180335461	3.96452579131351	3.80231608641613	3.70280636606136	3.6241793933681	3.76536893364133	3.84254831944319	3.6735361539823	3.80928536438371	3.74856890782065	3.80001719758522	3.59395930701732	3.84483199833024	3.6995538564529	3.61193488933234	3.87705093913964	3.75869265411463	3.7503383545231	3.6860894281533	3.69808212148188	4.01283482088669	3.8032810604365	3.49270194243721	3.58200095143467	3.69364219544395	3.60611850783421	3.74076060627796	3.72845603623252	3.7940719388314	3.77996206347588	3.80072548890582	3.64213629574392	3.69487771123394	3.61317954643847	3.8276477453899	3.48960303475287	3.60477088326508	3.60749711784393	4.01234825432559	3.66706839635484	3.79679379408443	3.58792343422893
ACSF3	5.13219600895927	5.28253327976036	5.20808587595675	5.19452417526299	5.1602661770975	5.10457519207215	5.30632678982688	5.11003451607765	5.28135196464079	5.20101500501728	5.38780127314858	5.186124125317	5.19604658257487	4.94666790020587	5.24583925431485	5.04766516600424	4.96297960594043	5.13403139583891	5.10015352839525	5.43060810400168	5.19277719867494	5.33420818507756	5.14067191877001	5.11963061472212	5.14788298077833	5.16819183967753	5.23920021014076	5.23763308341373	5.1433841452541	5.18143994319839	5.4683239931782	5.24725869099918	5.16297302412761	5.16487097054639	5.18343334196705	5.22864335765176	4.92502249882013	5.16200087326715	5.44007002168171	5.06364376651622	5.18976021062012	5.18310775163367	5.08456167935589	5.19888238043861	5.08793659848609	5.26885179681459	5.09126145597778	5.08297379119335	5.21113725048704
ACSL1	8.46658241605509	7.15047676137043	8.77100342695505	7.95211158542854	6.14602753101825	8.36924933893719	8.30394992895978	8.64617274988348	8.02943260414314	8.38338049042664	8.15331343266195	8.63524168819363	8.65822215580619	8.68868664406148	7.89540397420583	8.82619219882326	8.23516429983535	8.81443622134339	8.03101353755632	7.75262547013818	7.29187708209285	9.62712554401944	8.86548792065336	8.27124721749549	7.894359658458	7.22703343506214	8.37659640784274	7.30902555971007	8.72040228086892	7.33244643053832	8.46726614050844	8.18063148562482	8.92106249019138	8.45629915816374	9.21948718054713	8.12241550640662	6.92690509095909	8.37933325783376	8.84493656792923	8.37637171540982	8.24299221654119	7.89782229352481	7.99901621634902	8.46617104769251	8.18581099294183	9.21233363719051	8.33695541860384	8.19069551496892	8.46930274844932
ACSL4	5.34238559132818	4.80754839969026	5.67857206682242	5.41279038476759	4.97061273263726	5.26585736918942	5.04644494463426	5.37594835584216	4.89511941815839	4.8102105896986	5.28278419562276	5.33384845475776	4.93318510930092	5.35397725564235	5.3459621146275	5.19220667525465	5.59134210689784	5.4825562832551	5.16731376685154	5.53413238406536	4.94200551495202	5.00133341500129	5.71711623503989	5.12416666377996	5.42444078289681	4.60044167045226	5.25772214417245	5.29821611279428	5.0477680687402	5.51763610499665	5.5660742637717	5.61769623122017	5.20222899546088	5.43749537036869	5.68381894484506	5.26478702764055	5.0668202457281	5.39146509497957	5.70633503203252	5.0465724640252	5.20674336142864	5.38245082762535	4.87531116524438	4.97067685206781	5.52350844239031	5.53597438575328	4.97044539476982	5.41392847886081	5.4298538926666
ACSL6	3.04689132701464	3.10122058658312	3.01508265550512	3.29442924269283	3.08473826510729	2.98771132809564	3.31439907223742	3.00615316622864	3.11237873333355	3.21576805713327	3.2228519277826	3.04437131917151	3.08935927506004	3.20777958979016	3.109256318013	3.1076587543555	3.19695603606316	3.02258721394903	3.11371409983982	3.18879259354183	3.11993928156286	3.01420794216746	3.12576323176657	3.09110427617159	3.20416515101319	2.98844117405469	3.00687802551208	3.06385259757971	3.00177774953071	2.96136580677512	3.05746966672736	3.05125874525897	2.95022880785986	3.0423062784065	3.02896801419151	3.10957615043947	3.16001673396808	3.18822393613978	3.7394654189579	3.11996957613333	3.14716078421777	3.24782438297882	2.96708952588115	3.36413430621326	2.88606121441874	3.06805331437234	3.1469648606463	3.16512028079179	2.94669026445429
ACSM1	4.12150112515248	4.60574626295355	4.19909098997368	4.38000667202203	4.20569172252561	4.144789319771	4.61717966957096	4.23240167808335	4.60932720357518	4.13594743084763	4.40115369031283	4.09896033196348	3.967442210876	4.43972275597893	4.04451460167278	4.27020981773655	4.45929137302444	4.35252078689068	4.28050712236322	4.55871335380826	4.20831366014891	4.09886370497503	4.54717944265366	4.3711058580113	4.40825302779381	4.17653265884139	4.32361675002949	4.2569204609315	4.26362643543987	4.06210192362036	4.39737095387451	4.21963251577414	4.0802478501449	4.12253761855509	4.28586706986417	4.52475257861449	4.12181859980461	4.58350744055345	4.14309153248501	4.1390460349824	4.1604818750178	4.27879505284271	4.1199618959137	4.4979624701184	4.14859409101025	4.50324196499229	4.39149717759228	4.51528461247524	4.10973612747569
ACSM3	4.2416607962867	4.97639128184818	4.15453705239628	6.39075845082425	5.34456280714065	4.45596928798915	6.05125894308833	4.35566267614435	5.06887227341994	4.52308653334689	5.68674650220293	5.07256704743577	5.93933981286453	7.46662466762551	5.16716300476002	6.56111082595115	6.39720351993229	6.42089284340154	5.04351077272152	5.84776715985974	5.78746728396545	6.35989154758341	7.79676614725865	4.58842120491335	6.81075564620335	4.8117287392071	5.63466552815412	5.93427844677451	5.3568284648813	6.29614843130653	6.78243975478584	4.27148305794984	4.93771444573995	5.69243856046653	4.75047320409772	5.80722047461321	4.64243258347546	6.64627806977373	6.05239806055441	5.38453138006082	4.91592230157636	6.09881376861609	6.81225424791129	5.59153091967869	4.93528497515797	5.69320235780616	4.24413349409151	5.92924061302055	4.32532909275888
ACSM5	3.89810152257622	4.32604234691333	3.88598585759714	4.07745947636	3.96264126618098	3.77758982699969	3.87805908689934	4.0019499556224	4.1101606143483	3.96593035687088	3.97180570372122	3.9505412531121	4.06493086157413	4.17757316162544	3.77863335994258	3.8509114343506	4.01352102638939	3.8213016273491	3.9812708982824	4.17359369447686	3.92670382925012	4.10195692502841	4.04996185704143	3.79832018354984	4.20513531730176	3.85611957526562	3.90407288428161	3.9232709636475	3.95526559400135	3.84420533229709	3.92152437250673	4.10522108751486	3.85534409830094	4.1451645950884	3.93073499247486	4.05708502818842	4.13337089300097	4.23465254973071	3.71887413348738	3.81063688461771	3.9295630237072	4.23653383612267	3.88307776993397	4.077005115881	3.97119286301287	4.36938693808435	3.99950200990066	4.29480959078819	3.84644057635369
ACSS1	5.06448876842672	5.36166468940541	5.00988446412473	5.37604807912998	5.10542699405998	4.9268152921737	5.43694075906233	5.02034630841286	5.18599349517762	5.24478369167761	5.36325311066595	5.00600079947879	5.46767177559538	5.5313229927379	4.99188088186197	5.33350509243923	5.35135533056047	5.29827237212758	5.27814216175391	5.47427894419792	5.34635961891329	5.20636627727268	5.50773464003455	5.06711173243792	5.3487817406748	5.15170551425081	5.17877251967571	5.38652276363732	5.27050367585877	5.25760765498348	5.31523815606815	4.85000612626875	4.99188324136697	5.24110091670628	5.15490285723306	5.3626375137186	5.29353520658372	5.19765526708111	5.36656664525742	5.2875281191654	5.03539358684814	5.27481416230852	5.02569594826318	5.18961238379062	4.95323897747222	5.78074985740235	5.09746753075056	5.10798326685607	5.25441637695253
ACSS2	7.13581731786741	8.95624027479534	7.89358208735013	7.87092325294449	8.53720116356046	7.496015329037	9.00915668807889	7.01791176457482	8.29903677982791	8.84362240796073	8.63300438797107	8.43316096509389	8.96352898311151	8.32494292071475	7.56777873982872	8.79873886099412	8.05382563210493	8.96739113376088	8.71329623588818	7.98740469533641	8.17274007377385	7.73871509999443	8.31926149584313	8.13390701175666	8.35631116912842	9.87739803848914	8.36029125704457	8.71730606391155	9.02516530149612	8.73784703840029	8.55108415588425	8.07279777570352	7.4119678480159	8.18643492633333	7.29829014269556	8.36557929529835	8.66559942771375	8.46946425195731	8.36157943211994	8.86556802758557	8.99746206886265	8.02196531056496	7.88482994056377	8.98364077015668	7.90195632085565	8.25916259476161	8.47582611432418	8.15423269891791	8.19918225753158
ACSS3	3.66192116374165	3.67301662545568	4.11766480110213	4.69510316908269	3.73928648010677	4.07168542597644	4.33202008655368	3.97446218008095	4.0293845834192	3.97241144731855	4.13816899001878	4.21339540992947	3.85874752811687	4.80936994988499	4.10362322195455	3.96170447253299	4.32883808259485	3.87040106284284	4.33055264189316	4.15660608877978	3.77637313383763	4.09306335274494	4.3618608508453	3.81662550342377	4.77229663485624	3.60860453202266	3.98577875471322	3.67577432177886	3.8268543937391	3.71008802046274	4.40732566794601	3.88850083686308	4.45523362901293	3.96149060246025	4.14925770096539	4.00053876062852	3.62951555663191	4.67624500132559	3.88157413174812	3.74515350245226	4.01406068600519	4.60516794660336	3.62171915713686	4.05445781572248	3.8092766629081	4.23155904749349	4.18716091304849	4.45916804283019	3.57358219379392
ACTA2-AS1	3.74008597238239	4.11457242193223	3.73398946915349	4.05598000793566	4.00370504523948	4.15624503037666	3.93292262088808	3.80841622680383	3.87182695331646	4.27328612618622	4.26752979129236	3.71575562768043	4.0416672616552	4.06443990619759	3.85448197360614	3.71714076256922	3.83823351863558	3.67084318081334	4.08822403133621	3.81308457154513	3.7898037763273	3.9025909447831	4.16826163611683	3.90096198087347	3.75972592670807	3.79373020562706	3.75806884275853	3.94748951821005	3.89084642047614	3.81588514902646	3.85211000291583	3.95555245998814	3.79356615907917	3.80175020965165	4.04443327632584	3.91761870834022	4.06743746167219	3.67084318081334	4.0608201902477	4.06368627240979	3.89232266493419	3.75861882554016	3.91929941023721	3.98287067620032	3.81779289035146	4.12161337457747	4.02462150639455	3.78835893497999	3.83301731562448
ACTB	12.1473380609678	11.1238138088709	12.1108176666831	10.9682999398251	11.8751519464269	11.0649678401048	11.7209076978733	11.6935477301256	10.4465658360199	10.3001446552028	11.3950786672007	12.1092327010729	12.2006535077488	9.94314980893485	12.2588428006229	11.8964758845331	10.9930127823753	11.997659973471	11.8583176009661	11.4996590469401	11.6880353670026	12.2666615482255	11.0759455519964	10.8499829163565	11.6809192353365	12.5650831091833	12.0472794782145	12.3854014318711	12.2419657696386	12.6035337513833	11.913113452511	12.1116570922056	12.4405409212804	12.1822254247204	10.6087495173353	10.4008323251824	10.2751817070156	10.6456652667214	12.0439888996483	12.0070065951285	10.8394497457902	10.7270596560212	12.0882781859108	12.1799250501405	12.4581781117646	8.73552075478671	10.6120882122393	10.7612798056668	12.2416354230247
ACTL6A	8.74294705979297	7.05492080066715	7.98020801765842	6.87242841915529	8.22843073365624	7.61333297224077	6.51296017332407	7.94474267896688	7.06991437531691	8.4031168755708	7.63607264206091	7.75199662096554	8.04538748013024	7.02137607495517	7.8689783880155	7.91761957114212	7.47755144260072	7.94474267896688	9.6586859440605	7.22315964301756	8.5190527792984	9.46967157156551	7.34289847660802	7.87008203849308	7.04676952847227	8.81295308978303	8.02100103471397	8.42348874007657	7.63750069465342	8.81126706480474	7.5169076799749	8.48716985381843	8.89644241624887	7.89601104935281	8.26481998963106	7.30779242805964	8.28755008495478	7.87575785773384	9.19075288618016	8.05807577741853	8.09409861099622	7.21377018833352	8.39801757249272	7.58292249006355	8.12704631896747	6.55658808626846	7.32710746365879	7.17929665692296	8.20835143823255
ACTN1	8.17340371378449	7.52841353482411	9.85967419143549	7.36520994524804	7.98002489015415	9.52407672918827	7.29841285074316	9.23962500825337	7.45178194071467	8.13146502686717	7.68103651903091	9.29463478188524	8.7737185471925	7.499661604489	8.48791933323046	7.68505772817216	8.34881336088806	7.92341915494252	8.57407050489289	7.89200767978121	8.47612207191647	8.32094080082492	7.47950174524042	8.47176878913237	7.48317954307094	8.41480181003731	7.64411539294844	8.42833207652795	8.04099945367076	8.82208447974477	7.79092851538456	9.07299548720724	8.46831239014714	7.90325882949378	8.32732361581884	7.92910826671843	7.38618427902566	7.77119360220017	8.77760010339537	7.49757754529598	7.81025027754809	7.99152541980836	8.09999316978514	7.73306950767272	9.31370107982098	7.74169365215857	8.70463298964029	7.82821406620958	7.90392078575002
ACTN4	9.29083399813567	9.69859660232632	9.79998125464627	8.18116480105618	9.51956325621267	9.65580442772895	9.48145455823952	8.98712420387061	9.15586829473675	9.83501913902391	9.05845795134928	9.59302137347229	9.73139801205669	7.86037025391134	9.16259614571732	8.77546871554758	8.77714565970384	9.28455623004504	9.32531971487891	8.84830258660181	9.59134098957215	9.6921484727397	7.64634395979608	9.66024052099404	8.66330252232903	9.98320261026099	8.74656816145499	9.76875817893357	9.66442995256281	9.18387476843493	9.20102072998206	9.34616361326334	9.41502269265976	9.14027108772986	9.00587159634692	9.08878583906162	9.00076343005509	8.80370031823258	9.95063481497432	9.43311480722777	9.10386839172429	8.99356994125728	9.30924776426641	9.36848686244574	9.22298516784252	8.82371154660883	9.05071607667901	8.53552560332376	8.82889169782844
ACTR10	8.81748020057679	8.48267009457879	9.17039455262151	8.46404098346999	8.87352146601069	9.08797974710351	9.1100364148433	8.88270672715805	8.64129188375388	8.68564804180407	8.60568165459418	9.29593232817076	9.21530402665811	8.64182590846436	9.02256627167735	9.16384790270907	8.7830317076685	9.12969133103349	8.94674603603056	8.65933335144363	8.90034620213896	8.47883350477113	9.0719947654157	9.04299065607147	8.62343244466783	9.17435067961756	8.93534747793392	9.37428143882945	9.33978737923251	9.09909337256845	9.10320213250193	9.06214722959333	8.91857952170823	8.77939470255491	8.8967383841078	8.67114692036357	8.66199378127302	9.11364439010491	9.10432459442944	9.28350508060623	9.03597809926608	8.99750422400224	9.28490539895065	9.23941366491129	8.90586854547153	8.33143073638485	8.84594167565091	8.53236102764872	8.82878830411302
ACTR1A	6.87475142810918	6.4230387778697	7.41589183759678	6.47388002012691	6.44772400129881	7.14410304302163	6.93250583110315	6.94490082076238	6.50514129823493	6.69594198944174	6.4071912441939	7.17508915419592	7.06617112074113	6.45281247846746	7.01898212863315	7.14107035236411	6.57690125998541	7.12764242427545	6.97994471211229	6.64878426531675	6.69005495654366	6.73977938970797	6.70113038670197	6.79997043224577	6.78400061371167	7.27036198594241	6.62451145016956	7.4390623785635	7.54425223649282	7.69727373964632	6.88163959689092	6.82053064069187	6.95233147704807	6.91463048792071	6.80917637425202	6.47168205950253	6.57569757230722	6.76381487868588	6.80140291229266	7.01610937009454	7.08017268252287	6.61641237421144	7.34935077054892	7.15717080513774	7.43047797128866	6.33527854560419	6.58770389841489	6.62994055524409	7.08270536413205
ACTR2	6.45171449843411	6.28357744449339	6.58229545977278	6.0444005731498	6.23154115702565	6.20747729565076	6.15877976303096	6.28349109396765	6.29138765880299	5.96535018338832	6.44875244954923	6.60468402242093	7.21032201295968	5.75951908102449	7.37160341563622	7.04501344710286	5.9650893206591	7.01540101507762	6.47230466452257	6.09462511072507	6.39374409610106	7.05869761051262	6.36344640603361	6.44570346849115	6.24112519833264	7.16236893186869	7.06888861956472	7.09850985524076	7.19151074198929	7.57142615627738	6.7664905773962	6.62320519188645	7.27101685952124	7.10016000274766	5.98203586204105	5.4940210089804	6.08807810476253	5.72496941277723	6.80458106408377	6.86668639108537	5.70517089052505	5.62193056612353	7.21245789999332	6.90586966153761	7.13826701965648	4.62400979521635	6.16196634426651	5.74181808478679	7.1490142722739
ACTR3	4.00504404839094	4.13396534345931	3.86364421666588	4.27987029859445	4.25537391383685	3.8043085840416	4.33634907299196	3.96508840909791	4.27629609998069	4.08424760532382	4.04215382977445	4.19363665231095	4.37730868268875	4.26337337669583	4.56025754264492	4.50134248905085	3.81776245344675	4.0176241096142	4.0591108434526	4.05113152876039	4.01132282179544	3.73263674627528	4.07247633770663	3.79441226761837	4.18309671007432	4.67376753548002	4.71610345695636	3.97222808006742	4.33077656829907	4.02353879303622	4.2227253256521	4.08208025176432	4.018567581993	4.4321659421825	3.89602888453596	3.83539082598132	4.17139932087846	4.22497773902966	4.08424760532382	4.37290169277973	4.26553707657076	4.39775810871231	4.2854905455042	4.02576293174917	4.03043974822232	3.59923899096316	3.83600738032833	3.76436975096221	3.72140247212932
ACTR3C	4.8267115995663	4.93705411076421	5.10464723663598	5.3649720243492	4.76732846753481	4.49168153945221	5.03405202341776	5.14185118618386	4.95276731342834	5.1368083329759	5.13370927884175	5.0230537755172	5.63645498282323	5.3834443667387	4.79309825974411	5.40253333016619	5.25234416670921	5.3924644183564	5.19683365887985	5.2552084608634	5.00939487977006	6.31894924779142	5.97820275561657	5.03067687979407	5.47669715086342	5.48663227342241	5.35893076853746	5.19216094674667	5.24978065396686	5.04138907395432	5.57905356113897	5.13370927884175	4.9155613432078	5.13370927884175	5.52721832363269	5.25329827476596	4.52291774484679	5.13370927884175	5.14515657737044	5.20115330253739	5.10836256296103	4.97098376991874	5.26495436156283	5.19216530195394	4.89413969760664	5.13567164211398	4.72070054520825	5.26725385910251	7.11708213192698
ACTR5	6.19106028623012	5.7751066045262	5.98010196146424	5.50196662472336	6.06599286927753	6.32643147310436	5.83390662985811	5.98787902002693	5.87250149329093	6.10449757708886	6.1243761036686	6.1488008839077	6.53163574954816	5.89279180346165	5.62764597729353	5.64408100403222	5.71985614078121	5.78060953623472	6.30523603268818	5.74773022429621	6.31453277894334	6.28973295334481	5.3219678492632	6.17847337935256	5.74614390386681	6.31246189706114	5.98986563024991	6.33506964299122	5.89406410549389	6.23005412894553	5.7782518799961	6.08942373255586	6.67067091178945	6.092992797539	6.06054702384832	6.00211475667482	5.92804529605815	5.79943584591634	5.88293927854868	5.70305526566147	6.31741591900434	6.03509978247459	6.35972046522723	5.57621706098251	6.15876702910038	5.88286836500953	6.32688512250222	6.14937347585263	6.46413224040123
ACTR6	4.39484162902531	4.66154057378531	4.44765763280621	5.07716167847141	4.7515209624019	4.48653971180369	4.87642912800794	4.52572416678358	4.48261960603405	4.39483725284579	4.72280186852371	4.4554693241347	5.08061449047316	4.86394906573715	4.34356631105419	4.34636636934236	5.11695660702494	4.6751838485741	4.54179673573071	4.75692087293465	4.87894135463043	4.01096248791207	4.55961804528836	4.42791773177034	4.44640195636663	4.4735150150356	4.69010060223777	4.94041900383019	4.45934270956912	3.84268712733206	4.63125640671745	4.57296005533536	4.32972895029402	4.6699691189018	4.60204697623202	4.66660661920152	4.26163106196111	4.55619931980769	4.13973082823329	4.50390137869413	4.59928601299103	4.61768458776262	4.14820439331671	4.39828201945256	4.3881008534604	4.96425120871505	4.27574121811161	4.77766744193705	4.44027708661448
ACTR8	6.78759136719314	6.9722368251922	7.20154228530651	6.39890439849587	7.22470830997453	6.91892493108334	6.80868135134352	6.71900511353423	6.83073651093561	7.15389653785576	6.78185983768911	6.95256616096882	6.88724581378057	6.56124217797028	6.84118040454217	6.78164744629517	7.01461200287602	6.75304509650859	6.55926316946103	6.85027693797462	7.130280122917	6.88477528236971	6.72005395952737	6.99271615986339	6.43307449079442	7.23859067682145	6.6910541135214	6.84794564680905	6.94775126758268	7.05756772471059	6.60272941353435	7.07166384347328	7.22618775578007	7.03460446171363	7.02557303241587	6.87901734849568	6.68481190787719	6.89659897170477	7.08517834345847	6.74068166755242	6.61895574272497	7.02186887480748	7.41384709187582	6.95844805293245	7.1574089810236	6.41856246994941	6.85657413112268	6.98997605680924	6.90447671075543
ACTRT3	3.79254387003945	3.92923467151756	3.77839442067735	4.38100088660321	3.82371189223449	3.51470376986602	3.36742058555091	3.86187107770787	3.96035231426324	3.8001996094107	3.74800712604171	3.72058183100829	3.93827956266677	3.76370714034663	3.60284238338028	3.7984267342951	3.94670791120641	4.25524638206798	4.54115155459499	3.97005809703479	3.66951166306937	4.43388332818567	3.97444853735222	3.88037864747413	4.23667081470784	4.32830902587445	3.62648557871026	3.98009647790078	3.79166870801229	4.13268317478052	3.98193619148116	3.92645846029461	4.13409814637865	4.09526851374068	4.08884095308616	4.05255180559119	3.76467937974585	3.94670791120641	4.58894778165705	3.43573642719557	4.39648426366608	4.0304906180462	4.44751731869254	3.96771034626901	3.5969363831047	3.65271568802499	3.92025645422261	4.17887769376888	4.2851595123791
ACVR1B	5.00433692285783	6.23483627694552	6.42928355547652	6.12203957677579	6.11324749214506	5.52009856463352	6.56139155284841	5.31284597605837	6.56867775335505	5.88017333028369	6.15470069006227	6.07567956543535	6.83520539966968	5.95441237158276	5.927449805571	6.20743554712124	6.22313134151825	6.16877714543696	6.57017653940871	6.21256597687515	6.20841346657775	6.03956660669114	6.22262310725017	6.24558389481507	6.02342084240371	5.51927444705191	6.50749469308899	6.15500580057362	6.25825051148466	6.31441914650668	5.93118836026396	5.61572192869904	7.71711017091332	6.17244849581949	5.6171730380347	5.68871879224631	5.48203690025262	5.44201744047519	6.25150198551086	6.1529459572593	4.70639430181135	5.6648565043261	6.37755806179196	5.94164476359176	5.77029686442924	5.92054206329258	6.17085188209199	5.7876699976638	6.15206601173132
ACVR1C	2.86010396235196	3.47016465949787	2.57152407330957	3.28181480182591	2.91782305215424	2.85402900813672	3.07783672198472	2.74129746071565	3.03897908179471	3.0598304226694	3.40908564956522	2.80382247451151	2.82352321559885	3.67732852289847	3.15143683885577	3.46960277230087	3.23735812096422	3.39774576113865	3.24788531028981	3.09603988158554	3.11342376619408	3.5473831359696	3.11698257386434	3.27967359048364	2.91803532392113	2.86699351157003	3.08784568187937	3.35457987698775	3.27367973019315	2.87352756489253	3.21048120329482	2.82736538679826	3.22955229528554	3.01318022955818	3.25455495218344	3.11335360093825	2.97941524465421	3.10611615665909	4.42939951811267	3.2412156068207	2.88618003138452	2.9710941703508	3.09078736083486	3.16620768177582	2.91652399552755	3.56109209234356	3.09019639080886	3.16693337485894	3.67732852289847
ACVR2A	5.29979465949761	5.66340553148457	5.42777127888251	6.07192708376034	5.29451264825365	5.87297429647331	5.1603100412461	4.91563122621815	6.16062928117016	5.57121343601597	5.91396062593847	6.07088083853956	5.84121423643716	6.27906985721959	5.5634083969447	6.60248238416048	6.4551965855287	6.35815918286007	6.6642371560779	5.75048184280911	5.65402309170526	5.0515414944005	7.17303532249103	6.2500463824604	5.47629204865842	6.91806071652589	6.04678833019338	5.89218953849782	6.18770920765486	5.63413696163906	6.08831336735838	4.56874269290244	5.39586654994821	5.47392402445283	6.40628518131929	6.42166092100653	5.02834617122065	7.15166752046978	5.32085098081021	6.37194061938564	6.62277774679085	5.99389498650811	6.04533365208547	6.31319697185064	4.83475384424114	5.95182501446789	5.73645034790212	5.93797124779696	5.02368117743867
ACVR2B	4.90114728962906	4.92703991491566	4.97079748362127	4.7355296529722	4.9131358127524	5.2577225345113	4.52644873163835	4.97105818083199	4.67251052615657	5.01445505514119	5.19950058680558	4.69574006354085	4.61043014044016	5.14764510858932	4.70356005913731	4.56954516071098	5.25792851369698	4.4764431258572	4.86584318100383	4.99171727830867	5.06208226010191	4.83390738002047	4.58244960741407	5.11994498665889	4.63676680156458	4.56563383585815	4.40946911575605	4.55716819079954	4.47726826396838	4.92536442624033	4.84680784705467	4.30596124790977	4.77569903267125	4.72959351834061	5.16305573709127	4.86983360747228	5.13634258122766	4.70444781590388	5.12496069213641	4.36344104946869	4.77522048277532	4.70471086263365	5.1205933138362	4.7836056674458	4.59724460585367	4.90762390040295	5.13379606709943	5.29180969117773	4.57677813012551
ACY1	4.25584369172656	4.50865639753356	4.32620767338321	4.61284475935696	4.01755639836364	4.23397449398566	4.26103282927462	4.2379554666891	4.36399130876364	4.09153986449498	4.28901119491655	4.04439268889822	4.42319158997126	4.59963229388546	3.99153686440974	4.23826268518753	4.42696402899036	4.48826545264631	4.12273631766586	4.42623907828034	4.28761230678789	4.26020294592927	4.51199017255714	4.11650098505113	4.2214428845527	4.26884349597733	3.92782466236916	4.55085824471288	4.37043339983415	3.88263141832935	4.43087557490044	4.35007919710548	4.35188332618859	4.10938233459129	4.21742119168277	4.48215115825427	4.32088712440812	4.25070774128582	4.19226145410452	3.70320669029275	4.21806660959023	4.2214428845527	4.08906271037479	4.31245522185757	4.22484623807102	4.26405376047461	3.9854685714627	4.29464471382585	4.35907818044982
ACY3	4.87898696989826	5.7453275390834	4.893684068211	5.17723305372367	5.62684415657943	4.58537238194327	5.62598506633197	5.01816595085513	5.21713839565473	5.03657252779005	5.67968127096417	5.16836243106329	5.1406235931258	5.15506184402068	5.55912494300947	5.40001921394356	4.91036783490961	5.47934704983556	4.95219984197163	5.32594225576158	4.87785083627372	5.11339226775731	5.03979629981889	5.07947761876455	5.2253568704439	4.81961105713941	5.24572656263152	5.30327617467427	6.25435937422565	5.00396269457742	5.50839477570847	5.02332978019681	4.95978773520152	5.19321903414044	5.00567030259192	5.18253333541338	5.40658851270661	4.98838337733246	5.42924401732614	5.88782638332209	5.48966831378503	4.99514192046283	5.33882256006974	6.61565847536457	5.15132137650681	5.10029992177175	4.99295313999175	5.24034685604587	5.0627754835338
ADA	6.20260594068005	5.2151257627061	6.18797732961095	7.33938706507438	5.65159420790346	5.47425481253071	6.62442570971739	6.01665646688117	5.87235473960915	5.7187170167907	6.61817086843789	6.11861530476189	5.54579036282241	7.84535806776035	6.90443737524398	7.31697408671382	7.73612478857023	7.29973772648334	6.13453156320903	6.96973026586388	5.86439916102248	6.41104716858035	8.06256485833294	5.82647213464308	6.89617153515031	5.68374593831488	6.55614073127651	5.53170163535516	6.58455792048319	5.96456374508866	7.2806577143842	7.48176130983222	6.60626703745443	6.22210169448772	5.58105771962781	6.32985620860402	6.21679203081021	7.50124430355136	6.66234042758119	7.9807497662332	6.66049203558084	6.47392053592332	7.21228836786987	7.62797345454405	7.97114057447694	8.29506614704008	6.13392656396067	6.74222519247761	6.66746261612928
ADAD1	4.91437297952821	5.13914531769077	4.37280199789338	5.01985608688246	4.95635878711717	4.75315419009108	4.69272953529642	4.82768657870944	4.61197816844183	5.03724627297949	4.8121606518235	4.59080169564343	4.54250740735091	4.9906344320336	4.29120265581946	4.56411642576294	4.63304564337557	4.43371045090055	4.94865472170918	5.03738358845173	4.61116797282491	4.4277070137762	4.65816903905419	4.94507397210768	4.91818003631865	4.19548719984194	4.60626458374883	4.57608842170655	4.4831244781312	4.29995997926728	4.31017791456201	4.64841610742832	4.75220777108613	4.64582928551317	4.81548706799977	4.68918021844572	4.91134223561108	4.68592387587481	4.55328576054503	4.48627070564095	4.89907463813583	4.7896928685892	4.15550575753467	4.35978992633305	4.4347566342992	4.64317271655961	4.99648470731485	5.10864848968131	4.2115530813084
ADAL	4.56767254991239	4.84553723203821	4.15594826328837	4.75575836351944	4.5318401978175	4.34707851159149	4.63288854272537	4.56085010353775	4.52481831696806	4.63282996204565	4.61901956109615	4.33119718094176	4.45030235342232	4.70534482803732	4.30451826441881	4.27318124741393	4.46921495883542	4.24396746294695	4.53159548140323	4.76982861982032	4.57599243145676	4.16462259987253	4.59645208988681	4.45823033270995	4.59495285147745	4.12907413111773	4.44703618218041	4.51395376952153	4.37168101799168	4.25975641148283	4.13974203132805	4.55515369847234	4.26371189870195	4.43344478009353	4.57154580704548	4.5214413014482	4.46280079436266	4.65658569301871	4.44658439238707	4.44052134630915	4.57432603519099	4.54321787187244	4.0431348417264	4.49707509211205	3.97251096095753	4.51850136819602	4.62533104894934	4.54751967272519	4.16416083935213
ADAM12	5.12472070740062	4.60867114047186	6.54078944002639	4.64616403776759	4.5244252164203	6.09981723785194	4.76739741729692	5.73115409712284	4.67569089402976	4.74348843712519	4.63795447776941	5.30983269206233	4.39399264067185	4.85301811895028	4.59770981666948	4.43966833801014	4.94899528413785	4.55082866584582	4.96933149898737	4.82759516743253	4.43353223776988	4.97300437777391	4.72354840767415	6.00643636734644	4.53793227804802	4.86886973214213	4.57191085526819	4.33122029622235	4.37840947404457	4.81451227871556	4.5983030118948	5.86893145011732	4.60808939233163	4.5988796276744	4.64303390982989	4.73268570163617	5.14986868520206	4.7109305693133	4.44862305789794	4.43581875749279	5.36431590553299	4.67418792461557	4.30594751786412	4.64868195612785	5.90380398441381	4.74430523141721	4.91197396253743	4.62618931768491	5.08184113172434
ADAM15	6.36867550438465	5.99495149273008	6.45465392261694	5.79748317415879	6.0991368199851	5.73895616316318	6.34982926220758	5.95695885125987	5.81745940064307	5.71433367307314	5.8202130135537	5.83078259144118	6.16113972221283	5.49432246331438	6.25363283109734	5.75315916944928	5.52453859932724	5.94670912554136	5.89626433279348	5.9135078958266	6.30947632809598	7.22231143932572	5.65798130269679	5.82343448449552	5.97300137508426	6.81557857167771	6.1948023884474	6.60854096875478	6.46128035366843	6.56649077287826	6.03977590985578	6.20118921548213	5.94989944341826	6.2115409120428	5.90186159017798	5.64913606368781	5.76141363264015	5.87045331893283	5.77717675912117	6.04347997337748	5.74928063494288	5.58131404067368	6.76845898175146	6.64411763569323	5.96413629607761	5.84230956696417	5.6759035058491	5.66793798779905	7.34404674215512
ADAM17	6.27386237835696	5.38602061730665	6.79034980430882	5.33915903535525	5.81922021578972	6.34815427464323	5.24006340147191	6.5063057694467	5.53058649338347	5.70236514694329	5.52929061331074	6.05378969045415	5.70377023373134	5.11584672450749	6.02456586495984	5.59896273737398	5.41152790293649	5.56196353335532	6.34629948244895	5.45567772318681	5.81215212400935	6.77902202106467	5.47541022351027	6.07695216240011	5.64225417208589	6.45463827611171	5.61705627574658	5.84521741894884	5.65540610930393	6.04274711263075	5.50010333446821	6.14134686396622	6.57892225967919	5.70568383473507	5.76619330094923	5.66675754202878	6.10530478225081	5.45530498137579	5.74693470998474	5.62638696193198	5.42561023767941	5.50371041465664	5.59122325911367	5.49789336423956	6.44717507562627	5.28336653430443	5.73711094215874	5.12649531192422	6.04527845481504
ADAM18	3.47205737594388	3.55023117624574	3.46517076180585	3.81186312923378	3.39189684794316	3.72028682428737	3.76560445216883	3.63531516009518	3.63761211526482	3.65442054656933	3.36613386510816	3.55289112795435	3.30081299975094	3.71765161825761	3.48936411017046	3.47700419991089	3.63187322768198	3.85836032240319	3.5842810960412	3.59442107064002	3.51471989199826	3.59293573390165	3.64505512198741	3.48508226919676	3.73394729629645	3.25629920896252	3.43322217094384	3.70279416386742	3.42538576712546	3.44479556178908	3.53402196066419	3.70897030638099	3.33560303504176	3.32818757299165	3.70078557964944	3.50431533932881	3.76268519576728	3.70179848147159	3.55023117624574	3.46408351230919	4.00286241152066	3.74812472974778	3.34787059866011	3.49953082939018	3.32560320128675	3.59911262529468	3.89561055679541	3.72661918575552	3.47524979745361
ADAM19	5.67604032475947	5.43312223549797	5.51100518742251	5.32369552051427	5.53828613725037	6.20332173111765	4.65998789737527	6.05605370838156	5.82966719786411	5.49562552126719	5.64902301354328	6.0939697632423	5.36749571859586	5.22111348596346	5.89507112129879	5.34487946007789	5.57849717911493	5.15186473374364	5.40139491871092	5.53318002745531	5.13821699327477	5.08798296820955	5.00074771522873	5.6974146044813	5.2643298222141	5.26758870137932	5.57494701985599	5.39734238544744	5.20603205012747	5.39304025190213	5.56646348479013	5.77353919667676	5.50955208944456	5.70175221388743	5.22215142118305	5.64808932603363	5.64514997965245	5.23157573199395	5.21791703361346	5.21709832786379	5.59086289962789	5.78432287223394	4.75732072246713	5.37904572236902	5.80109198962302	5.09908779040635	5.45001594448823	5.61140294160983	5.12390320641727
ADAM22	3.36644162922836	3.58940400671064	3.12498892301104	3.44443048553764	3.47303173738306	3.29231048451937	3.40031589853017	3.47590281348614	3.34184260211182	3.24519062619573	3.54961121937655	3.38383820371493	3.26467094152909	3.40803673466672	3.13634843135425	3.06605625826822	3.16933082596741	3.23000968740744	3.449266863699	3.50064490900781	3.22512388487293	3.11828552310344	3.31060878815491	3.31424395517471	3.449721824776	3.3362373485121	3.14983442113569	3.2732872428799	3.09946720410074	3.21831713605375	3.11867226659237	3.56760865688811	3.07251478249398	3.30327785684144	3.35259918645808	3.25835399629289	3.36422042822132	3.31025096398854	3.06587352688623	3.25493239399949	3.44320675917702	3.33429397564238	3.1691701956599	2.94223437720461	3.26126076976326	3.49655681206806	3.5361307278387	3.28275152490173	3.2233842672811
ADAM23	3.29647238918198	3.55073770286824	3.2798731907536	3.24352392277913	3.43644530695443	3.58310345017863	3.43054899511338	3.33061160588295	3.27989824201176	3.25222527786058	3.43163696146185	3.56930307066017	3.75378121714339	3.33482948528032	3.48651636690771	3.35072823045408	3.61977343385055	3.30469466259646	3.40263300598993	3.45511458643143	3.47661762312439	3.26816533621765	3.27250101972993	3.31798315599735	3.25121878557349	3.2704848662973	3.37159033846088	3.49589136777809	3.16854781301748	3.27497940389742	3.40594453467196	3.32195700697414	3.49885378033517	3.41602267230514	3.20956079534232	3.4022284651108	3.23793047088348	3.25338544177842	3.20606207255368	3.26335675506046	3.21679112955991	3.39405925929628	3.12830445789149	3.22060009764657	3.2953377350413	3.55329306309034	3.15494633469375	3.36686340754957	3.22109464412026
ADAM28	3.3475402960967	3.42031653993359	3.34392944714731	3.4736960072806	3.35217115781479	3.45644648810255	4.3105678650817	3.28542864008755	3.38057219065402	3.38595259457589	3.35306911882001	3.23682769145713	3.50631073178444	3.64051214855711	3.25955442977058	3.36545540937201	3.26637991643367	3.38294232524768	3.21875306542074	3.52738915884988	3.29951833212708	3.20064155526	3.61850561474799	3.42249388469322	3.27610801164659	3.27035787725304	3.9618120224	3.44948084706392	3.33032041067781	3.34387902402586	3.64826684785254	3.33360007899955	3.27472958618249	3.41373353969766	3.45702878322498	3.61756345988391	4.01450481956206	3.22167393340617	3.24171695605666	3.67987544891758	2.97062510608943	3.42636323928661	3.54422065870383	3.36288378124325	3.6382011132386	3.50859069556254	3.68752174804385	3.50732089460701	3.36786679217788
ADAM30	3.43973247932299	3.39411262077934	3.27212868034705	3.66168115666061	3.43002017499371	3.31719958926762	3.43188139932131	3.40412745881679	3.30586212746393	3.39468248274948	3.31051398628284	3.1613906361489	3.21374423813933	3.52517928200896	3.2176938539205	3.04615774506597	3.4484395179044	3.25265896630529	3.51156885041749	3.47730592685355	3.35067629597481	3.25977449043802	3.29147139342169	3.10689581610166	3.42418638977748	3.4217282420226	3.21074389908971	3.3188170899806	3.36839702242518	3.19064501900742	3.25924896362334	3.3513604813886	3.16766418308969	3.335962015274	3.25109234343606	3.34972906934568	3.31964759613063	3.3454548604203	3.21720269985407	3.21666696783599	3.3394280219273	3.44090848613454	3.25711026154312	3.198605907809	3.23706005235963	3.36627803778234	3.323553702662	3.46519110748818	3.21251861376251
ADAM33	7.61164328721155	8.39320054323635	7.60312519698339	7.96143686016046	7.77618251180976	7.83436539801374	7.77493349811387	7.83567195942345	7.94877659575267	7.56301774827058	7.90301375717838	7.92888680584139	7.77471396706126	7.5920736401204	8.04272687606618	7.73046740821715	7.73172328067767	7.561338327796	8.05781920483461	8.32662577578211	8.48548642421386	7.13886185387157	7.50357114341385	7.65579065932328	7.61948545022542	6.90757894184302	8.06139265853426	7.66692508670545	7.45967818193691	7.50684926126379	7.62478194862178	7.32397293185838	7.71658677871697	8.1120902901989	7.262774586167	8.07924484519094	7.63329441415829	7.65911199983849	7.3980862140785	7.79719058354379	7.03599967859807	8.16931756880061	6.50710681280839	7.51669561837405	7.75015271062783	9.23061290709834	7.69073105811617	8.20545223806106	7.27004042004925
ADAM3A	3.58789959040153	3.54223567879205	3.54197979977608	3.45680764936647	3.7655945165581	3.63748279375738	3.86573283366718	3.49894693215534	3.63397112036014	3.58834100534012	3.58789959040153	3.44098883776601	3.75636664766832	3.59298480717647	3.47903719949551	3.58395041515123	3.6751335568436	3.76501409608417	3.55675432664066	3.64670554149743	3.46248725236851	3.65248462302349	3.58654884719186	3.70759567715913	3.64090547010131	3.64376169356357	3.57335443423566	3.84446724991747	3.61790552508012	3.30308009702484	3.45247953623648	3.59237548947454	3.39255002431763	3.56564970996271	3.67756559241415	3.77563638231076	3.75492687553504	3.62348483928142	3.46888769833718	3.65902862214075	3.71359615021	3.67874969697357	3.55246006942879	3.52736512820562	3.4289161670199	3.59636108213894	3.64081967978271	3.59224749874749	3.62407744458724
ADAM5	3.61252364060329	3.8572974615815	3.65082671166274	4.52345266795063	3.68919731868319	3.71728110863863	3.90957787685945	3.53030570471331	4.03166092459061	3.61950208348875	3.59999376434883	3.66029215929642	3.55387551709004	4.37464439699993	3.48958276582368	3.71446205130694	3.75439829273815	3.40897387748699	3.87287934254038	4.03114898355629	3.63979203117412	3.7530367560506	3.92763201973469	3.71213024295469	4.10327914979535	3.42614663651461	3.70372047694889	3.60575082387879	3.57545508957046	3.45801110074272	3.43638392986084	3.61659146695805	3.4140166706072	3.5779204089872	3.74469006211216	3.6998528255063	3.76057446955938	4.11959006371528	3.5699700042767	3.59614546305177	3.81150540766322	3.84202168403153	3.43147948254062	3.52297327295955	3.4003291967315	3.83754655195073	3.70317766160436	3.95620750532495	3.37188482947631
ADAM6	4.3791133588758	4.51687694147756	4.36266432615494	4.61385139649955	4.48757532549352	4.24063728559896	4.51483942177973	4.43709119786685	4.332067620759	4.37586840175516	4.22568747096995	4.38544276233679	4.45738392724939	4.43263492021879	4.25880505308935	4.69443860997864	4.28880905647476	4.20968492526372	4.3155964814048	4.66713457640243	4.48434480219286	4.33893528343507	4.27933606809989	4.27628563999701	4.61310266267849	4.26219893902284	4.39317186935138	4.30373822703049	4.33737187834372	4.37998262713423	4.30780713171601	4.30334111992328	4.25011730839659	4.30599517257066	4.59791890418647	4.21839358665787	4.21799674802849	4.38181754724075	4.40620717444907	4.27453068807122	4.20721686896196	4.5508066006321	4.3304700771015	4.37041969166554	4.15018885188197	4.56696952652214	4.27803384620637	4.3615934700789	4.34525749838811
ADAM7	3.46948874236193	3.56246567043277	3.39687016253781	3.62679258663071	3.48988048546509	3.41177504607089	3.85750003544829	3.4934355349091	3.63401182421085	3.59313211043018	3.50722092284956	3.31971383747317	3.34003338981874	3.77793000786129	3.25246055469664	3.29921132585174	3.41405371056162	3.28199191526944	3.40027162156385	3.64421034490928	3.35558662641295	3.36684668560524	3.48310333407207	3.41228795097021	3.55131529923852	3.4819658315762	3.30477622832216	3.4108112887521	3.3116434630755	3.25262416194562	3.22995447960753	3.46374303459704	3.24356351293129	3.35296473616141	3.4531834654325	3.39098056685867	3.55143540790224	3.32678996748963	3.31838748967273	3.47788637112654	3.46452090175024	3.50217611713109	3.19214723391266	3.38960818017437	3.34208373992986	3.32783659448884	3.52004263030046	3.49013698237223	3.22612756091612
ADAM9	8.713078018548	6.97828391954025	8.2826825363351	7.35516812117857	7.75308808945262	7.24878542464679	7.82153206723014	7.67498912394348	6.61068984176936	7.46308733870125	7.25131476661926	7.1580863684107	8.20599826226308	6.48412826033703	8.45062386406384	8.54241549299591	7.16587651351041	8.60134459636299	6.75467588749576	7.11565843302935	7.12157572600907	7.64616441859989	8.2148653829985	7.12235182666841	7.74903648551925	9.34589914138945	8.34237020918842	9.01070641996388	8.95197603358774	9.65971994469315	8.24250713002711	7.93569713819474	7.61479511867673	8.52243023377267	6.85395916307677	6.79120827992839	7.89812097384855	7.10184316808157	7.58038831298869	8.37356934336107	6.43548730741926	6.84743370083344	9.2659693967499	8.61200472542012	8.72155533909237	5.98021957182631	7.80594046626186	6.52384961594343	8.42734210923657
ADAMDEC1	7.97221907672493	4.04310285245257	4.64686680995162	5.57773267261738	5.06332781117259	7.24471932464608	3.66476160593665	6.62239792934166	5.52517878500364	6.74153257636689	6.26779873016317	8.42558342786913	4.02359864360213	4.31262755113724	8.20394752135404	7.30428864931762	7.25204514843248	7.14714898952886	5.31007561477352	5.45711505854792	4.1638723691009	7.56766848734423	5.86875157417235	6.18994538279585	7.38010460906976	6.4167232805436	6.28734551334123	6.10323519186744	5.57379968984053	6.66184022593684	7.84097993500252	9.00275924103778	7.07359857451298	7.93300145374173	5.90045465146041	8.15527760606412	7.04364385598056	6.71761339566969	5.62424193207219	5.49915650806977	7.41480569822115	7.26084682903066	7.4113192477333	7.82369124200384	9.59019305002334	3.21036404204518	5.12704492272731	7.29082931691043	5.79343782976947
ADAMTS1	4.04712370825606	3.82453295677305	5.25689008404345	4.50203288497274	3.82448970606062	4.30948491446813	6.10170451690266	3.67949484902998	4.00722536192956	3.31861729268504	5.57003034079743	5.16413086227184	4.78873370909847	4.66895947516415	7.26099662107433	4.34990472716158	4.27591001738909	4.58000691628858	4.37318304973899	4.2485515674787	4.1127637492544	4.16483403379954	4.84078717159139	3.99881033642669	5.3420860097765	4.10085147741589	4.50001110072922	4.40335324672849	4.85215488948304	5.67670243114904	4.41771598521112	4.86990972003466	5.81987391116157	5.34325009815451	3.67949484902998	4.41462845881559	3.88755920227665	4.88339573811835	3.68852808585327	3.84338410658154	3.77014973133569	5.26102980284331	3.96996965016023	5.55747629602905	4.25608554988679	3.45350155510298	3.9738258874328	5.26259263966034	4.97268180560564
ADAMTS12	4.881031141279	4.86309883205818	5.05043435135728	4.81197555516716	4.63756604225737	4.41300795118076	5.33399564029111	4.84445050792552	4.61331174015321	4.76081143600123	4.74716607497371	4.85899094945663	4.5114815121328	5.20109718930693	5.39288981461785	5.13510382067693	4.9078940930804	5.01379389161255	4.71469315517305	4.97491520917657	4.72252439032209	4.99364410592771	4.9338779139021	4.53702752665128	5.34761382091969	4.55342818088715	4.86309883205818	4.624731232709	4.81995074604145	5.01474300310568	5.20179884640068	4.61471887793035	4.92877793625681	4.70836003161962	4.96050489016599	5.11014780405437	4.86309883205818	4.79794009530637	4.94191610758693	4.6234711744192	4.79700264186366	4.99205116444428	5.13000988622651	5.18762759327915	4.91489138457932	5.33399564029111	4.79781632701094	4.86346199796776	4.74390858450614
ADAMTS13	4.6494464228052	5.15606162955483	4.72727288706884	5.0798884969411	4.47307534393499	4.50248639374203	5.59409308088221	4.56920944174618	4.94393408360487	4.55778810236853	4.96622068686312	4.62317348720113	5.19406120013819	4.90547243961172	4.58568208164073	5.08725110269139	5.09188987462469	5.38601674893079	4.57418352734423	5.09449060973079	4.97187178141142	4.68159213612123	5.28353038487981	4.41155408571759	4.98596513156037	5.27212700339065	5.11219449310009	5.05317340157695	5.09660658791543	4.78128009513587	5.27692605470822	4.96017062999444	4.96872668563604	4.84205826859565	4.62433273461246	5.68036373936202	4.70213970978327	5.41579183534558	4.2894201569125	5.84031286679657	4.32673852869247	4.87935724312193	4.92625306179643	4.99337995332496	4.67439491327037	6.01781554321792	4.45296279011066	5.16128517698369	4.84675659707112
ADAMTS14	5.28556626089721	5.4311220556445	5.47989995724255	5.52834573410998	5.57852285741823	5.34722158796759	5.52231845402791	5.83498001341925	5.4249874939451	5.16960734410456	5.74544104367311	5.72478937114817	5.6401288462127	5.36058610648566	5.45690023255405	5.111744791619	5.43638947229232	5.40160461935484	5.5897833792773	5.83608510479717	5.49635606871782	5.62508859611438	5.64534178341689	5.1988600112456	5.41337310572135	5.45690023255405	5.47110818564138	5.49199070958109	5.36098577931828	5.44766574147054	6.06412986320774	5.25385434242375	5.30991976194661	5.18189523394365	5.00161655751985	5.74460356363647	5.38106141370283	5.14698067455827	5.57780617877757	5.29026620577388	5.22543774148337	5.41401003281366	5.33825563609438	5.77081459238331	5.83886114815449	5.97116759581889	5.22715995413018	5.17110278892274	5.78272312653079
ADAMTS15	4.41145961009355	4.63816526242707	5.02991340504807	4.84255164139932	4.42583718043191	4.56454697405993	4.88535153183438	4.72795710853107	4.79445891078918	4.63072455370717	4.69678719949157	4.71183188169719	4.72586757334793	4.79989903964865	5.0634057219979	4.83452544097048	4.73472904714686	5.27149942212732	4.55142629370186	4.7321324811851	4.57117141659043	4.70273874968913	4.92857805426172	4.52060710539714	4.74396950278361	4.83908077520078	4.87105077520888	4.55923155641343	4.76754468776244	4.73559158309296	5.01625855742692	4.7958219151056	4.78273839935163	4.8129756026395	4.60382691864652	4.88111084533871	4.91285087176182	4.85618833937451	4.4302520574785	4.64342159635681	4.73639009641413	4.70962620739854	4.8029478030863	4.83492727922907	4.70226884869598	5.10321051190181	4.7063751032046	4.96240312580564	4.67167014263325
ADAMTS18	5.55179998333532	5.65315038717349	5.33815310368816	6.05220199975806	5.50465257869905	5.53074084622234	5.79557994756738	5.41422833404593	5.64427203454478	5.62486874551104	5.6771617431874	5.41089270619318	5.17667259043882	5.62516255113127	5.50465257869905	5.68471944232738	5.64320833138408	5.50113014969767	5.37815449347252	5.49180779651106	5.54140828657169	5.49442092068958	5.79114487922981	5.47619753785059	5.64989413043065	5.71993733782877	5.3923390260269	5.4739097923288	5.43626800697832	5.37813347028721	5.55316280946701	5.47311217181784	5.2755053336796	5.55470674959672	5.57034309899141	5.44198361316523	5.6817018522636	5.49597010468543	5.50325745829305	5.41307065723968	5.77200664083787	5.44633937390317	5.53058373069001	5.29936164104236	5.62969241945454	5.84725852416258	5.34440376829697	5.73298095949132	5.41996711209524
ADAMTS19	3.12242617353517	3.11554416115759	3.09314217201458	3.08516208287771	3.07984688537424	3.00292747481927	3.26619523464256	3.16169345614549	3.25986101952261	3.11847038035868	3.22209966750333	2.96449406918379	3.28191978209029	3.08730038963906	3.21888760086521	2.94762122999348	3.05632290478323	3.11140513757871	3.0005106191319	3.2541721272162	3.09060513729066	3.04156777003318	3.15748909865065	2.98579581841475	3.08415105501923	3.18252759568315	3.23125597635742	3.17555786508655	3.2026422939053	3.10445373232096	3.20234039833137	3.22282573897746	3.04359294685495	3.13918811819715	3.10090031991469	3.18031895239099	3.05270043197614	3.17956080344747	3.12033353348155	3.14019207221875	3.00761458277534	3.23952744193296	3.21580990384462	3.15395490565172	3.10186264840698	3.23148807503379	3.0744291991304	3.08705884766991	3.15304770637933
ADAMTS2	7.16952427468316	5.59345042908046	9.09270333139618	5.69296055013705	5.98527780612579	9.2244012226803	4.86261281102375	8.1928282892781	5.35117890713485	6.14543550801799	5.82712726937626	8.26727105570115	5.27450710863757	5.49030810344941	6.510917160717	5.2222183542896	6.14057357206537	5.00504485412073	7.94488738281416	5.7038259014773	5.60431802030979	7.73354420973897	5.32186274117706	7.78901770397552	5.47669715086342	7.58223857432951	5.43116691801626	5.39560421722235	5.72213072800318	6.93205094938438	5.07812276627161	7.70301018326425	6.5523183147331	5.15049151075594	6.67724314160744	5.21472672988028	6.46041864647497	5.43972299762981	7.27810881450371	5.15230047611718	7.91042597346217	5.55357724316683	4.92256350716829	5.47522475975019	9.17691668260063	4.95827793131919	6.96283281769728	5.89115300394111	6.49897482257093
ADAMTS20	2.82361292679083	3.05362998809632	2.69269935005487	3.24627887204133	3.16261476479781	3.1121063533665	3.2583911779515	2.86981346494611	2.90418165511475	3.07801133337314	3.00913890988543	2.98949778178761	2.93779393879786	3.1869539973573	2.82428358220933	2.85620333699647	2.90796398376989	2.98949778178761	2.95952707871291	3.23227651163692	3.01667160288707	2.89870269609074	3.09562703999349	2.88466365035119	3.23470127627484	2.86973463771708	2.97214167691233	2.91139193349415	2.82631356561614	2.82811904084442	2.88033815547718	2.90327182858315	3.01165020847764	2.95860386382061	2.84910175321813	3.11304344326673	2.84197856185386	2.97097985245843	2.94887007720566	3.05801238586754	2.75195999011117	2.88397398441472	2.86772246327551	2.93732886657387	2.92519583222158	3.1179141443701	2.8672450859082	2.93779393879786	2.86536752395671
ADAMTS4	4.1418131341177	4.72470456994356	4.41538573647256	5.15507476526418	4.41146959574724	4.56120124543788	4.88194740405953	4.6580601848756	4.32731221734224	4.42716387821041	4.48977510117917	4.58617233122994	4.33740052683229	5.17050420691899	4.43736093482486	4.78310922532474	4.51839921159029	4.61471441292969	4.406316667037	4.60534029341002	4.33576317316468	4.86314902243033	4.93565529299974	4.40774660907453	4.92618451605624	4.47580093938956	4.52319159469444	4.27482109598802	4.50849337483674	4.67007548163658	4.51494984673313	4.14000331466201	4.21130364787609	4.67261924881895	4.51998438530198	4.45494502572639	4.5915446724689	4.81537090515706	4.6580601848756	4.58364278877591	4.55718303651716	4.67150738615579	4.62671294520483	4.78319683558935	4.34573958899479	4.21969370764172	4.50176276257692	4.64473989536932	4.50234853494902
ADAMTS5	5.54520805038261	5.41611204737102	7.12357260092296	5.60355369078272	5.3038818007591	7.35083601239984	5.31943597019369	5.54215790187055	5.80395271774713	5.50233952346296	5.93386040924269	5.76476306352779	5.13356879616342	5.42307342174523	6.4906016643727	5.7130291391068	5.89139889484186	5.72665042610894	5.90304145452505	5.43541059485797	5.34268426153532	5.70018987660807	5.86028323166007	5.75766274387818	5.82110720359709	5.10829058433572	5.53138853244606	5.11200478691017	5.64352295650245	5.63941004439878	5.61488484882167	5.86581576379841	5.76900702008825	5.8214388914584	5.42027028059773	5.91789025009796	5.81661156578033	5.52481744147784	5.48560109926088	4.96166432553604	5.67515202661058	6.20099501404297	4.83652832116094	5.57978548521621	6.04849206284097	5.37947736795038	6.0956792390072	6.96471963779926	5.65172476491659
ADAMTS8	4.69409614593288	5.31895219274575	4.59731294084901	4.96069306903092	4.94518878971896	5.65244143942861	5.25127312104943	4.95558493873757	4.80888710341095	4.50929608425492	5.05416275428145	4.96434842739348	4.88678937259732	5.01801740895402	5.47988036749539	4.5082836180669	5.24780696093456	5.09695206259442	4.64582928551317	5.17701745965317	4.76407265803826	5.00350413081367	5.42035528431365	4.89410375563886	5.20047605977904	5.01540527894786	5.00478635584428	5.41034945230657	4.97424856879944	5.54097799592704	4.92949067244798	5.0952056556717	5.52795575783404	4.86688720670862	4.66223728804356	5.22547313883059	4.5081431909103	4.58246339990544	5.19225091843995	4.95666027446665	4.7758783057591	4.92949067244798	4.9184978691605	5.48068950867216	5.00048161956494	5.2189390685178	4.7701916741502	4.61693604699049	4.84568321160468
ADAMTS9	5.06490185261067	5.16234902363496	5.70930361677694	5.21933952837974	4.93876932070728	5.52660364479994	5.04851064524138	5.31155695838146	5.16760309294164	5.10789098862471	5.12600542620061	5.42157690059794	4.77058221834221	5.0492291227788	5.3327178255217	5.12412060825429	5.09563214241433	4.82078932791805	5.50697151230795	5.25894377046237	5.23430756480791	5.44784745155405	5.41036970163519	5.14135029131365	5.11299218827125	4.7887841019919	4.95636399126813	4.95207030499179	5.0930928044708	5.80894636608191	4.83374060673418	5.36417845966361	5.31627582102101	4.87528617029435	4.99656307292982	4.86709166055193	5.06040860600004	5.11391418609123	5.60619022139902	4.79313859146203	5.43412725577645	5.31671530389525	4.8027739073487	5.02169283924862	4.7637201642955	5.21901963738521	5.15705578458555	5.05097710296553	5.42445904042724
ADAMTS9-AS2	3.77126938244237	3.91402590028142	3.6870293254774	3.88179815389526	3.823424950616	3.88965769060729	4.10824118656421	3.80884535762772	4.03352173947101	3.76741480216757	3.86396288025878	3.67761595305938	3.63703182977288	3.91801976847973	3.78502789087932	3.81155473696221	3.76171785820169	3.69044796583165	3.92200606118135	3.91353147531401	3.76813825934137	3.84642676067405	3.87901991118806	3.73995646293638	3.98056801013416	3.65995479056606	3.8269039088282	3.65565359033823	3.67240361239694	3.56569738688846	3.77473783730713	3.77848697799094	3.61912129005812	3.84619412024535	3.76648161600537	3.86737549370716	3.7711318859423	3.88911271155105	3.64978436417666	3.60120625935251	3.77726410773791	3.88887374526456	3.60729144521088	3.75217293774167	3.65697554130567	4.06991738587959	3.75578455800198	4.04093710585785	3.64169231849313
ADAMTSL1	2.7915214982759	2.72599916734724	2.77905031263107	2.83331098452308	2.97379826840182	2.76636641698231	2.87063134580563	2.89441096987682	2.7871792345347	2.7456638856778	2.73475567881315	2.72039454747846	2.78582884711847	2.74559828084475	2.82437358802214	2.90752463945088	2.74066404140547	2.66528423242779	2.7549371311506	2.75584017061465	3.06290092529857	2.7165872716643	2.8318497865666	2.69991842344959	2.77861416638375	2.63260805530931	2.97307274885727	2.82176410684708	2.72995613418404	2.75542524522862	2.8403869783025	2.88296603032481	2.68441462732443	2.90240514428765	2.76679403178296	2.99262075085755	2.91928572042423	2.77162466484833	2.63072309656738	2.72075893960547	2.74465571444174	2.77351601365075	2.79052053596905	2.70659532932681	2.70913501379481	2.80587814575089	2.85956757827548	2.90429911901591	2.76815036755802
ADAMTSL3	3.85404638642641	3.93759984337546	4.19895363052344	4.94679061509495	4.02261320378905	5.06140063223605	4.65183955377125	3.86546127375462	4.50630463607085	3.73526153484903	4.40925598595529	5.3960557149467	4.09244665837909	4.78323106350658	4.65486947671688	4.72198747485373	5.2098945970514	4.43073825093218	4.02742177542713	3.96070348916795	3.95661356142271	3.85429745101836	4.78766956053568	3.89455762015211	4.48830115882705	3.78342483210748	4.79099943339901	4.19587738929508	4.4057175340616	5.0014575613687	4.42156822071812	3.7717168961294	4.34262814760632	5.14243540172579	3.53979001070295	4.5907769722809	4.07827690782431	4.36446507341572	3.96113277474032	4.10720229064885	3.78199507089089	5.2239740468083	3.62922093577366	4.92688999661861	3.9964840774045	4.12059844152063	3.90457912544082	4.97687939673013	3.89225852457659
ADAP1	4.24953077374012	4.4916585332124	4.10234212147369	4.51028957233726	4.24628835524957	4.10378325707702	4.31295567382018	4.34669421602021	4.38233221632965	4.16804140305669	4.16893475320377	4.13002461196136	3.96902109455185	4.43168802302336	3.94921651972583	4.06691746667554	4.60775282305348	3.89999948937249	4.30116084065803	4.37898107631952	4.29378038393306	4.26685416066111	4.61215264927364	3.99748371466332	4.58963487579886	3.99788641117002	4.27295546553414	4.13585303585509	4.16409385700836	4.05239169237354	4.11310042385502	4.17548014776865	3.88016902029508	4.02368555702328	4.42446943867868	4.18800479429136	4.23606426119377	4.52180352446254	4.3830781744453	4.05822516778627	4.22083544740679	4.58727386850994	3.9840510150864	4.12621137324437	4.06440170673717	4.6195509336028	3.96248904490861	4.56346203412719	3.99362556326061
ADAR	10.312676682364	9.10539401583019	10.2227238206927	8.778392942066	9.71369357592934	9.40239579067371	8.85430349943831	9.9777612569472	9.31117735011452	9.3200316435452	9.46713195453907	9.86281149436894	9.58667023896992	8.67713224544874	9.75885577704469	9.64514221021407	9.67074047565008	9.77404134010358	9.13695165286281	9.14491548713727	9.40228413057114	9.98263467870272	8.88459790022122	9.45269693550367	9.00919237815718	9.91791451809377	9.44649373127259	9.85311189249982	9.43402191659711	9.86502354482744	9.74318211342349	10.2014767452183	10.1633435216841	9.56621041191014	9.60575562100749	9.38340879828888	9.51850535770267	9.3296449464414	10.1985240146657	9.43970025843468	9.59596903003967	9.21850703433898	10.2726355556381	9.82835949365542	10.4622300171628	8.81563269818898	9.62822092681793	9.26416100958915	10.5006790754986
ADARB1	4.53252045963321	4.81171203345844	4.73279761770408	5.30956599151996	4.62888577683546	4.34283572456513	4.96090785929069	4.71902412296664	4.82176308946794	4.50100361713176	4.38341160818548	4.28731916742524	4.64350865443505	5.3372435866645	4.63510317744485	4.68249403595183	4.77300033313959	4.86353112871238	4.60281058817213	4.87179061755264	4.75719077160411	4.63179899701972	4.89012454433943	4.65106416015241	5.02529895760066	4.57835113939115	4.66503300257515	5.07940623762671	4.62840597117005	4.32815644309057	4.68677640667868	4.65240406939028	4.50819217616484	4.67352602231717	4.61122738905072	4.64350865443505	4.77643099098815	5.05179306497164	4.56957404140444	4.77347092202433	4.49098291861243	4.74868353819657	4.56712186773757	4.77862648522995	4.64350865443505	5.1896770168176	4.49452636434758	4.6814920528559	4.67109449844344
ADARB2-AS1	6.18013253259399	6.26384787787123	5.9846557556126	6.26662564680596	6.04673799128367	6.10484085823961	5.94964058199821	6.08161245500293	6.06937682809516	6.15157822047497	6.18302380646198	6.09662261278436	5.67389430584966	6.1847587700838	5.58623829081606	5.78487810572845	6.0717452110088	5.68031698923717	6.36605667261589	6.17757290038816	5.94405794259682	6.246723752942	6.30712831298215	5.93649556512594	6.30784290456512	5.48905364269534	6.04146093260441	5.94884563944277	6.01595345953631	6.03764324671226	5.89713096502718	5.90820387566585	5.76011197728168	6.16422439618118	6.30252537675564	6.01041834490425	6.34826284328754	6.01791610374601	5.85911346566172	6.12938451583899	6.19062764784396	6.50620289947324	5.45997170319828	5.84861287079103	5.9082890653476	6.09831151374717	6.13955705489788	6.21257322546612	5.92364567340712
ADAT1	6.0237902810205	5.28822821232004	5.9750581002042	4.91506342061692	5.4426637657607	5.78545643572753	5.40910558989528	5.4953603750671	5.19466284521172	5.77739147296201	5.20392497948645	5.97978983933952	5.95132520186686	4.75073407479459	4.82987180791397	5.16482356077586	5.19146372765086	5.16860443824123	5.47079087159289	5.44198741857114	5.72664167419781	5.36245069214906	4.84537293827895	5.69925994984085	5.27560060537322	6.03331587410762	5.90722970477284	6.50901476975758	5.87878081460846	5.04140117483635	5.04140117483635	5.59379400268258	6.56890009116014	5.68495160515932	5.80786023568432	5.25352001434563	4.74221188044366	4.9739398402858	5.18015699949901	5.44509292331588	5.57762354497335	5.88152174348816	6.47386187504832	5.35500971342252	6.63546252324139	4.97601453450195	5.27313096587304	5.13128663844876	6.16424666382469
ADAT2	4.96476046593748	4.74564582142737	4.30167076370404	4.12480951965447	4.87011190931359	5.14125907604426	3.83746937794089	5.52917289747952	4.2306345889352	4.69706948675583	4.43193787295183	4.41698233039997	5.53519356105747	4.29650775130876	3.96154547840031	4.62163112652297	4.2089042597626	4.11437382915129	4.40803513014897	4.53907715611507	5.33718478786906	4.55731563619563	4.28056571622009	4.44123666555237	4.10410614480576	4.77877846686987	4.69348559763021	4.21905445650424	4.0679621085906	4.30263257376377	4.55731563619563	4.89385516592557	4.87619347050934	4.34691356110698	4.31849986967699	4.86246754108314	4.82664988620989	4.6173968142339	4.53548487233146	4.37212175030839	4.90958209773946	4.4208147380999	5.43154525004877	4.01575423631811	5.59724795235286	4.679810323174	4.45656596778543	4.55333143315228	4.50328907921031
ADCK2	5.08267470396424	5.16690874676355	4.93453817571401	5.49699983283511	5.09702515735314	4.78017279052124	5.24562437034046	5.08453258958052	5.03319082447549	5.19249577228196	5.07884005757262	4.92313837006869	4.8266561858991	5.40170906182892	5.0519115226271	5.05602251922779	5.46791696313472	4.98516955570898	5.05602251922779	5.35217250311153	4.97377631353027	5.07097414465549	5.32077777259418	4.7835530873938	5.30011068929731	4.75474223954569	5.05602251922779	5.04570291132976	4.9061350380791	4.73738832829997	5.15486040046034	4.98263199343327	4.61066731852098	5.22951664787532	4.99709801866207	5.36934645354895	4.96946433013717	5.36504744890544	5.01033651833164	5.07685884096255	5.064518114941	5.37123756223122	4.91307016242774	5.04793132449274	4.87414729070283	5.40485445155179	5.06436352792703	5.54189451258259	4.79905009471743
ADCK4	6.59832036937617	6.90313676031414	6.44844129069141	7.03867513163913	6.53218965412423	6.39444203208018	6.37712003730348	6.55122230761727	6.77434322473278	6.50344908361638	6.67010888621061	6.36792733566069	6.72471307093695	6.85825404833207	6.50411459577116	6.05597188570866	6.63279734341648	6.61024297821753	6.71679775405967	7.13266556406612	6.69514442504481	6.36596588419743	6.63323645443383	6.65369079321346	7.12330229400471	6.59334864439577	6.5225734991693	6.79642793287969	6.25530943339618	6.32627898330639	6.59920339965104	6.47420832681814	6.58520000194164	6.71245406857498	6.54699885845322	6.93606204875276	6.11624758921897	6.98936524057355	6.53431587527615	6.65515819292443	7.00325591659586	6.89470883585607	6.1473151765651	6.5465786324448	6.59213940392337	6.90030169845217	6.75676758324385	7.19590016510687	6.51069333046933
ADCY1	4.66782849162181	4.61594504748193	4.25622362647716	4.63748457101611	4.34433228392139	4.31755558468407	4.48441194430004	4.44396962204856	4.31955343033159	4.50888435810835	4.37311097205402	4.32998099033217	4.27890143495846	4.66968821016363	4.35688250237614	4.27403547733402	4.48777887860744	4.42868033833808	4.59916246746133	4.46931705172565	4.65191171710109	4.34943135182301	4.5665383996567	4.36447505139034	4.60552469753999	4.24885444564676	4.46723783801749	4.57984352657652	4.35915076827124	4.34255146799823	4.33376846423147	4.28767078511821	4.28136909463084	4.38634451928085	4.50332877155244	4.46281058870835	4.33556958445838	4.43737974567638	4.43540382201838	4.38184361596463	4.30294742096037	4.38731924695654	4.33746386228018	4.23373107537287	4.27931106936648	5.08098948761913	4.42557760056848	4.53244259033504	4.46799073044336
ADCY10P1	4.01667745982266	4.20820402497371	4.33854821012467	4.12633267282225	4.39872314525734	3.97577738260656	4.21711315155397	4.14586941100726	4.3233221423722	4.24990176999512	4.1934888103144	4.1348943846397	4.28828394265126	4.16632403174756	3.76078219654333	4.12286632493195	4.30594984762769	3.82901927985647	4.01947745983322	4.316167695715	4.18960095103611	3.70181001621786	3.97182311458179	4.2366301150551	4.37881858526449	4.20902841255176	3.98362740568561	4.25081119653938	4.11429187400671	4.03344066539378	3.4780463286616	4.36090740743188	4.03737396187064	3.80104028716017	4.27843147465915	3.97727612795466	4.17942331792225	4.44196333433173	4.04443934568435	4.02958205995297	4.17589116020316	4.24629109389746	4.05562866823366	3.87649598172072	3.97391813270571	4.3268430846748	4.13498910434232	4.36746977711969	4.51687728291411
ADCY5	5.18177774973582	5.33517320417866	5.15741736829846	5.44476657307707	4.90887132692439	5.20233787629888	5.56682882707828	5.21041406307668	5.2545591381189	5.21985939858898	5.35317769404298	5.27437229726723	4.89995092452294	5.3099785445994	5.21721349172043	5.04883272758212	5.4688445651345	4.94240143699582	5.22853155354181	5.4546999696985	5.08851714921564	5.16023795372871	5.13798015660192	4.90784339394741	5.57693519022176	4.84944646893586	5.08205503840318	4.94053239821857	5.00219247409654	5.36107700643412	5.01203294304384	4.9845067963275	5.14280371994571	5.04561303770516	5.26907212619411	5.30086982056795	5.25964982163374	5.13201841578713	5.60659115034173	4.9738509371839	5.22853155354181	5.75857252964339	4.88471521563269	5.09108409279955	4.78016291871456	5.24282639352919	5.26168743086348	5.70298815345256	4.96297775369218
ADCY9	4.61923114478187	4.95957885917836	4.4549850178616	4.91960435381472	4.6479977462516	4.70290205181328	5.12658312804153	4.84747590442935	4.65149011398723	4.52706073251552	4.80036912774806	4.59576583515645	4.8076826849637	4.62892416506303	4.59895662154269	4.6852120606173	4.66992805680888	4.76981486917039	4.54102966983085	5.02905788909945	4.79139584006463	4.5544201571524	4.78345597390595	4.78677660976072	4.81017159222657	4.6479977462516	4.71458397136411	4.89137920490062	4.51920916727118	4.39607038084559	4.58937779471189	4.73845854110429	4.58572451961075	4.66262062385119	4.55019394110915	4.96525137724558	4.88436069075908	4.80209775338316	4.61892125520695	4.82586093689029	4.75030409671359	4.59293484050199	4.51561238894721	4.67822945491643	4.77723148136216	4.96884943726917	4.50628364997413	4.40921531181124	4.39706601124432
ADCYAP1	4.24390136202514	4.53247186591166	3.92700089077053	4.08048233995515	4.19156930148244	4.29379023722443	4.84042421572603	4.07630429089204	4.17555555057977	3.93185915309913	4.2216102982242	4.08547630195718	4.09542429635946	4.02990263366074	4.26017062909482	4.07630429089204	4.24347745393667	3.80602336991868	3.85992152782318	4.08600981714708	3.95805671935121	4.222157126943	3.92509500733867	3.91181818221891	4.12852555271206	4.23050909345421	4.18834200545241	4.06152251491524	4.0078229826563	4.37269298011354	4.15509427711832	4.20114071210784	4.01365444774687	3.92924156819919	3.97593763082976	4.28019827166406	4.06311152670673	4.21467882926506	4.08007710285739	3.94904753478941	4.04112731205671	4.1333058772141	3.80625562352532	3.90188428193322	3.96655240691128	4.11061935212194	4.07630429089204	4.19761307281378	4.09391919247311
ADCYAP1R1	4.58333213154564	4.51748491489622	4.4591441307186	4.61445580945497	4.38821879859962	4.61990416049201	5.50022998812121	4.35768731747947	5.04827255603712	4.70727850320377	4.72886713420933	4.4181824442074	4.10275030026883	5.64311493605331	4.72242579075593	4.4591441307186	4.83245173907999	4.52491435469632	4.3503725968814	4.5784473255539	4.42063979816485	4.2059236401996	5.19625119820727	4.25753904316496	5.04966204432236	4.05852070021348	4.36730726729061	4.24802145674364	4.37600617159907	4.42782827617375	4.57295523772336	4.45262339396346	3.90586877573302	4.67118827375716	4.31497545994757	4.37445267783591	4.40556728344686	4.94203673280602	4.2500603913708	4.51500175661087	4.74100002677028	5.19435835763309	3.85580763247155	4.68802076362341	3.96716861675823	5.07589337276053	4.70874825340222	5.05976766933146	4.19726302595188
ADD1	6.73201050819325	6.96134802599596	6.86831659437206	6.38711902415543	7.10315581445532	7.01889231475648	6.60463336661704	6.72040421796071	6.68205270523821	6.78262659787845	6.95144386605004	6.91137667329375	6.85075475513913	6.43240628030777	7.12646342912287	6.6987433056415	6.60876286855861	6.83874909508853	6.99011489122668	6.66726479971214	6.79927631236469	6.85569520943447	6.44826777517083	6.86620429182478	6.54692809638693	7.0340647763639	6.99303846378997	6.79427167784197	7.00350880018108	7.15313211296747	6.79423508645939	7.02835359292617	7.10231583037936	6.91458523972442	6.73271695770463	6.80688696241327	6.75994720533498	6.56588392069854	6.79071555833278	7.02464244648811	6.78613346174073	6.52772232427374	6.99821754079713	7.03295354167587	7.06034533141224	6.70757824621858	6.92064598055386	6.74772443523528	6.81502927516679
ADD2	5.52032622557866	5.40988919704058	5.24516754856332	5.95942167873758	5.61391025340718	5.3523151912644	5.5663488810825	5.39786660438167	5.62894062106275	5.75886233263359	5.52032622557866	5.32177416766861	5.13295884689628	5.72070667489513	5.55763510938398	4.95576454260462	5.64318531683043	5.36374369230061	5.53479249542132	5.57547351115225	5.54180585528881	5.24125106122007	5.33201512537958	5.38788264143826	5.53645352579429	4.88238051670392	5.31973067012883	5.30200049081168	4.91147509943042	5.38193961645599	5.26995131300202	5.49259058179652	5.29866948105141	5.48559696527987	5.69244258316212	5.56410037033984	5.75906997066063	5.18191119031822	4.96391770948082	5.00200417947238	5.66522312429372	5.83889827088837	4.98555151491157	5.06005572358205	5.01304730325876	5.33495800821803	5.44558245372583	5.65897746987283	4.9796961551332
ADD3	7.20466004261823	9.79607588851566	8.57391584184002	9.12430442104094	9.93556714989725	9.06529338858468	9.77592813750214	7.42976852929999	9.10699112502703	9.70112547030165	9.79469311975099	9.42728008491581	10.581973426582	9.16984519018395	10.1490922975689	9.98270111206075	9.35256480321072	9.97322369899294	9.45518698891971	8.8567999795076	10.1761985680771	8.77286566262558	9.54577885576825	9.36172902009903	9.36598426189426	10.6996335096944	10.1224119925658	10.1622318793984	10.3480942159173	10.0992288189503	9.80977614844179	10.3422724034866	10.2927726578834	9.60063426171987	9.13201129023754	8.85742019100527	9.77817146741473	9.37234569214003	11.2392678192965	10.152056853969	9.0259733248258	8.64811704441927	10.5966180252592	10.0314771242007	10.0450765451989	7.21557258883513	8.92644105004392	8.92674328201304	10.0333160391706
ADD3-AS1	4.20693708942985	4.48670580382344	4.32949997755409	4.68800726732778	4.30411778969568	4.19722971573704	4.52374279688235	4.04834585694906	4.75869861763216	4.29271876844967	4.47611517712878	3.97924264107754	4.01737907463872	4.8183947543777	3.53637178554611	4.06113148978432	4.24612300057235	4.05260185147308	4.3951936073015	4.47235464823962	4.14559759731134	3.97267726083683	4.3077473796887	4.32361460285228	4.74101708026017	3.94392876377283	4.2381755053748	4.09855965764978	4.17005670890315	3.64825709973171	4.04324241993999	3.93843330855774	3.82807096106696	4.13572518290072	4.44511984315446	4.16980049519274	4.45744254968915	4.37257239637803	3.96003272874279	3.84040471533701	4.65743939161201	4.29517838920468	4.10062092855229	3.90016200857734	3.87311912622808	4.32551486430984	4.69734117675688	4.8947711852865	3.84863340608296
ADH1B	3.07967497225819	3.00310711506199	3.07522929232576	3.15837122523593	3.0906059391459	2.86970327325583	3.13315841437255	2.98978368065919	3.0082101302652	3.25859153943299	2.90839689279846	2.76527033219087	3.00573609883401	3.39917033860984	2.84501313978235	2.77414993931257	2.98978368065919	2.8504998945377	2.99702915834784	3.08294935482966	3.04123495640769	2.93671293311837	2.78970726158259	2.93866254045301	2.94445883704834	2.79996306864264	2.98286055720521	3.0055699541454	2.84806276630329	2.99243223692944	2.87275915303612	2.98978368065919	2.71876229501858	3.07441473266263	3.00286662366316	3.06819096049529	3.29564320978608	2.93622833807137	2.87066249237273	3.13417054283178	3.12066236595272	3.14597504628865	2.77890990066011	2.8946533337759	2.72454119823636	2.98454028979048	3.18325374866059	3.04677443071984	2.93951345241297
ADH1C	4.63415897602796	9.37481580860712	4.83874414330108	9.40846980162608	9.03677157487289	4.88408891534718	10.2145153358005	4.17535265080735	9.61615334295109	6.69918000729779	10.2471466955441	4.36818834398833	9.89034820351689	8.29336380271741	9.60762178539689	10.3172040446447	9.65897976663328	10.4022359527572	9.1960226030341	9.22739670590381	10.0398122219417	6.64678909249016	9.64699487535877	8.21525784887749	10.1792769615109	6.59334864439577	10.8134840843108	9.45015547310409	10.246412705088	9.4247264436954	10.3222682853186	4.34667236324815	5.36416386600022	9.49582425753457	8.10729843633749	9.81266418051163	4.00836430022323	10.0383014864852	5.61521820406597	11.2186153314019	7.19573759210333	9.03712663173086	8.98774338358254	10.9049229441883	6.53145533590722	6.1045748078204	5.30239849392993	9.49730350770787	8.65159261421132
ADH4	5.74696578102755	9.23284359636194	5.59493024935726	5.98019458692918	6.95374733728365	6.12062123018207	6.06876787129877	6.03277701676413	6.2591889448946	6.545171656355	8.31913786825192	5.92721261180811	7.23580117220134	5.84721519484682	7.48804879856135	7.78542069052415	6.01736399319949	7.96822639824305	5.71068370439831	5.9849645989258	6.77009352760206	5.77705137486936	5.8887769934053	7.21923023229099	5.58448093861307	5.61193888564649	6.80250539948584	6.31873186639692	8.79866078353621	6.25038576970198	6.86561908139908	5.7643444662274	6.2019194004321	6.27973150475448	6.17010253848213	6.08903652451206	6.04419775347924	5.85765017745432	6.45353096901893	7.39239920424009	6.4046366135286	5.72505798008121	5.42247159054295	7.72526826040285	6.12757705977027	6.86745474893617	7.00897309593261	5.94704638503496	5.98032495410208
ADH6	3.41030809996841	4.13884495858948	3.33376890047909	3.32773036748927	3.62713643006153	3.15817915195446	3.65321339774661	3.29547504606166	3.42504310635087	3.59404503644361	3.79384831364219	3.31477783549349	4.05202966308713	3.58364788917409	3.99170049290622	3.88795559435023	3.5351039454794	4.05083314711398	3.26795725529485	3.37685509750272	3.63178468908961	3.77701596340408	3.41112763728811	3.46506481626852	3.33387143534521	3.11813933998396	3.43879875434605	3.48349685663846	5.75201900409049	3.43433087389435	3.44841372515613	3.33264552572744	3.9323606372059	3.36903217427409	3.80453836681176	3.31135882667885	3.57380715316409	3.34445180443272	5.65670531956898	3.90697545168049	4.25949543589531	3.36337576091731	5.20262367487851	4.40866215113486	3.55279520830043	3.30511944877533	3.24146169058882	3.3517542482422	3.33637014165114
ADHFE1	6.15702986510571	6.57575306752335	6.28569342250084	7.79365512323745	6.06396618885974	6.17743106690684	7.44787569938805	6.44250511668202	6.87301594135205	6.34852392780743	6.88298756960997	6.19886600139661	6.50215913523642	7.51171612874063	6.24185700239832	6.70477167625504	7.49706788531252	6.78085300560216	6.29213771066203	7.27199325355505	6.45912650761291	6.42365367524075	8.26827161469684	6.12444117333272	7.19256380658968	6.09362693387831	6.95138406743331	6.44827299605558	6.15837196420365	5.97378825166489	7.17545680657505	6.21918027373482	6.17100127177071	6.8023436959376	6.36482036416638	7.32036843169721	6.27615579978699	7.45592113606597	6.02928390723549	6.86144013636578	6.34178917823229	7.12558698033636	5.88513849569017	6.52364752344707	6.1508609871787	8.47335649376111	6.31981596397379	7.26982416671909	6.13835152191074
ADI1	4.1273679204257	4.23437589535236	3.61878056624348	3.81262224517257	3.86683608867898	4.07176512536747	4.43185663153871	3.88654392771443	3.71868714057763	4.22999369401837	4.06322747657885	3.81649820473833	4.22823186659613	3.88454086278442	3.83430900810203	4.00571142419996	3.97507598533588	4.23581952131981	3.96717977613294	3.97005809703479	3.70073360790684	3.34378083696165	3.93182937712577	4.05435880940619	3.98749943013254	4.66120269725442	3.91207636284273	3.63711613292073	3.8915839136665	4.20854374819539	3.987598375584	4.03846984604501	4.31439040962648	3.99317176647249	4.26078167199139	4.00612000659572	3.98311284449059	4.05520605918209	4.10400790246283	4.13100298485719	4.38188397136669	3.95114533421777	3.85101049737334	3.98311284449059	3.88014621570757	3.93304642066272	4.4532177725224	3.77486288344513	4.7000111785859
ADIG	5.70806259005538	6.0556176558929	5.45073825989396	5.56136454261099	5.95893332823484	5.29877727920124	5.60046132121505	5.84439888548066	5.97114587449664	5.60799869987588	5.70086492749564	5.49937234244592	5.67729174753539	5.33415499345885	5.50472342791299	5.10755963412957	5.37087416854652	5.44072430007823	5.62541921125648	5.82890497360787	5.73019901707192	5.44014960510893	5.36062636136027	5.62241985508338	5.58756875997697	5.52714737693588	5.64706696361441	5.79346396567651	5.63583705958878	5.29414067786152	5.18768849248158	5.63719721259498	5.34462362966705	5.58634020949304	5.28113214461874	5.70446117443315	5.49090791900364	5.44234383901721	5.36391857416194	5.49717761819413	5.65847687843626	5.68995816607599	5.37874357097556	5.3165022005841	5.29285997191028	5.82519325803619	5.46752443307684	5.59140432786342	5.70550957100294
ADIPOQ	3.05357403035336	3.11153365439741	3.14166749364292	3.73539350522563	3.32334597993487	2.93196778323182	4.80080522976089	2.99241153782465	4.02205607347018	3.31806951110088	6.33905652163192	2.93785114300288	3.17790781611028	3.96495708485119	3.25446290792624	3.70519140268408	3.4575840440816	3.43105926601014	3.20088331305997	3.04879249707953	3.36539584777977	3.09366211907423	5.51834073719932	2.94180005095325	3.95628519874212	2.90351894214762	3.745294071437	2.98860778859133	3.15386672636835	3.0530239619328	3.36222224986911	3.12865223812423	3.02971369443632	7.20546627852013	3.10418851986719	2.99167089587886	3.24800420677057	3.58662772517141	2.97007520418218	3.07729842382684	2.99432365942491	6.06717486640299	2.99978780653779	6.26723408631278	2.80202485316105	3.50208239100815	2.94307657565241	4.38250582482908	2.87525311008604
ADIRF	7.30407670252774	8.02648817767582	8.59433291141377	6.27337350485251	7.52901530235813	8.87997763061943	7.25084401283074	9.80102084606166	7.33741461097463	7.36801986186024	9.23769658552131	7.10578780356749	10.0221218311447	6.93926004283321	8.7710313267918	8.09457363997531	7.23101453498537	8.26183214084718	7.80003586495129	6.73137578334214	9.18792671215999	7.65185738358326	7.35698721055118	7.16936930444166	6.81384188325985	5.88203681691399	8.82118874438364	8.82643301719921	9.2184403548375	9.35820326030906	7.7581119719322	5.50391205949338	6.94300765862139	8.67666937834993	9.53336555083669	7.67987506961498	5.51876332496932	7.47847080038495	5.93666746000454	9.41526047507883	4.70957470705482	7.45536129183076	4.58084281570206	9.17477011786662	4.98123725100405	7.98351229964555	7.06496412881979	8.01475821947723	6.47637819368172
ADM	7.39036008963294	6.54073223385843	8.25603502460988	6.80844716456494	4.96601432173941	6.45021472570513	6.26463215820995	8.25030201269764	6.16472945629332	6.39250947828152	6.09815954018622	6.30398552384368	5.72347322422583	7.09256335553497	6.76105663736748	6.5288950585672	6.50870755954274	6.25017234935704	6.03350499346129	6.99720552497178	4.91060214775546	6.30447177316949	6.885266192725	6.95021499408132	6.20315178791148	6.00390108698605	5.89880457368235	5.72616323101469	5.89443639445799	6.13726009933393	6.11575592379459	7.39093819791025	6.89611387934557	6.31810026687451	6.57910261369653	6.47071508915658	8.27030626667135	6.96560918709983	6.05104932397201	6.26999898676926	6.54068758556967	6.48676327062098	5.97599602779598	6.67763795146727	5.35257830494682	6.17013049057279	6.59670755804794	6.83278780707835	8.39695769156393
ADM5	5.68802756556415	5.47171269416652	5.22322915408275	5.11287463527796	5.30448707159397	5.20224093468349	5.24562437034046	5.45300626710768	5.37552454467294	5.25346412189504	5.30091998353967	4.92445899906481	5.22975098572218	5.06706908322671	5.27375634722589	5.02907285831183	5.45533165768784	5.19419144469701	5.28606780742827	5.39672882044558	5.75227253807371	5.29476018795769	5.11700968019843	5.13289755770322	5.27141609876968	5.36739629379676	5.18123474938655	5.3108273283529	5.16383102141423	4.88918744663897	5.17551148549296	5.25114501973267	5.37344256480932	5.3017999657252	5.04152234726519	5.3533308579319	5.46198439111958	5.17205050042965	4.84702659006861	5.10036236349401	5.3058930435007	5.5177348231996	5.46313861943099	4.94018883884257	5.52040297518738	5.89157252838105	5.13898004753939	5.27793163220607	5.15244054288785
ADNP	7.73614706416844	6.59893877647178	7.06546102604908	6.6828613798332	7.07102613935285	8.20565498836771	6.78689297674059	7.34082640660854	6.98624530897482	7.70174971355878	7.22465271673078	7.36376175128868	7.24684628007667	6.99971695482914	7.20461910775645	7.14479258729963	7.51403515665686	6.97482325114085	7.63974316663804	6.78829740294271	7.37294802664855	7.53539456731857	7.25425824101483	7.63155867659318	6.73162007577607	6.886092402295	6.85350392728412	7.43529556376309	6.82446380274613	7.34139033830327	7.49633657854436	6.82154328977067	8.37813878232694	6.97603749246105	7.7208151040662	7.30547594488524	7.41719783807891	7.31265846796781	7.94348356760499	7.00939759112488	7.1598765807168	7.07541856049536	7.77240753008631	7.34139033830327	7.9566720440589	7.43589939091069	7.77022431614879	7.05308377695122	8.71340391960481
ADORA1	4.39070655602206	4.83495134922616	4.41822850064099	4.58175496882987	4.543420209574	4.33858616338294	3.90252283584226	4.36740986797008	4.51895598243262	4.38805183308891	4.47567639336497	4.41980126464537	4.32826260919817	4.52951895227904	4.28181647496771	4.17666597649634	4.62242313460917	4.2513375363157	4.31622725691726	4.46248498387403	4.50098871837202	4.47604606123704	4.6082688459192	4.13303758506854	4.51930776387034	4.17205649325605	4.19223754608097	4.43883866608449	4.49058095488793	4.28809346941307	4.14606221949205	4.22170506227855	4.44255083678967	4.55813146592521	4.24566403977732	4.44165516328798	4.22933427053341	4.32849788292872	4.33451815632972	4.66033567429945	4.39070655602206	4.65188845437198	3.9883778057619	4.48359443648487	4.34209524511708	4.69166554629861	4.36032025577287	4.39070655602206	4.39070655602206
ADORA2B	5.68960634495036	5.1021891462902	7.52675363354706	4.87625711527532	5.74478243957158	5.75943292834415	4.98940437392032	7.74082534550936	4.8344039642841	6.66698675522825	4.39392012297022	5.0349280236406	5.71697495589173	5.16751274081223	5.32282012628933	5.27801701266223	4.54813160652143	4.90061859525789	5.72397316880024	4.81635319007028	5.56036874981554	5.78244418920861	5.19954318621761	6.18817550568316	5.1145368983986	6.95076392421414	4.41166052872671	4.78442025184733	5.2225485334121	4.88827241203631	4.58297041000522	6.609051352099	5.16356511198394	4.93334185509052	6.90435626562217	4.78918303222095	5.97906290077273	4.74301452514998	6.74419043728016	4.85032837231607	5.19310656878622	5.44304211928158	6.28774599716498	5.11276959669652	4.3868444961544	5.22074413041023	6.73908889733543	5.18866560466837	5.52867510642121
ADORA3	5.09232479466027	4.6040250561547	4.61610500760668	5.20596739264898	4.55913843013718	4.92362573302278	4.57963403288888	4.96258262604361	5.17981522133542	4.41778880370857	4.41044925658606	4.84102782199304	4.39619060766081	4.56629573180463	4.44490440869601	4.57635476564682	4.37381537965435	4.19539302842059	4.53596616318242	4.64093496392316	4.13038530659236	4.61941442530938	4.68011098227217	4.95313835161285	4.74899543766267	4.41108494307997	4.61375180687377	4.35723107146227	4.62823263076579	4.20945224878478	4.56377118148191	4.95763048632823	4.23854785410576	4.56924275742218	4.60540045240842	4.91581485423898	4.73387972738769	4.87545372625061	4.0954983213753	4.28998803553409	4.58614981656993	4.82229334924962	4.10403760110181	4.39484678548059	4.70359697903842	4.63315877297254	4.65432855817422	5.0039672203741	4.3068816186222
ADPGK	6.79549623295211	6.36241489652055	6.6875532020519	6.27321170611168	6.52249759387564	6.23736854741829	6.21051684327637	6.88902229071544	6.39192010843468	6.50697147542973	6.57107068966008	6.79260716374472	6.32337046091623	6.00597709103131	6.4568160266766	6.59669227459657	6.30709601456061	6.17673392117615	6.7799606793285	6.19654962276959	6.58551941013607	7.09999544589188	6.29310013532727	6.37464554181584	6.32269739023167	7.2690434407824	6.75508207756339	6.59464079614629	6.47614101070913	6.74687542234074	6.38311454688884	7.07438452549131	6.95948287997963	6.50100142268427	6.37447599255173	6.40397976661122	6.46340389343885	6.4244554676933	6.61668564879964	6.32851988921726	6.65275409083866	6.42919792494756	6.92095059749291	6.35281451941901	7.41493909343905	6.04243086308957	6.23834716495467	6.3760814764397	6.60907914242112
ADPRH	5.16084327903461	6.1057032015554	4.66385214109574	6.30873593180001	5.61550100507655	5.03696823771592	5.86031775614226	5.2972684663039	5.613035596153	5.13809359596929	5.47270797424263	5.34907576035085	5.01343586117943	6.26110088737365	5.3852026349431	4.81539846982401	5.2935869472374	4.84696658928065	5.59541140155954	5.46590022553831	5.36470456379319	4.87083560301163	5.6520850943569	5.33020842076039	6.15828642915568	5.13545251768267	5.50245393660765	4.91520588944264	5.01114609168975	5.39988599533657	4.84048642427026	5.17200902199743	5.51594191637018	5.10795056569817	5.24645254949636	5.2972684663039	5.67876808601445	5.82721034179984	5.23760335740986	5.30841979649216	5.2972684663039	5.74173420513022	4.95539559061944	5.34012286190577	5.05640207938654	5.04745145624528	5.42407945748067	5.49905930908546	5.11688685081062
ADPRHL1	5.2774987307753	5.42970467373441	5.18698115215832	5.58262838863793	5.44041314433131	5.0355275782604	5.55065383731552	5.18763403309347	5.19318854213418	5.27142109761108	5.57462012572544	5.10882590489866	5.08885435520266	5.57480378355452	4.99729622922112	5.01857277759232	5.25709864056323	5.18311620226279	5.38166603712462	5.49863241385076	5.59592358276501	5.03279024889513	5.33206422802708	5.16777957912628	5.648403407489	5.20173534347457	5.0545769460715	5.08019940836924	5.33350511157401	5.60757728001196	5.53839988781151	5.19728698947794	4.94918784777822	5.17326868719997	5.38070801150941	5.12143129151185	5.11979539804611	5.35215614949234	5.60672043904341	5.32104677877088	5.53234825283216	5.31329428271737	5.394533302693	5.26480004595908	4.83948662001375	5.48073050770059	5.61000643846022	5.48438620250352	5.70110804194746
ADPRM	5.93285299449705	5.95875700803705	6.51078514572153	5.6248458466767	5.82375309960984	6.13467864368009	6.08188040764309	5.83726468176772	5.9858966076579	5.8736645080306	6.16427473055735	6.31976636241292	5.51215080398344	6.12944221012335	6.2539465774461	6.28344366067627	6.19910797844266	6.00422441177312	5.19769301747601	5.67761173675527	5.69817413887925	5.75641620323018	6.04410140037034	6.1098924982474	5.9709114190825	5.71117865907476	5.74424059366876	5.63996372157063	6.02628241680054	5.40920733279719	6.10399577863452	5.89508971961338	6.02543585619606	5.82769766892214	6.08808944640523	5.84377513049252	6.41397469189788	6.30133764443095	5.23903336837009	6.02034063194102	5.92556271686426	6.1044634052113	6.58144856177296	6.20016474721447	5.81334256695378	5.9611860803764	6.44021791636749	6.19908844424856	5.41307065723968
ADRA1B	3.36578914667186	3.33791693791925	3.44753081078301	3.49419421172719	3.29514421938092	3.12207744539517	3.70746058343541	3.25067122269151	3.50925938802573	3.25471425498583	3.20715293283173	3.2472139828911	3.30888422416846	3.32245823877665	3.50794601370001	3.48455588047102	3.17619275121101	3.2928838118767	3.21396757555283	3.34512625908768	3.36405869346444	3.56042314039396	3.39911857415727	3.18593766811252	3.40679797415938	3.43097668800117	3.29043754765064	3.42690238457456	3.46284438345074	3.38605282505285	3.54020614774394	3.36930208433314	3.31574674174532	3.30880204877239	3.28265178960581	3.33791693791925	3.27678186042578	3.30453577099095	3.15309884736553	3.32066697131098	3.13619343458347	3.27513759853844	3.64937160239132	3.49101902633422	3.34378083696165	3.53217780148703	3.39586280271296	3.27167574396751	3.36481250580501
ADRA2A	3.81309255628095	7.56820044939421	5.40087115166961	5.22885539984667	6.41304070004741	5.90177244619056	4.52557969724564	4.24433391116536	6.39867174791611	5.9071205412838	7.3695490499929	5.04692676698214	8.51669723697439	4.78536555853813	7.57611572623917	7.60450498645216	6.04336374392309	7.45919165166061	5.58296644103359	5.32374424058847	8.71801194799016	7.19304669981487	4.25751541764024	7.33143028122324	5.64570716826531	6.34004870984423	6.7262214456257	8.0542601309636	7.54483139655146	6.04461946481417	6.44300740679744	5.43446936390419	4.76313853948441	6.24019389293703	6.1829571611471	6.65390261873229	5.47118556068998	5.62613014738491	4.25602531707524	7.92245496464213	8.06514313958964	6.54098661109297	5.20620285968224	7.43254163410413	4.17578646556113	4.25839742887207	4.88162998960045	5.82412816757874	6.55978720000215
ADRA2B	5.53012302239088	5.81219771097465	5.08716260645674	5.78844579074443	5.34997485714425	4.99228609007179	5.61248921460596	5.49952582918198	5.44374131334667	5.26491373575025	5.34941636770884	5.3491062479253	5.75037413270323	5.45460748986966	5.00955514714188	5.44697292347985	5.67381175417869	5.5178034310816	5.22901327100513	5.81572947742039	5.37748063514843	4.97846181556202	5.40204919670222	5.15231787570983	5.53419064487099	5.29049410583526	5.53395831987477	5.53884971804624	5.539439441311	5.13899156872067	5.53908015902545	5.53054708013955	4.9310013898253	5.22075283065558	5.29676513199403	5.24029136159329	5.0688772590973	5.34792781745379	5.10376229849937	5.41205648302058	5.10601274018994	5.57658228829653	5.6481173556815	5.18114452983118	5.18672412801521	5.96447180146536	5.05721359042247	5.57477660231982	5.25586679307984
ADRA2C	5.61223040762473	5.99689849257775	5.32598799027289	5.50496849037784	5.88393866474005	4.93612161579441	5.08892396126722	5.56855070399234	5.25495706213969	5.61101722749655	5.54780438740677	5.38860746951273	6.01716706217971	5.30861287565207	5.24262828584311	5.26816362168255	5.55640947947482	5.51508602896147	5.4693969782955	5.80573070358368	5.86347768871416	5.2434045052918	4.96584784673661	5.29056017953058	5.1658677930887	5.67817160700706	5.42611934657063	6.07988431758516	5.29666496151258	4.80618834407638	5.4381325072041	5.9038778408142	5.53293428927214	5.51492434317257	5.32183691450719	5.67509535064828	5.09250208821868	4.99802387454503	5.536844249827	5.05645389844944	5.01471490144954	5.58438694814759	5.0293584034426	5.14498693541128	5.2856369561277	5.94532706218947	5.21081315201315	4.98829458472432	5.73089866825544
ADRB2	4.60061668675218	4.8438086116556	6.69621602458758	6.10063400954083	4.61195631225942	5.218483339573	6.90816276884798	4.95437903585629	6.77673178544427	4.53653332767656	6.3080461029478	5.17339148078699	5.52202176968361	6.39482655545155	5.82321623707636	6.42076530239384	5.95040100592876	6.70939474744653	4.43489551041467	5.92099970848396	4.46724856559966	4.54962275661965	6.57290299404523	4.79164497963629	6.04381076813478	4.38124054861464	6.75881361323141	5.54634250642778	6.36291097460333	4.56543198017785	6.0933837007962	4.763915792263	4.30142562706015	5.78866517582157	4.61986849227674	6.35222606375887	4.66180853864469	6.96144132394691	4.0447363549631	7.57462666790639	4.22231888994807	6.39747478526233	4.41130426983447	6.3758272479018	4.62577126389483	5.51878684277753	5.00006639788474	6.70485790184403	4.66242654842947
ADRBK1	7.31116486863409	7.24418626516554	6.96237477996875	7.56826345086906	7.24733843258493	6.94850517474567	7.28405358148632	7.25621083943829	7.21588899296409	7.1645507919464	7.30016234964535	7.27945244780449	7.53628564721115	7.30415114245666	7.50941702760455	7.19657092678267	7.04634633207725	7.45604792968734	7.29905037539819	7.48087612208049	7.3413302266664	7.41320469120397	7.3565775090925	7.05841097995069	7.50202649228771	7.37948890209715	7.38916679225401	7.54718701765563	7.47186382106718	7.51076252684672	7.43725246765788	7.39491837488764	7.44586820018993	7.49551380292017	7.18869439460228	7.32296904582102	7.01558273200585	7.04648521150932	7.09798516520641	7.20953684546709	7.34129278251706	7.24414021510533	7.35789725859059	7.55187195666033	7.45365730815014	7.32905146312337	7.01670359713354	7.09128427754573	7.39932702280016
ADRBK2	5.12570711064778	4.59093064454609	4.39794923909109	4.75002739278648	4.41150623093362	4.82702050905676	4.78428715216621	4.92145721620076	5.22507052257913	4.8978401104246	5.10226448403589	5.15334629629855	4.62756369097716	5.10097291196193	5.64950993752782	5.22958576640721	5.1943027957963	4.97880135794439	4.80846156641309	4.84330212720212	4.75487906590026	5.12427400951642	5.48177103648656	5.12855352510557	4.98202173401641	4.37046546965856	5.01410032932825	4.59598912250208	4.89588185563415	4.55727242811862	5.07670848507748	4.9022229818314	5.72328215424821	5.05364418670589	4.67488239867734	5.04030378330358	4.95849176774874	5.02899957853692	4.79222816227935	4.90288504099363	5.08783437320444	5.29617983341529	6.2698221229677	4.92081244773134	5.66822973249329	5.5642821004397	4.53647979771995	5.20678645770441	5.51986749512914
ADRM1	8.28336636835661	7.26407959264914	8.30602658447048	6.73960794239533	8.5093535603315	8.10937472576595	7.6445705713964	8.08659153036227	7.28403336401641	7.61598734160233	7.49985064109427	8.06907726701841	8.27884682742377	6.84885980542005	7.71787418643086	7.56302979595947	7.30476949255614	7.86944150262037	7.99147750129244	7.28807269295199	8.22279885541961	9.4610785465641	7.22839754543629	7.66873499214294	7.24254836053466	8.38030410066732	7.22808951405663	8.87203724310675	7.96969713309937	8.86891061631924	7.64378179783538	8.2296206007691	9.18165828672105	7.9492421963233	7.6893976900612	7.44560146814021	7.12146942242362	7.40137888889245	9.38399686255353	7.66025903292054	8.04691402381281	7.34850432463838	8.74673393891382	7.75107752213578	8.49520676457434	7.20996469256825	7.78865504159089	7.27574020062686	9.44995290883707
ADSS	3.40977635403556	3.38620475576871	3.18594536146095	3.48015897692312	3.22963870321449	3.33241755995766	3.54235500753033	3.24309039194638	3.43704992724676	3.22411440585067	3.05123194207269	3.29240649000208	3.22035854258579	3.55027339592527	3.2151274495374	3.35713021544208	3.48477424984031	3.28508525231665	3.37509418769444	3.37842660555278	3.25680286496031	3.59141960694725	3.51604677253222	3.24974308675742	3.24934932943761	3.08915659438606	3.1930087537388	3.3293773933604	3.188463872969	3.56929725410085	3.18171095981206	3.45497797284844	3.27047435552094	3.43611966852301	3.4374261874642	3.12967493443754	3.32154716702745	3.41684173784927	3.5462142575146	3.27868294164389	3.20329246861311	3.19926937870639	3.46902251610358	3.38705863230756	3.22914259850162	3.3980544448261	3.4315795207991	3.26973417657852	3.24783465734823
ADSSL1	4.38644181543552	5.23746755494888	4.97936273376118	6.32388623941272	5.12981538073587	4.69539022613293	6.78410366125598	4.7439108543962	5.17945495830705	5.89828955064004	5.34000892134134	5.1331521537628	6.00000061307829	6.78120246027103	5.76513949909543	5.60253767802937	5.91865297168082	5.55929955247742	6.39038570982699	5.64027769421108	5.30379848018837	6.24307235739528	6.48984052347092	4.96802334314048	5.90872158260759	4.9908966293993	5.70708222228008	5.06454687538012	5.49992038546916	4.82489893634676	5.85454543465615	5.72421314615013	5.41051048328191	5.91763765837429	5.56366272090048	5.33234603984393	4.78375518059984	6.54785581739287	4.23926729433715	5.77792250994809	4.89822622876337	5.71228287048276	4.9113584006699	5.41948095756383	4.49852532907829	7.36345237539753	4.76301335894149	5.5205725403036	5.9300278224562
AEBP1	6.97583934845302	6.76033264856038	9.78752555834444	6.07739257506643	6.8176670778785	9.20508064396052	6.65150614087955	7.75795917850807	6.59512276427768	6.33477340051274	7.32786050034963	8.34885174831525	7.47665053738262	5.94264029022331	8.91121664168015	6.49084282747129	7.74942496730429	7.07499589660634	7.48368164052239	6.67212824736338	7.20492757998848	7.62702346305615	6.44803353334357	8.25069930294127	6.4656682205157	7.26941304855842	7.2998716382104	7.06984256447513	7.08518028804194	8.24555724092228	7.06265928658186	7.92214611463567	8.00187935252908	7.70173794655476	6.39768121139482	6.89926629300233	6.07080848902353	6.20870744048273	6.95650605233973	6.62812008644964	6.82206029444468	6.82211630924836	6.15465761343226	7.03690644868143	8.98928744374877	7.14300254823461	6.5551984302384	7.09637688655181	6.84199046949141
AF007147	5.64051800318547	5.51085295558367	5.18416096407332	5.1453462233732	5.17212375110002	5.32596535557535	5.13048226591369	5.5897446795905	5.80795463431513	5.45689845141261	5.34580167286354	5.31485616872028	4.95743314021409	5.43916593303126	5.26096958083579	5.13095902128081	5.32333941207228	5.18476441339091	4.8983865519961	5.21341146770473	5.20104546676023	4.94697914271344	5.15280779893236	5.43593812301204	5.50336928422392	4.73930624181099	5.07162189678226	4.96090785929069	4.96696343674023	4.95341075362034	5.06589539426844	5.09122480106806	5.02102780788233	5.54459651014308	5.24662449139225	5.61152438797805	5.09850185267917	5.28062853165466	4.82381094995971	4.9962502595097	5.38213714656493	5.52837749764396	5.09526446026562	5.27836951075006	5.75317633923278	5.04026193624518	5.39076871112527	6.01717633056987	4.67988852428942
AF067845.1	3.55132347563542	3.40641866703697	3.4295183972648	3.30857218866471	3.3736756863662	3.24880462789753	3.66448170888731	3.51937736199298	3.39770688537871	3.3735348736641	3.66360606328498	3.34007748884324	3.33134951840517	3.42739498391102	3.18224813679086	3.24370530352441	3.25475223428157	3.5073594256053	3.30415437097701	3.29384530427013	3.33719705264022	3.33719705264022	3.28891470034664	3.18463832620852	3.22220924011717	3.49333907278899	3.31465810168517	3.6127963775692	3.29149962316413	3.18853725196935	3.36816944812402	3.55085652576934	3.56144668711703	3.33719705264022	3.22814067440043	3.48209304483681	3.53273927627592	3.2572756395522	3.23131119565514	3.29736220241077	3.17517214301145	3.49457536801604	3.48064821783086	3.17763847276801	3.3887896718716	3.59911262529468	3.31885587662716	3.20889957592654	3.31144327274977
AF070581	3.03031251773196	2.99816206665276	2.9460968991258	3.10312859084033	2.74830436896065	3.37456775884902	2.67439696961806	2.7043764834441	3.05002246238986	2.8802397980787	3.11993594605902	3.45517532575677	2.71626882853547	4.13627640908429	3.33854418624692	3.12082590714117	3.23106756362875	2.76055697582315	4.79181354877012	2.92805719576932	2.71076087602412	2.6094978856133	3.21438599882002	3.16346983123046	2.88471323300901	2.57747498856537	3.15853258322319	2.66246040477541	2.85520561529712	2.7262457416621	2.7363621518809	2.64227288238058	2.85324577202215	3.0317464143495	2.93840171973919	2.9460968991258	3.11072383269493	3.18286225403853	2.69828603554749	2.88234361804228	2.7550406616732	2.8689239969908	2.6216027086412	2.85185564748216	2.66805810421519	3.10948893329772	2.95134771410931	3.0511586675148	2.71031097399104
AF086184	4.13336543664254	4.44580620629244	4.24610897578257	4.45160799859415	4.70975162112861	4.35376699650749	4.29840694706605	4.22880130912789	4.19835095740407	4.17133325329095	4.15552466658085	4.29051433128337	4.39774050259724	4.19371574659242	3.98617854506392	4.01818846030997	4.29675443945387	4.0697023145754	4.27833855438101	4.40778456451463	4.20336916545229	3.9762991199257	4.26903425249719	4.44953620570571	4.3776735425636	4.08294510388824	3.85483533434313	4.08571121093723	3.85843834824558	4.02579264305333	3.93114684224003	4.21165521239373	4.20545112329951	4.16912454057607	4.38399122282895	4.03344066539378	4.09126941733074	4.20343590626576	4.20887272038213	3.81746657851167	4.27170147153091	4.22559983607752	4.23913859195057	4.01788841185983	4.2029285992841	4.20343590626576	4.49165672781016	4.17933951687982	3.86413074286128
AF131215.8	3.18342044356774	3.54748601044462	3.10126979713788	3.48532445534538	3.33892691636259	3.2517145015518	3.26371362683541	3.27476289117998	3.36236740211891	3.19810381234981	3.48533381752465	3.13093567941235	3.21301162833217	3.4710535256729	3.32767776645013	3.12574586400771	3.40343112820747	3.4000780571959	3.25546189119644	3.74272335589945	3.54689952853527	3.08705668527964	3.36711806397793	3.32793602634115	3.35769768902462	2.85190446407302	3.28447833488651	3.38988608624802	3.41004167868431	3.19052765772118	3.28447833488651	3.24302236455702	3.36335599897572	3.27459431007294	3.31564472343113	3.34500382729618	3.13452776612385	3.37389279483008	3.1177076567353	3.3150155544086	3.41629120688126	3.2918969852376	3.05544000423586	3.29275196336993	2.97484164743484	3.70873712859435	3.1619185974222	3.3870439992118	3.2495108431931
AF279780	3.58586509784794	3.68719461454623	3.58586509784794	3.53251878678477	3.85194177197018	3.37640310750761	3.73008387840002	3.57334756991841	3.58085969284969	3.53942629204024	3.64902409939245	3.61973782070115	3.58229235401988	3.7790249066231	3.24882041764855	3.44950728675249	3.66929152363819	3.77738049512948	4.42439091486985	3.9222868908953	3.67957738459153	3.48606554395141	3.73014432623455	3.64954747191436	3.70955099366769	3.47589008874412	3.72496098597274	3.61469195428443	3.64220417409518	3.52184390865222	3.65384795879093	3.61222065026505	3.68533492849946	3.65774649729503	3.67413925347689	3.53778562035785	3.72972868092398	3.65224162664098	3.75364915311489	3.65986152313801	3.47109333532753	3.86388033222244	3.35950298156887	3.5114176810147	3.54869491145905	3.75917847965277	3.47509722879697	3.47948593836866	3.66877256816443
AF289551	5.46255453672843	6.16689268686413	5.59635463724043	5.45778731020147	5.52962204971714	5.95919438574092	5.68063782472558	5.21076830975557	5.58721618052737	5.22244125237002	5.60574393065295	5.46643317199275	6.04106230950986	4.95951338385387	4.85048793040126	4.87434874819759	5.51333783006566	5.71894660902693	5.89377621791086	5.74289442599923	6.8580162009009	4.96356698637774	4.555669547136	5.53519724139819	4.90720762104258	5.6314213481397	5.74369258699319	5.99052786608129	5.08340103444045	5.35144429620056	5.55316280946701	5.86066226887828	5.27653201569203	5.93502902276961	5.39774999954169	5.68902085480475	5.62612535755761	4.98717601410704	5.08411366415873	5.74021037197006	5.10161873381268	5.45042312609499	4.77707436823424	4.5991086393974	6.19319275608806	6.00457844238384	5.65557367917607	4.93484448567044	5.9919016269322
AF520793	3.53031161968756	3.82552922798418	3.10284185888158	3.68691414956728	3.36689327469229	3.55522304870598	3.41379168476781	3.31411457939856	3.66319727077125	3.26457749807711	3.922729016123	3.55188586509568	3.48890584032815	4.44939481824225	3.99422534922039	3.4091642994551	3.8636382625345	3.45231596641012	3.82210230601498	3.43855025743323	3.85370272076436	3.32360536432205	3.86289022355313	3.6697742709167	3.37049683533153	2.83626183131366	3.9618714508712	3.07467709333754	3.48786888782581	3.31846149436521	3.57889626274249	3.11698257386434	3.45351638741021	3.49783057872089	3.27121087186692	3.74643048500686	3.06655614493231	3.70403546190661	3.47979586501782	4.08685512379801	3.3048455047829	3.34709261474494	3.32190751496389	3.42885458850225	3.71930443420637	4.45076314068693	3.50397994944761	3.94584761735383	3.23253077566716
AFAP1	2.86431158366822	3.32882796010153	4.15228944850537	3.40237496567412	3.10511592427739	4.38880392437248	3.28683485058014	2.77108134035389	2.88136426647535	3.50474309016449	3.37237231985693	4.51633494735194	3.20435790260672	3.50223054025369	4.06714882130053	3.61827351255296	3.60101377276268	3.55872754619884	3.94646596034643	3.45852269342475	3.09633169929653	4.07710415803959	3.44370793986023	3.66568368440051	3.41067878946594	3.87373210432429	3.29043754765064	3.19429315432368	3.42198426794036	3.59724461812418	3.34330033219907	3.63093341430423	3.18091209761546	3.34892884120163	3.3625434281079	3.18472763341104	3.44325480727627	3.65435327732462	3.60862358017866	3.74128517479125	3.68814603721244	3.40486165934627	3.5718844738898	3.48899592998655	3.92771309353877	3.43396497498855	3.72582652371191	3.39352763709991	3.34283845622159
AFAP1-AS1	7.22910368499996	6.30861052372417	7.53603265614524	4.85921831671691	6.02396026011894	6.04687729040902	4.68730027833001	5.89354914682296	6.15318371392025	4.9013986313247	5.42155602862225	4.6884395982468	5.25275778478109	4.7849998824868	5.76328518201758	5.59269828223423	4.75080905173865	5.33412057136231	4.96749557672582	4.83591723207995	6.22908257418649	4.61042811338939	4.94057044224956	7.58164205931141	4.89496462810906	4.80371829847671	5.36722552132116	7.0448384167	6.94869325796429	5.0680926693873	5.04931091413969	6.32955709659288	4.73128296159085	5.52034363414046	7.98897586488199	4.94917324581195	6.41075134394045	4.71107945014497	4.72157009691401	5.82893722049637	4.8792262917524	5.02441515706772	4.45222760126904	5.45204356609883	4.44239280164235	5.00991235723322	7.06373102342669	5.49582987621461	5.17583495788445
AFAP1L2	4.33221448561213	4.76930448405477	6.10535410525881	4.74828767345771	4.25027193606089	5.53030994693939	4.47300952623459	4.68817775070684	4.40187305811825	4.88728573805315	4.10366913274177	4.49425972538524	4.3310199816738	5.01972985122102	4.94073863594354	4.0910169159493	4.41593055044788	4.24741629217917	4.91158805907667	4.83735113791229	4.64073258589908	4.20297757391403	4.50365139344988	4.73689448425608	4.35065383721506	4.24499330699292	4.16831354846329	4.07006342971783	4.25889093859899	5.33107914138327	3.81120687401868	5.1240670635889	3.99756807927498	4.35129641183922	4.87435752635324	4.32701548226198	4.30764239130726	4.27117002618338	4.08434075426415	3.983339397411	5.28257691007028	4.43462342820361	3.34857434939585	4.28180826604723	4.01919414112101	4.33444418844926	4.54395863799327	4.87981826096196	4.24451366317574
AFF1	8.61048197199447	8.88658318823466	8.97188927071531	8.52619679739615	8.94618950542167	9.36920498371816	8.85381616433464	8.61728760946061	8.96012084227426	9.13962918966982	9.14131958893556	8.9862517005836	8.88823452828188	8.75347906698762	9.21238449640239	9.4289665890388	9.23490467586152	9.46199448623164	8.44029433368208	8.61699828108157	8.82243652070241	8.2714756323617	9.01237910008154	8.96804114713641	8.37427439822784	9.47403523362016	9.23756852091772	8.88862947284263	8.9508911041212	8.53940546529257	9.46463216963108	9.23831114056278	8.84449061047472	9.10853080787719	9.20253431419368	9.26936175522267	9.27432661173521	9.05126559640127	8.78185273842874	9.38887290753037	8.65377457980883	8.8300308509836	9.41342439381157	9.31077534967621	9.30269235214993	8.8729902291763	9.06286494084779	8.79616594022912	8.29894757364018
AFF2	4.16132454041165	4.00681406585655	4.0188394444862	4.21026836941941	4.01880129869236	3.80472913022386	4.34734198991163	4.07936385969909	4.19265911071096	3.94252566598345	3.98995576299505	3.99066155311705	3.71754115812169	4.01966873846342	3.80129145452814	4.25698533817229	3.87878046551405	3.74970798127372	3.95516541118183	3.82020020831683	3.84536090605305	3.91910455845679	4.33170489046282	3.98780938740898	4.06285444517406	3.82618584577332	4.03587408998485	3.87460570386386	3.85753640747858	3.76967849194225	3.99066155311705	4.01801122150474	4.05854186440078	3.98563363677785	3.99926529891799	3.96480433729392	4.06332525428081	4.06127203242685	3.7490864088059	3.870125039023	4.09341358293835	4.06003093249172	3.78151410961015	3.82278010564286	3.87889596027944	4.22570732986664	3.99066155311705	4.07539996732217	3.89004738854719
AFF3	3.77922654048895	4.07875138920707	3.66360727736764	4.14333354778927	3.83862717853729	3.77693883807223	4.2038554417425	3.7223264486734	4.09547807125676	3.68427092954041	4.15620929601162	3.86253872267467	3.74625838462129	4.26465241270851	4.67377568458127	3.93242377594335	4.12574655636584	4.0437811250082	3.80850936720323	4.00071213992738	3.79151137567652	3.71357494606033	4.16934984551432	3.6428659927402	4.06781238928005	3.66833383048023	4.13438003645451	3.9054585695876	3.92874099316324	3.6453370387322	4.03826433201508	3.73561183735052	3.81297611665543	4.02983216823676	3.70940377344111	3.98779870362948	3.71034545465209	3.98737039583985	3.64721633360569	3.83612693982989	3.72076499238791	4.09800100629683	3.61977038727865	3.86642827844362	3.61217002673855	4.04287418962376	3.88388985191812	4.1743918345941	3.56838373139882
AFF4	4.91099607897851	5.10058117987502	5.2064338427638	4.90543635928843	4.99701179665299	5.05433643397125	5.09531561815571	4.9809015665611	5.03850652077954	4.7807004522633	5.06421431407744	4.96776522508114	5.00783232932736	5.02190075710282	5.0471798799622	4.94341832168955	5.11115444396168	5.12009134811484	4.70472871145872	5.04572530846099	4.75208978538294	5.32674689086096	4.97306574758359	5.15102279531924	5.02685679443465	5.12828099675043	5.42048581112812	5.18386019747951	5.2918510742039	4.87254486890607	5.05453297925022	5.03950834448522	4.83104852017769	5.25326971406043	4.84408395500607	5.33427533965882	5.00233464239918	5.03172619133839	4.53787411742643	5.17901904734113	5.08176905032616	5.1958317071638	5.02833001985697	4.94654934106337	5.17013669331677	5.10647231375751	4.9593926539061	5.07442420796808	4.86804296962402
AFG3L2	6.29740757492802	6.40073792820575	5.95216160596185	5.75471349907041	6.2837273096839	5.94420523329913	5.60478744219236	6.17902874652039	5.85700435152965	6.35571518890326	5.92142549168492	5.89688547331947	5.76363055935741	5.82104071909605	5.66382537179353	5.82881458650404	5.85407820002729	6.01046286826229	5.79961696241258	5.72562866319897	5.69997956178331	5.98094676390558	5.94625274318386	6.19530645936434	5.83181222933402	6.22105717735364	5.87807243693312	5.73191565201115	6.00882557323902	6.41330296569401	5.75463954049029	6.15766059098494	5.93935233118058	5.8588663896766	6.25839182429037	6.01202377624452	6.21945424924006	5.90529443404302	5.7316682865299	5.924253180672	5.98394059671125	5.68521737745999	6.04543702100487	5.95077742485662	6.01690458088317	6.23382122022456	5.91633754818189	5.74955225998478	6.2384513285679
AFM	3.33597621476706	3.26139526999191	3.43619835412145	3.41030170655121	3.0666408400964	3.39930679714262	3.35427411151626	3.29932306996125	3.22238220228371	3.20284632989827	3.53215863122478	3.22838888433134	3.12023589205045	3.45443555598356	3.40255988278956	3.19372229354701	3.42392976344569	3.24966543877825	3.53415990309016	3.33248226252385	3.16135862565426	3.39533466865184	3.74211396185013	2.98385499880964	3.66588700296656	3.49213832019029	3.29043754765064	3.18102389703278	3.28100524597666	3.36943174299074	3.37030861209916	3.4184668470571	3.17827321112308	3.23616236886131	3.4450437703161	3.33200180094981	3.51496918731631	3.46668140540718	3.64475269137818	3.31574805191219	3.52161075869103	3.37217607088066	3.49042240156082	3.31574805191219	3.31004083001457	3.36891007080188	3.27320990348278	3.53584483284524	3.23109875985656
AFTPH	7.84312326003303	7.36456603107292	7.705871277974	7.80072640903886	7.55455450540809	7.6874416733807	8.24937119792048	7.39155444193402	7.97248065921947	7.96362196259369	7.98847373509132	8.01566367409385	7.70862425550211	8.55491914656139	8.20777751724587	8.59138641936604	8.47249618777574	8.44581379097556	7.75832605200984	7.7149520697123	7.98048810744788	8.64020574179959	8.64806056543784	7.8389175438036	7.91320455681991	8.59053149122375	8.31943821651365	7.99672976460668	8.10747903928059	8.92792185031158	8.50704962415025	7.98762192602282	8.5396638438635	8.07486134635881	8.17248494628757	8.24234086059518	8.17839735499022	8.64432332897077	8.90045055999685	8.71223566209616	8.35833820392562	8.16058403578667	8.16992994920135	8.38821531504655	7.73625891433876	8.15656369036393	7.68256651380099	7.94069596936889	8.12337697026658
AGA	4.69494797151714	5.40960429208694	6.28819124465994	5.25511849982015	5.65300063029386	6.43596366313822	6.53553828830858	5.2758974366202	6.18829545094066	5.74308547727127	6.08862023465963	5.85657396625289	6.67789928987344	5.80806606616161	6.83733993403023	6.85314650122222	6.29137614819446	6.56443855052901	4.6430836813605	5.45518354768658	5.87510305910653	5.03080774626997	6.02753379632099	6.54791345492469	6.14727938212429	4.97766173333043	6.53950489709591	6.80133483773389	7.17093120595239	5.58822790831365	6.40867743479977	5.31691747441483	6.11611383542858	6.0479776139072	5.88979020687921	6.14393150746539	5.13278295259231	6.74740052063808	6.06796593113225	6.65704787979686	4.61829890365234	6.62680102612111	7.0634379033711	7.08138918929175	6.66062605798458	5.28536931399935	5.67818848341788	6.29991143286876	5.1925130821953
AGAP1	5.40944906350015	5.22574443713296	5.16573809806099	5.20641074950134	5.3476561940063	6.02243137514761	5.14627229276115	5.57667009095979	5.36236271357522	6.2305499194529	5.4674206326995	5.36384661223259	5.19198443670028	5.46997160756744	5.3186130764113	5.56203608498401	5.68071245242243	5.53747051595953	5.6181481278487	5.23715452141565	5.67087086853409	4.75852956736372	5.36329885416085	5.88584731645483	5.42643090346123	6.45786296123223	5.45414956061219	5.88971318954731	5.6797833843512	5.10603756175399	5.49158212147523	5.26920598673474	5.56697577775472	5.35868185130842	5.67888360218343	5.46631484750675	5.98892725710532	5.67757674314838	5.64335228185277	5.68169622595868	5.91156477849425	5.24641535311659	5.99315482781419	5.46632501107382	5.03943716536366	5.61652188965372	5.53221003995897	5.65623409258133	5.51788050773691
AGAP11	3.88068183727633	4.04794872564397	4.08232908372054	3.76764399311187	3.92534014119886	3.96393627441914	3.66619262211941	4.10268961219849	3.94624380443865	3.9532540866989	4.09470698893892	3.91289790247558	3.93179063904668	3.77338149318527	4.22256347520095	3.86417979696748	3.87353980239084	3.90028785481361	3.8994094434762	3.84806040887665	4.1040421616141	4.04606544116614	3.64530795719311	3.92317322703945	3.98714082908584	3.95057099564171	4.08505556779949	4.0414281037596	4.32984950587676	4.18560649312969	3.94742736641505	3.86015721590369	3.99006973025508	4.09365287896008	4.12428716243366	3.99053136350494	3.9323885975657	3.63127168053398	3.78242680015203	3.96056079475736	3.83683601693634	3.79844162065041	3.86622967640618	4.32472564804564	4.07528281299239	3.88032558525215	3.81972743106593	3.64572072072668	4.08373583921965
AGAP2	4.71332745832241	4.63850183721938	4.64411221925113	4.79977714436132	4.93535886725226	4.30767196754152	4.69335817813481	4.76774015111721	4.49395264203131	4.54646494778551	4.50665332975041	4.70778140462296	4.72276596312245	4.52087288440433	4.56521054448591	4.41149074621127	4.75315107871718	4.80462733761445	4.48973275935177	4.86523278074547	4.72179062156746	4.70782636680017	4.85609285851221	4.56100963098842	4.73855011121479	4.71119930597647	4.6371464038669	4.85176899659414	4.68422846615262	4.56335928705902	4.79027909758769	4.76996402202247	4.60010081206081	4.56828367127961	4.39321509582411	4.76388600158	4.51115414491474	4.46714846512364	4.58685529837271	4.54276481156619	4.22567810647438	4.74767165600791	4.72439142992901	4.6030529611457	4.6252041058328	5.03949081031635	4.56635405281733	4.62196396439295	4.69132206179407
AGAP2-AS1	6.50902167871987	5.33421777254839	5.41017488975856	4.94599996672416	5.77740630434348	5.66871971225742	5.25767041384483	6.31999326136863	5.33016362812289	5.69692263603786	5.27724851481977	5.65016152801201	5.26163124473154	4.83914626350795	5.53926091755106	4.75348507830485	5.05282831129387	5.16443879563134	6.19985098215839	5.15715576609421	5.53343167034905	5.44852147485939	5.18398599365794	5.65682376295091	5.12707122423114	6.12133456566019	5.53360286149255	5.5664967519532	5.57156555941917	5.89508971961338	5.57455183723408	5.29676513199403	5.20061431552981	5.3649720243492	5.78610046993007	5.01943095237807	5.60468391134723	4.93114850978124	5.72203821119091	5.43822955200192	5.61771364276653	5.1469929697079	5.672791745467	5.35336772510376	6.29769179862442	5.12631616681872	5.57235606560438	5.04686920503129	5.82815653157905
AGAP3	6.25037289684447	5.90856535292484	6.136054256917	6.04489953851882	6.21727557402464	6.16849964715218	5.98772840931964	6.43217807615967	5.70954713803552	5.96272279910838	5.9086253203179	5.93706218651	6.05957064346632	6.01794765218821	6.11927273892633	5.68086295992833	5.85572087502966	6.13750136864148	6.01115840186145	6.06674467246905	6.06212474994709	6.38390978384996	6.14852029240528	5.93117971793964	6.07843635928456	6.54121655665201	5.78045948247509	6.04965153795009	5.87040450678162	6.09015378921868	5.9938946829591	6.33879220758323	5.86827069055299	5.96612477393492	5.88220785054778	6.01223049167196	6.14040642748478	5.80164625497998	5.99354358022043	5.86071022690198	5.96167931686384	5.84847280708616	6.23371088561598	5.90972332621836	6.07213869321848	6.62667007816902	5.8599615987307	5.90867722588979	6.38139315413921
AGAP4	4.82915210282647	4.73568511545361	4.67053035808675	4.68473220585249	4.89441757727068	5.43389862833574	4.7571259649882	4.7773946944149	5.72681965086937	5.29155266923465	5.4546001148998	4.7571259649882	4.92161419084196	4.86128502066105	4.73628359057534	4.62511223308275	4.4145579769466	3.78166469899569	4.71496205207345	4.57495378799356	5.04739809743943	4.71373769165311	4.43733051409996	5.20933693596112	4.76196003635539	4.07024874709356	5.21185302145395	4.56525063872124	4.55753746111685	4.98675032768768	4.34452213393141	4.51524135667997	5.02155696407003	4.87425123142252	4.71154665108289	4.64350865443505	4.45613336438116	5.0227803615035	4.30657776883809	4.44461322880448	4.89413902117189	4.72776186925141	4.03062321772757	4.10860533440459	5.81290932653756	4.93108790476994	5.2019695830221	4.74661871846272	5.0417445684611
AGAP6	4.48368432264786	4.93511965638087	5.06055877215029	5.36658016532017	4.98166561672386	5.17345082751404	5.39220080989051	4.71286300634259	5.27460692991423	5.04271322803977	5.12190386832984	4.75386343405256	5.05917255826736	5.26188367262966	5.30256131337356	4.99732520510619	4.78461764905472	4.77162291259955	4.90575135546816	5.16535154210774	4.98809645256765	5.05670166317886	5.27324430925083	4.78316541301713	5.26933105948764	4.63574122817676	5.47077858282715	4.93323133438141	5.2172799054645	5.16635656380715	5.25081186331458	4.88920828124899	4.98975298598841	5.35826768045311	4.89370056124916	5.06869305910021	5.32669912313738	4.98838337733246	5.12915814349216	5.12042737673395	5.06869305910021	5.52866072648979	4.78068518824862	5.10037316064729	5.14132354000137	4.90212957654124	4.98668299181953	5.38905540256867	5.09150146065645
AGBL1	3.86643213708901	3.9668414556504	3.83820083117342	3.83363368233027	3.83457108321991	3.62818652621799	3.67260639673965	3.80239778239689	3.84360430745252	3.69166798216547	3.84438890927323	3.55201992247836	3.93141723076648	3.84856782883217	3.62648261320477	3.39334204296139	3.77337935629582	3.69166798216547	3.83578548088362	3.92576233626832	3.77083214104338	3.65182080042523	3.95666930982731	3.77031091437258	3.85496111771163	3.63822937913272	3.81121698417811	3.79359206818528	3.60196640122511	3.77697362382138	3.5617763351333	3.63049371592512	3.61127036892899	3.57604997451792	3.6161611490693	3.6702233155403	3.62922760105247	3.97834416758012	3.6555584934951	3.69166798216547	3.584140952308	3.76194928944038	3.6436511145828	3.42828520879736	3.50776093825784	3.86701029754826	3.96270913207092	3.97595909639059	3.67552373791369
AGBL3	2.97492293402088	2.837446208494	2.77916259745886	2.87358362034495	2.84874226899558	2.84477560401248	2.95992406057568	2.78147632431301	2.90627167809014	2.78079005554849	3.24242176275484	2.95264451656303	2.88694099349177	2.89548597162432	2.98768110324614	3.0711719772756	3.16019382640417	2.94951078261189	2.90028796921101	2.96010924068415	3.09709115541979	3.05069263471227	2.82433715959254	3.03217576780544	2.85642913873846	2.81950538700275	3.34951976014092	3.05771350187206	2.67073696181044	2.72723168442107	3.19367304683412	2.76354073916748	3.28199293835296	2.98478962060355	2.74323953809194	3.27585080308896	3.23620601664251	3.45256300323342	3.25607819406913	2.91152606729041	3.00720419940521	3.02418631351717	2.94495901514099	2.90128941570517	3.37789958602407	3.17086313749724	2.88203453444991	3.17185239331378	3.42552546186614
AGBL4	3.7593795885385	3.94084451507302	3.82016632832435	3.91893406811331	3.99093913425014	3.64596885975384	3.73431000695821	4.04249775552897	3.72854730330587	3.81746657851167	3.79121244091678	3.80236053918418	4.10008793472544	3.78015859761301	3.79927964592197	3.88795559435023	3.79874739500432	4.11217070849648	3.79935181909213	4.11840710439686	4.00191119204324	3.81340506225707	3.67262864409744	3.6757213216004	3.88605850692579	3.86256458324212	3.63551898444104	4.09901362041054	3.82514210968054	3.83718684075755	3.77574401706936	4.02430231854761	3.75163070732173	3.78990190994945	3.7710503995021	3.83155422618999	3.80252827097555	3.75163070732173	3.82890172886955	3.80965262429243	3.55792354581403	3.88566024643609	3.91188719717804	3.82965300965353	3.72301859944439	4.64330195625402	3.79935181909213	3.87044160704683	3.87369811571737
AGBL5	4.85859645488812	4.55108653320047	4.60540314229038	4.73387294780908	4.78451726506955	4.59119435165294	4.8307711894325	4.78829394774763	4.52075788182276	4.48575454430838	4.83081655687438	4.57026023809452	4.87543972853728	4.91421139611938	4.52105854015347	4.70992572974257	4.83588063544765	4.65796352485408	5.38274776215173	4.71028401595445	5.04536148331793	4.77465834118262	4.84484817272522	4.65897645657284	4.94096929943141	5.03434729794537	4.74464406195734	4.89344519325513	4.87231541183799	4.85824534651401	4.93154836882454	4.55708102301239	5.52000507658457	4.65212647474304	4.77270830269195	4.74294471735523	4.2490503128396	4.68841605757185	4.91882125750467	4.89411362030036	4.74194573672343	4.66772780037777	5.67972060492395	4.68822792152521	4.87088131911614	4.67741566570653	4.52216924204685	4.87027705846346	5.59417501544153
AGER	4.54391797365542	4.71040789237202	4.37931680586989	4.36260765500354	4.54929670654792	4.06187310890564	4.90437799692528	4.53622760941938	4.36396428822414	4.3119991072504	4.59132984389155	4.24702897065833	4.34298183673854	4.28988144611175	4.387526626284	4.14637544277384	4.53417596350919	4.80254801313654	4.09799874564975	4.66574417775105	4.52604737667584	4.07494065782512	4.38545227843751	4.21724325482142	4.49320877086253	4.49841878933621	4.50828769271726	4.62865379321709	4.46605994531071	4.11900402926739	4.53542964903575	4.62010299215357	4.44296777933078	4.44083450379237	4.37991081924269	4.8256414636849	4.2024382533586	4.30720290685451	4.24623496663807	4.26974630070007	4.16734778569398	4.49656452780786	4.04926065930807	4.33280417047264	4.45883521881414	4.71048871773065	4.12744450224967	4.28828810930935	4.43695070553105
AGFG1	5.96970971096965	5.25736289367723	5.87555888619194	5.633439609512	6.07966823569309	6.20359781306821	5.13089772955789	5.11704892834659	5.62199113343577	6.24699483692932	6.12541248532962	6.54769296633454	6.72659400004003	5.78673767281136	6.50626980043264	6.85957627830517	6.16746928413331	6.66532191950761	6.6486535191454	5.23445306189934	6.52288364259646	5.19836199992091	6.37837132651293	6.33969953308921	6.03661853252401	6.05227933701901	6.52067979666717	6.78316252798952	6.63842521703388	6.71018467424369	6.37951460744202	5.33672077560378	6.77853862134679	6.37373765266273	6.47971434541714	6.20374831375015	7.07345640966619	6.3947933542036	6.70507601158199	7.12441720536148	5.82774157361709	5.97776218848295	6.86725589312963	6.59156820486099	6.55164049706616	5.29877452737639	6.51672302790958	6.27083167742191	6.39477177887795
AGFG2	4.81082870153357	4.97302085928715	4.89738688239269	5.05870181391213	5.11689743332671	4.55414888949199	4.76952989799787	4.90137606891352	4.99248502113369	5.30841637866008	4.95323087024812	4.77223713551467	4.94923014219028	4.95566139544546	4.84763799803641	4.79968120927458	4.82856485210155	4.99493858325158	4.98051719463712	4.83552554153381	4.94047676264216	5.14440933244902	4.76663386963926	4.73978632654024	5.01374452786291	5.17322276558649	4.88224889864517	5.12497798639446	4.95941492597304	5.12955350548329	4.93500293523443	4.89753444562868	4.93445282614411	5.04662353798561	5.16057278767424	4.76933352650528	4.82563907730331	4.86158337984276	5.05314808265757	4.80568301925624	5.24247812264579	4.93108640889776	5.16685372437962	5.01952816248258	4.84702139821665	4.7902236582422	4.90253191876319	4.95433942295298	5.03159693828738
AGGF1	6.01444496094493	5.31091184299967	6.3281713141305	5.51506115615919	5.43127218526851	6.34052212923925	5.39640558394552	5.73704069388253	5.85879722576396	5.96974793522609	6.04891619479281	5.93495812005663	5.83190889703411	5.27167894318783	6.13723911823768	6.30273333076354	5.53645617583669	5.84531347332307	4.95195149240482	5.31577578478547	5.46479145029547	5.53485692080095	5.99896485184407	6.16127169500455	5.51565202559263	6.08390862752705	6.06778397153389	5.65704460871245	6.33640782267368	5.96601644598903	5.92625754955613	6.0036253732542	5.8084194245438	5.86692142944607	6.1309466756531	5.35639895421059	5.98692090557608	5.83294667950355	4.93419545410736	5.9471080536029	5.80792874962465	5.22073196798766	6.17096364554032	6.17381136085191	5.94257026592248	4.57058172976486	5.85399929744786	5.43835584455922	6.02306526374117
AGL	8.55295652879539	8.16416225006816	8.4040672283529	7.65818346136193	8.4085198227598	8.50806338142602	7.18332139847638	8.3529998705002	7.82837727633592	8.90199992062574	7.97835985231459	8.68752794927092	8.37348101063332	7.92447089922075	8.47533424932017	8.70354786442607	8.23985905061971	8.60384123959113	7.7978311872173	7.57929714909104	7.73319064082141	7.32467290874765	8.44875127752512	8.51440647293848	7.76894152141098	8.508459798129	8.33550111582628	8.70831370784764	8.63638477859615	7.79186498148917	8.4108051855211	8.79862465861629	9.03575094638311	8.20272873689115	7.84897351356129	7.94493612291614	8.33137170035583	8.31062041117893	8.58466501003358	8.38274009191078	7.82343686627598	7.86714246778729	8.61660568281031	8.33137170035583	8.51804667208859	7.24312466762433	7.68771939922642	7.665924546599	7.41366389115009
AGO1	5.87367739568328	5.89428680975194	5.81235324707661	5.67942280719158	6.03527500967154	5.72918663728656	5.41203426725918	5.76414315469631	5.77766794726512	6.03001237944964	5.81747377951513	5.82181735925523	5.89378392605066	5.62177698876795	5.75594086780245	5.81128941785118	5.8675830649746	5.86159025257251	6.35268811461037	5.73722284195009	5.96555551122348	6.20929718487982	5.88550634308528	5.81961663432279	5.80931562285125	5.84084778937774	5.64989617783721	5.84988400956018	5.82189191864939	5.75404134583097	5.84998416899371	5.71942706665347	6.23192885890667	5.66783589317277	6.21737892706573	5.78189718651059	5.84717529342892	5.92558617455126	6.31037558347325	5.91072461815991	6.08644748572449	5.76113437273866	5.91666037777918	5.82181936827874	5.89555573954542	5.56796414821791	5.68700426522507	5.7880458718674	6.00513613451437
AGO2	7.9064910257715	6.31279200649793	6.81859017756699	5.6257195830854	7.69497576935707	7.18346640649883	5.61594155185186	7.31852770122008	6.2392676582735	7.03907153727764	6.50581493732244	7.28660669901028	7.06682278317399	5.74934003949402	7.47264123731884	6.02605723153813	5.95128152513833	5.86561961451592	7.00115167763329	5.7557317450216	7.78092029756888	7.79542180471667	4.17642725840327	7.72937929713961	5.8860817561038	7.70884196384422	6.26801571864864	6.98005448600318	6.93901043342411	7.71826160708172	5.37927787687184	6.77108230944042	7.95049351863129	6.83452743669904	6.61097004654007	5.76751306631412	6.7629190917863	5.49072512043445	7.14612660183814	5.94173408705755	6.40350294219941	5.0175651987957	8.68509214541626	5.41862788828096	7.10714575332204	4.06693562194606	7.34187557961829	5.83709972814176	8.88114973310828
AGO3	5.27457371027885	4.4974909964271	4.82789548229623	4.50934909093573	4.68414779444523	5.64802123484616	4.38909747357098	4.94759529955564	4.82601955809368	4.71618938557193	4.93036660927917	4.85029564213774	4.75900949422488	4.87101898481099	5.07761361768217	4.70677216032584	4.88229475132031	4.4333743235093	5.54607777786026	4.66463501053968	4.74767233438963	4.75394270862282	4.65284162970316	5.20443870240232	4.50290635629402	4.24840666755896	4.38860138451427	4.37244775964703	4.31192138484505	4.70522368704853	4.4599807897131	4.51745146935935	5.05425825156923	4.5170641662156	5.02843670330527	4.74369940255251	4.9499777248825	4.80799136813935	4.98525727668802	4.37519687505919	5.1676574203761	4.42059343701496	4.67671126626204	4.35810091473083	4.63411853425438	4.45551737182913	5.29107435357446	4.61243484687699	4.55929578040185
AGO4	5.4348537057773	4.43553991521978	4.24397950937206	5.19822702699627	3.84312990057673	5.32999377209848	5.11917089781663	5.71809437009037	5.33983461585749	5.02958000798505	5.62060395300932	5.384770274854	5.95309284711841	5.51902666392018	5.24267395589805	5.47677086830919	5.74812231068686	5.29741540674782	5.32127666566099	5.03680190699468	5.18357883745575	5.39469203052987	5.78462525510766	5.33405823147084	5.65028531202507	6.02236214509437	5.77787313762722	5.15195458334743	5.27977197320712	5.33013557159761	5.63729296572259	4.60735020895397	5.56393844200037	5.42685872941864	5.05146033223975	5.6666658529436	4.91247157129852	5.76122002990077	5.0493662768654	5.8620460941923	5.36712522357544	5.18278038650655	4.97692895417379	5.93221602969702	5.56936647886287	5.43127720099623	5.41562365002606	5.54006243448741	5.10857887417042
AGPAT1	7.84124560988691	7.69830927266746	7.68591118936723	7.76177370551019	7.40908064092866	7.66971385704778	8.39938447598245	7.74704494104978	7.34619037692388	7.39336831556226	7.89460179669237	7.85172044134251	7.47674161952189	7.96515017661066	7.95731509948507	7.47791836404174	8.02866235647464	7.47650842918481	7.98723676559753	7.63442383779282	7.93785761550664	7.72096453614308	7.63954525364085	7.55212643727724	7.99862465613075	7.49575183511662	7.60882997928781	8.11939790706376	8.00314283050031	8.28098066915908	7.95967554071682	7.33081787074268	7.95677053475476	7.52985888432154	7.61234585595601	7.52500148330217	7.45050371831984	7.88695272713052	8.06768982710955	7.92418982378474	7.97763205122817	7.8048308845938	7.72892052260459	8.03597734006049	7.64752068159469	7.8269478256139	7.6200596222423	7.67014185027181	8.28570447147905
AGPAT2	7.9823988240179	8.64278814141657	8.01897637258732	7.42891085547612	9.3298058942196	7.41370430103861	8.1025620585288	7.95837641726601	7.67670201816916	7.99705679104308	8.11017982878225	8.33218961980521	8.62430984911471	7.28573012598793	8.31090044098405	8.13182196506393	7.41763644268954	8.57923928523398	8.14563743010931	7.6478375978608	8.52953755208956	8.30930946573064	7.60912788900703	7.92581050175918	7.5243041776714	9.37324848825099	7.93783946385235	8.60311678654565	8.96492473342712	8.20695048695569	7.99210503222056	7.81671362549193	8.36721817889859	7.88446911605994	7.95447243097534	7.52166474228331	8.15121241890403	7.62197336407368	9.14854018183794	8.89109469731068	7.48403454633635	7.37310446256285	8.8271397756767	8.54042477702949	8.20810916261734	7.61438768864057	7.9938137465358	7.23807655298084	8.05036275618311
AGPAT3	7.0738938115057	6.89599362207664	6.70644487602796	6.24350470686826	7.02981803851873	6.67700185986638	6.49633344782307	7.25926264934046	6.67890442458852	6.67861497471005	6.59484596077429	6.83098005580201	6.56228481841866	6.4290766954709	6.43798748684429	6.89281708583754	6.55438954140533	6.9344862239068	6.06093828427571	6.72271112330286	6.70383260091264	6.28554205464155	6.61800978548605	6.64063211536818	6.23807038717316	6.86417566170949	6.76331912826506	6.41269247268551	6.86405856272583	6.0898248651104	6.96841784572535	6.42783905177455	6.37906688701294	6.67806997162255	6.84349294236754	6.91594133239093	6.73915483157187	6.73065760731136	8.14033988617211	7.29329075475832	6.41145673907513	6.21991303003054	7.51991506429993	6.91196314523762	7.21619461910432	6.96887957957998	6.50525209733027	6.23414163399351	7.08595758041974
AGPAT4	4.29616730272229	4.3877708453838	5.06424575757497	4.63331046159582	4.37809556544862	4.87800302249045	5.05190659759901	4.48565399731687	4.70654715496718	4.56120395091576	4.73855987011589	4.83515408667885	4.41425968426976	4.54506560036739	4.87281744527341	4.63657454606437	4.97277410040259	4.50193533666312	4.66262811599296	4.82131582644697	4.66144316583909	4.79043566610118	4.68757460775402	4.68938995582195	4.86459552625111	4.48095660687191	4.40125940402394	4.44948673836069	4.33853354769844	4.91584386830837	4.46276672890552	4.3780193618024	4.90363040314917	4.71443395085138	4.63657454606437	4.44359582278241	4.65880886091805	5.30489387007741	4.62901578726548	4.41619067488274	4.77091395079484	4.76029375783069	4.06403713975959	4.60532698112159	4.7467435090679	4.53387715514119	4.56456884795543	5.15293948912632	4.43128147687843
AGPAT4-IT1	4.72664052050086	5.18326062297267	4.97210325384827	5.03912211400557	4.61406786613924	5.15863643669898	5.29399205405341	4.97139587383686	4.79522735107056	4.94257072116898	4.78692755382884	4.96387823826372	4.58329316385544	5.15945979066937	4.85766911938179	4.84945136675961	4.89782933913953	4.67080231653533	4.69510555408597	4.95056450449262	5.08774354338321	4.87512248493706	5.09684268620781	4.7987325661233	4.9731295409114	4.66115523275035	4.75769644781653	4.77672219111646	4.77843207032618	4.79965247887038	4.99605525954317	4.6640991957763	4.57770783878272	4.76601664604351	4.73183908603712	4.8411809850911	4.90680155251943	5.03650433970842	5.04207093452612	4.69952414956522	5.09705439756433	5.11353116006294	4.8056600322035	4.65369466483454	4.90394360832337	4.87368389049849	4.90504340608211	5.02069847205824	4.44330444900068
AGPAT5	6.09320811138729	4.20932149229526	4.42784083137247	4.51070135928945	5.4315505602673	5.39102267848215	4.37106372494244	5.82109260411527	4.49355641426211	5.65630280736843	4.68418931236576	4.68546467725799	4.06986451661096	4.42220448659601	4.97478073356565	5.15453473603372	5.07683368143452	4.60807380853049	4.43143299309035	4.23050249107739	5.05594170282819	4.05862734569995	4.69100434242086	4.76387919110124	4.32034567644293	5.9243534811106	4.43609732820124	4.8267115995663	4.5241475515844	4.94098595881481	5.16759901648011	5.08640501218531	5.2572198833631	4.25761736513169	4.63411955218472	4.60157979850325	5.26845376995183	5.20766234814055	5.67997647454022	4.9096084996392	5.62439414632541	4.47670785906041	6.19592701006138	4.87448961130376	4.73677017052853	4.22570732986664	5.60830151268866	4.69359380624453	5.44595913068368
AGPAT9	4.9805880191754	6.98268424395467	5.69464052703609	5.8992627284494	5.68104529625155	4.75538968168749	7.1864247132708	6.16575361730841	7.12368528317795	4.91015239254823	6.94410725669507	4.19785633774179	7.01983164139383	6.82562556012916	6.53500349641855	7.79847210425644	6.1434526618069	7.70566790186291	5.96313359871035	5.48060793821021	4.76635360380822	4.44247569590611	6.6508728738535	6.48733943552909	6.97163421216333	4.00212615741769	5.76097088460845	6.48373916864138	7.77235367898431	6.39563751289475	6.21384851615406	4.69231335990459	5.18893814201149	6.9093128536692	5.74545480717227	5.51925687297555	5.45322112239993	7.12449794631731	4.21442812408512	8.73537670611273	5.68506605713006	6.01880067318069	3.75105526331362	7.39794801521539	3.76616063761248	6.5307854892141	5.74023047029927	5.81321937796773	5.20849307914748
AGPS	5.25801513092857	4.67787118785744	5.49153721796737	4.4012130855285	5.35224394978755	5.26861375056326	4.41518505516323	4.72022833098513	3.88644393745221	5.02326363381263	4.00006045730041	5.16233053824888	6.46985245888445	4.24244140076941	5.35586819289058	5.99108612143459	4.03689003025093	5.70412366107173	5.06412759940137	4.11853208290077	5.04002982199995	5.63423340857868	4.27267145096749	5.04632202890434	4.48918039131575	7.10779894767264	5.06412759940137	5.99275680399262	6.12354932870253	5.96527945895981	5.41268538974792	5.64436153632249	6.88465826142328	5.19173655301507	5.03502401122876	3.75640793777893	5.14355759785625	4.09152067966353	5.63101347131537	5.38960455062065	4.62714484640427	4.03738214156251	6.21412400052685	5.42314179307572	5.39516741179339	3.50951371570311	4.75204132861084	3.92598552161091	5.89580695261551
AGR2	11.0304276490827	11.4903666488889	10.6278491511715	11.3509503437276	11.4821117325529	10.5135943671378	11.4624024853707	9.59752566810308	11.9191285697736	11.4687041355435	11.1501304132043	11.4198808068029	11.7869880179589	10.8943882910231	11.8646677107163	12.2173714252939	11.5736853122172	12.1883030501841	11.4615817718826	10.964019280154	11.6213890959758	11.4098074275176	11.4896174665249	11.5288468531678	11.4087085549366	11.8471385747413	12.0355800034842	12.0514787214243	12.2822514767555	11.522250075672	11.8864250640092	11.2204004195557	10.0495275027913	12.1611668133103	11.8232552575503	11.4947298636915	11.0040471656765	11.660591077174	9.20378077300542	12.1895027757342	10.9335207346955	11.4586833864469	11.2819724013443	11.972834822276	9.75177566740916	10.1105956100625	11.1864806223525	11.4099372275356	11.236699907708
AGR3	7.68911145443164	10.9655653473431	9.48144711936236	8.10257635600031	10.7440596838605	9.13490756645398	8.53987909486142	4.62862050987099	10.7078678294206	11.2890895495353	9.86112437395085	7.53747280525086	10.8438337788826	8.43607312766697	10.1833695568797	10.9278298988565	8.47249618777574	10.9901501000397	8.00171606785239	8.33437901735224	10.8774134916979	8.93111526219658	9.03492160089223	10.7994040820583	9.14605912197198	10.5571159342669	10.621112057689	11.5439421619135	11.340013870327	10.9005687668032	10.0398316973183	10.5055795510545	9.44296123400214	9.87014825776122	10.9866836987919	9.31318584268182	11.0494544955913	9.67931007878856	8.55320369241261	11.0600273842905	10.9332250379335	9.83884076752768	10.6937154016564	10.8767056221856	6.83488928337934	5.09762030580683	8.94498314063601	8.96584138082427	10.0945410218767
AGRN	6.71774811504014	6.4472629989639	7.04387002559502	6.03163789007811	6.43223857171242	6.21635252454489	6.2959931865707	6.88008645964293	5.89843943068479	6.06787592529203	5.96621374462627	6.35985504770611	6.23180943195551	5.94311124577549	6.22081851946218	6.09528475648822	6.17450318914585	6.31641417430379	6.10080579989396	6.2366647755888	6.3440913542505	6.73044359383236	5.89786241021131	6.304952346391	6.28708909986048	6.20400384455701	5.91156258094214	6.55457971608877	6.25795797218791	6.60265619941317	6.37059368191225	6.57761758848813	6.21827015069737	6.20965263019159	5.94286900671528	6.383334479195	6.23794052087098	6.06569436178747	6.68656746423748	5.91416694809627	5.97328708098365	6.19977033727435	6.59873882181943	6.29606701056209	6.44185953908621	6.63344005141595	6.69942735964227	6.18775972361193	6.34603896479197
AGT	5.66886495189924	6.86272123968912	5.7582018755202	6.05293350778408	7.17305863836167	6.99795332354955	5.24562437034046	5.52736605755224	6.50727291689243	6.34187760965626	6.67124077792051	8.26118584546259	6.79380222423321	5.46010301368064	7.3118434840342	6.96933633510341	7.20213290187518	6.9973380731971	7.26755215053586	7.24211715320903	7.2369877988003	6.04177833739324	5.81649422862628	6.83234033753444	6.07529523372121	5.67685400324652	6.2126993263706	7.37814162975598	7.69668108763234	9.15469658189625	6.76839484980285	6.23092605910037	9.89940944941749	6.82342070460477	6.45169331973945	6.84627023079544	5.51909995679282	5.98799804061138	10.0611429324291	6.70854282703111	8.23592865984792	6.98213762211691	6.55252863050297	7.09973401851165	5.53847020190718	4.78132056183226	6.33172031588863	6.83997619927693	6.95365584011313
AGTR1	3.54386010191354	3.32778035688755	4.21849018058165	3.45382181980121	3.24844437290268	5.44081429343617	3.97892135338318	3.62694000508026	3.78182674737068	3.40809138383324	3.62683593977605	3.97509105085083	3.47444259988757	3.52578960470327	4.03163559095498	3.81467477972476	3.33328105119709	3.51434963283985	3.4772728936937	3.36456037932306	3.24583592260023	3.597209929119	3.71776485115165	3.33985270870267	3.44376085550803	3.46764955354659	3.67300783689168	3.37198438674562	3.5492131255829	3.33262315260643	3.55315626679243	3.47859146038137	3.63975091521066	3.61065988014679	3.29522470649732	3.57631232230498	3.57194913065501	3.62010204625845	3.27944605796939	3.5002513160672	3.41572603539044	3.79983869040866	3.33686036302473	4.21110607106553	3.38600814480352	3.50208239100815	3.29161183662231	3.76530316527586	3.37353155770031
AHCTF1	6.89839004159376	5.3752582373363	6.56119855291349	5.21327523430144	5.63734943334955	6.19881048747045	5.96772122732381	6.57279979635139	5.72824733650798	6.0514810988255	6.08760981440115	5.91447604210796	6.452574887928	5.8707693354229	6.2011216986049	6.39104313693779	6.24784632535066	6.16014204180973	6.54435016639606	5.48094535163831	5.95478840217532	6.52535834671305	6.33139653397616	6.38586999198799	5.54447771934946	6.90985553641502	6.14998618857211	6.25805454392394	5.92225870748809	6.43359380576001	6.14028734891498	6.55405873499884	6.85853279149923	5.92332799778775	6.66920381410374	5.82238714202814	6.89449271770173	6.05902535144788	7.1547751937469	6.07006818490691	6.59720358830932	6.00606084220995	6.95257609896248	5.82123743508076	6.38693874878528	6.10740184759997	7.12659526942409	5.77333423358324	6.92511997428425
AHCYL1	8.79011738256743	8.86400180183764	8.96991537133808	8.89026249844273	8.98398129538377	8.92388281422996	9.15063185794994	8.46258431473301	8.89687912331564	9.20367225074166	9.22189424060615	9.0841030283243	8.85711994192033	8.38617469423944	9.07971852441838	9.48979085680889	8.76184209983168	9.415487503483	8.73243672487534	8.75184782438148	9.05304055100579	9.21111913253602	9.13858858578966	9.23864426796206	8.9272972697402	8.93958723441185	9.21354958337077	9.23522022469807	9.43603772091809	8.70090615705578	9.2267773934769	8.61063118284924	9.33931361754795	9.15758128041887	9.12924029458671	8.34674664008528	8.45797356172463	8.84718264233736	9.10857653512907	9.45344855989381	8.69854951447677	8.3138423452954	9.41120768408667	9.33996426811876	9.1241199228289	7.76326170247852	8.30806148067554	8.34169638637061	9.45268043340669
AHCYL2	8.0170221789405	9.15279490755346	8.19766734245336	8.67327604897297	8.27409718271315	7.04731188449835	8.45312324862925	7.23771146320434	8.86933676061038	9.22582514160666	8.16654288402698	7.89520234019746	8.78269059168624	8.63248881431898	8.10754014117185	9.07078685237075	8.09994260654675	8.88477721814101	6.61200154216675	7.96850778321729	8.25642576057118	8.67168917818203	9.03437918459303	8.59874842051776	8.49800764972812	8.61663232086259	8.45642128423976	8.16550009540905	8.96186716622419	7.99170922325329	8.50228654781446	7.19444485086108	6.21954197889521	7.789654970966	8.70749523327506	8.41808635640684	9.60507775256408	8.73287615711292	6.09867594953074	8.91306013107337	8.40859956416268	8.50899713028753	9.01886771643774	8.81582849761823	7.52286079606736	9.16581520335262	8.71833406266047	7.89085437560416	7.11967048024245
AHDC1	4.4851246498746	4.91957396879283	4.76704551253569	4.68481560806706	4.85422145606988	5.02143615359855	4.40086297549671	4.71946487690241	4.67959476999042	4.7588147541234	4.58302369930448	4.62190189363374	4.65291877959132	4.46152155380056	4.77109042293948	4.26633980890289	4.43753539897509	4.50430535674878	4.49465884305465	4.73810336468537	4.64880603444494	4.65700300242168	4.39804102218381	4.65592861854409	4.67541366665081	4.65400505443355	4.44407103188735	4.6592186934197	4.51071793615719	4.68068305749752	4.39477796406919	4.76383053956473	4.57270025705173	4.63576011282962	5.070248608998	4.60262281642257	4.85049970907425	4.492540045377	4.526123638518	4.4681093124676	4.4911765967508	4.7300579896754	4.54618808757508	4.73292907917118	4.61086561814827	4.83314067539134	4.84679844328846	4.51961595224306	4.49743344372403
AHI1	4.41445213567646	4.63669973746463	4.30687917502264	4.42795505243857	4.55529758309825	4.60466854097968	4.20918703958271	4.35177253138884	4.48220306632708	4.59473517863273	4.51975249724725	4.25728233511782	4.15921210205004	4.06625447656675	4.14262251827874	4.3700384233196	4.4576378743802	4.37164002934848	4.3193593866969	4.5009586745746	4.62866588325442	4.0540368785709	4.08114987607169	4.58901755636431	4.00200823573954	4.0497778124673	4.43558245165069	4.19643431971881	4.24236893707813	3.92645841556396	4.18279334136319	4.25016863923604	4.11572109586758	4.45750118891111	4.49819182752108	4.78385534216018	4.6967553837577	4.43470864140833	4.08257483623348	4.3219682533084	4.37239460830303	4.37728054776021	4.24909722793623	4.13012890773309	4.47901816495834	4.66633301937189	4.50174209200423	4.41602586780083	3.96179465735416
AHNAK	5.96172594644827	6.84490809523396	6.34118018029094	6.2900912355187	6.18431573775362	6.42228552178613	6.33273142482499	6.2740981642946	6.79958834200302	6.34753297277471	6.42728703407761	6.27181515056038	6.84405804854775	6.36865526648427	6.65099856877447	6.80704099381344	6.4812686467697	6.76633069319596	6.4257565923193	6.46846109290559	6.29854394585038	6.1265885670825	6.58750780475613	6.46210856194878	6.60363694150192	6.92830601319841	7.10060762672638	6.76028387974506	7.37108441259584	6.64879852674062	6.76130006001969	6.18569265195338	6.33611981053459	6.90678609029438	6.12656326834747	6.57195258177314	6.24657167264568	6.66901102705922	6.03896084990837	7.00590939804667	5.83399680206323	6.62431554663483	6.3166519548764	6.9240112514816	6.15082684985822	6.31493072734138	6.45577632688722	6.44294546799955	6.12034243867662
AHNAK2	6.50535800018993	5.54042344445016	7.81805175659428	5.25071794117118	5.85949161736033	7.25627372062849	5.20947164884432	6.78300846150933	5.18137252151236	5.18164806265688	5.38414354230939	6.04588994761337	5.4907231059538	5.34864137313022	6.43048865716226	5.1348372923688	5.83225551019205	5.37826966437545	5.657306634828	5.20885260117232	5.59647625798952	5.46515149728814	5.27928971317939	5.94396695683342	5.32202785346691	5.22204209553021	5.23961933812007	5.55169143744904	5.37201328284847	5.82289747122041	5.01489805170954	5.0251314215326	5.01016680017113	5.39569585450498	6.03978775038643	5.27459996910311	6.15867281151393	4.89578816517761	5.0141196577374	5.41867184753222	4.90350926228193	5.60265835401391	4.84416355162471	5.45732009532399	5.31104382492032	5.74859810702371	7.85938595358573	5.40300037376367	4.92925167835169
AHR	8.74961651054533	7.98813447409634	8.87418872920512	7.32693118604024	7.84273439077619	8.69879426276515	8.38774127980681	8.01703519855557	8.88883322773136	8.37087409043257	8.46680491251042	9.2923793406226	9.08154021401456	7.45794384673056	9.50194701942273	9.06788298013967	8.72043973355067	8.82872092937885	8.79925276826778	8.09611942414367	8.03453894137066	9.19896207438953	7.87055149605379	8.60619235404275	8.20619965675158	8.49033653036594	9.0801441319798	9.42771597060732	9.00286707160021	9.58899802844504	8.53938026681493	8.5787630582859	8.84283892945032	8.82861656835718	9.65052509219659	8.51808467978282	8.20471324591606	8.56503198215401	8.62119867427519	8.92259043747622	8.34989007485979	8.47163950364292	9.20551791749092	8.87130483129626	9.287477087473	6.03196573770773	9.43329627473573	8.32047389263169	9.38900252793108
AHSA1	9.52841002861438	7.70373635206426	9.07825810390417	7.84564998539181	8.80610539184405	8.50998973447286	7.93947396169333	9.39233633916115	7.8535946537827	9.26449944403324	7.6569651758283	8.93559725921356	8.91254181390788	7.85717949265726	8.26390543124985	8.36379762754094	8.35780114170612	8.66478458530938	8.18323708387187	8.07110776946672	8.33176307661049	8.14891667062901	8.09407088189531	8.84374272589208	8.00798477869141	9.36410654660299	8.01073702345677	8.41522402046903	8.17992487223098	8.6527378660987	8.15992780731176	8.82970895081228	8.86039982098548	8.12913997099673	8.81342139494691	8.01550789557555	9.21909968608517	8.38880503140849	8.42194662115358	8.34116554515995	9.05326733933262	7.97318708305698	9.30109751274182	7.94203694413959	8.56025476251258	7.67622215241992	9.05583010244499	7.75135328768254	8.47474152151313
AHSA2	5.23902321527937	5.10457671931992	5.18337257945706	4.88308119527018	5.20207093144669	5.74960098763263	4.74642785239726	5.23963101183526	5.0660431979196	5.22534794602085	5.5841286643101	5.17452599160003	5.9957355248764	4.82826888605475	5.24678238908507	5.06395723097308	5.36655590509959	5.05825429554526	5.13218908260254	4.9147107027666	5.86837291283447	5.11681199924498	4.82627658941686	5.27898978205703	4.68617905878992	4.91995803591671	5.63729039307183	5.20965330577736	5.08274420907678	5.46110510453386	5.08952490823437	5.15869829115589	5.13233144057619	5.32327840232373	4.82436557343497	5.73841134648291	5.88025798905151	5.29821071383597	5.10951072513509	5.23408680718315	5.23008600289605	5.02066238775718	4.72922484896037	4.75782326335509	5.92224269464964	6.04245122439576	5.05172779613686	5.13435364550837	5.16287727988183
AHSP	4.68955508132663	4.93916514902735	4.52273530275724	4.99899250853317	4.71440863026028	4.34604624202053	4.63609098836959	4.81463951101166	4.76184842076093	4.83715656897539	4.70702105071264	4.57114956229735	4.57441431949614	5.15701540888141	4.38785418372578	4.70702105071264	4.78204023234923	4.9385220737708	4.69101108729791	4.80681050436118	4.65088276439569	4.58530535577927	4.71004460358692	4.61062311525253	5.01459803913972	4.59674017685906	4.61920056742821	4.69418697360512	4.83981719461339	4.34994516778136	4.74804972250847	4.6906208982358	4.5517275023938	4.62439773330383	4.65225778237884	5.00329630964944	4.80718315027137	4.76120782961764	4.40094577790302	4.59378835281415	4.65641522794302	4.94850879498308	4.64569067549011	4.7823816943454	4.94822136056302	4.97722728090734	4.6090041705641	4.91959693362974	4.7103400918694
AICDA	3.35236026923619	3.42150032484417	3.27704215515272	3.69424342368083	3.28251754993619	3.15791795791129	3.7972804281548	3.25382934147555	3.53443586925898	3.40437168356017	3.39933976394875	3.55196091449724	3.29115721884587	3.84141658453855	3.82539674974586	3.40404842537557	3.53928305236335	3.39105353334609	3.45849586642392	3.53930984429962	3.26390126295618	3.41293586970201	3.51033626124748	3.20619179799994	3.4781652556569	3.13815990640277	3.29165081974247	3.31293881494151	3.29582049795564	3.14190403402887	3.64244563015556	3.36918467952195	3.96498229104532	3.41197272790082	3.34082375076748	3.3842639313062	3.35916464830858	3.46585400268287	3.30919701136208	3.29009571147845	3.23346694108345	3.86311933174216	3.16562647026677	3.76464606721407	3.2978925193256	3.57737101267314	3.46892345963161	3.51720110369145	3.09326089029967
AIDA	10.0596022658305	8.7256098678132	9.57831588277801	8.64959141720403	9.18617347640684	9.2955026622749	8.64660419456781	9.45399114081955	8.68658011356691	9.22114594311375	8.98681717427814	9.83222319638691	9.61140155310445	9.05622291903893	9.66999236871628	9.40771081165395	9.53479275167572	9.7533758685763	9.00900366836296	8.86558871952218	9.24106826327695	9.22706986588838	9.35980110015612	9.39229663812434	8.81293500479397	9.83665762660818	9.05565330007731	9.53155608402903	9.12340659643043	9.27305999450107	9.59999895686303	9.84846283994628	9.73419264062382	9.13840665502459	9.60181416596696	9.08157466924394	9.69798583261583	9.19207611724933	9.57628794702824	9.27969712428397	8.99768901732078	9.03202970835796	9.37263742329746	9.40028214192604	9.72653529149333	9.04752758428049	9.78292158009069	8.96227369804051	10.0451145216062
AIF1	8.454161282388	7.37474938572245	7.62669298628963	7.67538675865481	7.54362543598391	8.79867795051151	7.31526493243355	8.69052824384488	8.36518438221488	8.16061156221139	7.9089367701419	9.22547019673099	7.10213076284829	6.89118470845223	8.08465486269314	7.54750489148958	8.25261663347441	7.50608431482795	7.054293189715	7.97884070569452	7.23710824997428	7.54778982064897	7.67603127066494	8.43673138775608	7.89858681608988	7.54401470216371	7.82874722797281	7.45322486447024	7.70733251487784	7.92917916524204	8.09048394105252	9.06780448263418	8.3003292440101	8.24229406530749	7.22290104257418	8.26737256571083	7.89368252211924	7.68056028775513	6.8575275981845	7.04245763058038	8.14302237408655	8.30488494542466	7.66892576889873	8.13088392322084	9.44282012290011	6.73593049906828	7.35100174390076	8.39586802891066	7.91724593925467
AIFM1	7.45499612014278	7.31404950392908	6.87152354606319	7.53524608950415	7.06832568103376	6.23347003127873	7.61510120516936	7.32304944192555	6.99441532735322	7.12344995202738	6.7777530377449	7.71842831106418	7.44251736516633	7.1933515990652	6.87176129391666	7.7980167585193	7.18267089465011	8.06843866497821	6.9475053079481	7.4077086404539	7.10859803514559	7.42783359619045	8.27103156335054	7.03355588164513	7.3363228742851	7.27476424270754	7.12009130547895	7.6194754771427	7.85270798346643	7.40401761021787	7.59077824345423	7.46556011655217	7.50114033619827	7.23787052532088	7.346829497094	6.72108529966164	6.68343829739288	7.44869813172013	8.21473197153311	7.55743536790469	7.73629943153721	7.20611054663346	8.64777755838668	7.459996595187	7.0464320437041	7.10799075752356	6.78763672598634	7.00017868359233	7.85424861564012
AIFM2	6.51335612157434	6.20615276235609	6.78606268499356	5.79055949769066	6.35093730192296	6.23641117002769	6.22874183185681	6.86922749800646	6.47109488477403	6.44686883182639	6.10549024252563	6.60450185348317	6.72374071040561	5.78875389233112	6.11317395695007	6.56758188943873	5.97030106067645	6.68225680449479	6.06288947181831	5.91720600007908	6.02655676715326	6.98275228187094	6.00092308593964	6.39582286790162	6.28977792558098	7.39796616276752	6.02470190983035	7.02164714306249	6.7350366665076	7.37439194006693	6.40637385941231	6.00223902205224	6.31443467730252	6.70213390101621	6.72423713455042	6.0778559966937	5.96059457068252	6.20256875439264	5.93084860110546	6.288470140934	7.0634512111555	6.04721972683687	5.73079998897824	6.16335776749752	6.02661757902176	6.09658361554236	5.88483409403978	6.46181463715519	6.76764957575433
AIFM3	5.30489966700839	5.52762641334728	5.30311326801429	5.2598306988915	5.27122627910717	5.11916978790151	5.16233020456581	5.24104348643908	5.32601978089222	5.67670751602435	5.14276557025503	5.27122627910717	5.88634365122999	5.53316558471772	5.16205362436591	5.47474592029496	5.30448707159397	5.00924926792614	5.47477717489697	5.51813723084984	5.48303465995372	5.7070942908582	5.58791754120562	5.3141964835933	5.24589003059088	5.39240326835222	4.96429769975286	5.13591712681139	5.30448707159397	5.46176609990538	5.29389938279565	5.14352370313585	5.41704569969256	5.08711936293354	5.30599399722503	5.39671306748534	5.30448707159397	5.44495209006335	5.30448707159397	5.14391981343839	5.23566488598115	5.52249635518336	5.36038320889177	5.25614067411467	5.15869525084775	5.46255453672843	5.15703722163975	5.45171272839967	5.5527736424418
AIG1	5.61570653758103	5.06509596244426	5.45576628939036	4.72097287488052	4.50786729850697	4.83061834225626	4.5153795842871	5.45579292208046	4.92927298269648	4.52208166727323	5.40472018891501	4.86231919627205	5.00655086305833	4.85682643864932	4.85921819330291	5.11929227035504	5.12559917595729	5.2311757908862	5.17495345042422	4.72744655421422	5.64034221022206	4.79854538219741	5.03816980807748	5.40219037791912	4.9723130088236	5.02727041978622	4.9628431337484	5.63687687663155	5.06312557111125	5.02927901352122	4.96230587303969	4.69781237547565	5.86355682034569	4.86399994565272	4.65659374277661	5.27483196411716	5.12699807197363	5.1351667477965	5.74824768388447	5.26541037311472	5.48376278452359	4.94327232447865	5.12868240611005	5.24099455180763	4.52104928652864	4.98399339521775	4.63214494939838	4.92397327500455	4.88390927485153
AIM2	10.5082849867273	5.71330040671257	8.78569271986808	4.97449507437241	6.02070630264865	5.4952401212081	4.47729126803503	9.69067004994398	6.91457279455458	5.78698078247422	6.08046766098595	6.18739759821755	5.05479080295255	4.89570046658145	7.65683908902066	5.64408100403222	6.17972531911088	5.82659005251088	4.88608488950642	5.52339617254211	4.88257285690813	5.0583885059096	5.19978076945073	6.35829400933811	5.57223568623014	6.55843914722899	5.98520347081986	5.40010775392381	4.60842149518172	4.74584355583544	5.73994534174953	7.81339814086062	6.01758564207117	6.01076762522758	4.92283874519232	5.62937336997894	5.68212434455847	5.03767696848828	4.74338719085505	4.8647874791507	5.90623003235581	5.98371951916465	4.94615125340329	5.66319371224867	7.08364543807723	4.95849775470725	6.48750403265345	6.18961165102907	4.92662916284998
AIMP1	7.63261657243566	6.63091048136782	6.84945215701075	6.316602513072	7.21861770971093	7.03209119631046	6.60342331086599	7.24645846453017	6.45329022679065	7.22944752310631	6.85204329951388	6.95363599876688	7.84686124201422	6.61306196056728	7.03773771091367	7.57982457920351	6.9175837877145	7.40326514390582	6.56506005301686	6.43250183170852	7.28377835810052	6.68173076603163	7.074304134976	7.24873565575558	6.62128307250926	7.28594917003038	7.22962712128703	7.09545366649596	7.2683256317483	6.91580295618234	7.18691913659237	6.8150407144696	7.19814672821696	6.98989027543719	7.29766099852409	6.92780841608677	7.17097637861054	6.86347936666948	7.74737163619417	7.57126192461394	7.01185906220849	6.78407039641732	8.05923360058488	7.29701681299802	7.194662352342	6.32335083713223	7.12111894322914	6.63321722031817	7.23007503465475
AIPL1	3.87040927966759	4.15141891937773	3.76691283857736	4.44677742407164	3.96852353637138	3.77932722023573	4.25048773813396	3.92499701852327	3.89005623745012	3.83730674646475	4.07263078254063	3.80064277398975	3.98806321447267	4.44278327403065	3.76455707318216	4.00659448027484	4.20913288032679	4.10971006141399	4.03875715186035	4.15152054405726	3.96896591225182	3.95286089107652	3.95884810233841	3.74564043008217	4.3675352482067	3.89181744248352	3.9347323159983	3.92392727302296	3.99168761707557	3.83273014093971	3.74273776687024	3.95624088684119	3.92395052670802	3.95839381282166	3.90626263919523	4.08846193462886	3.7454419236416	4.17227834398414	3.91147286570521	3.8296348524998	3.93864488172513	4.28099184944572	3.7828027380856	4.15492720876559	3.939391814055	4.17042334356937	4.06723895559545	4.28155305238794	3.88284435682742
AIRE	4.50102174419925	5.03084740932711	4.52067065644619	4.93561569900236	4.89220767459706	4.2927189985688	4.5972177036336	4.97653408413701	4.66460259435364	4.542209389928	5.00922783188119	4.52502187738505	4.24478620795879	5.06952031191322	4.48012213023927	4.62865190500137	4.62694986949532	4.57469178439344	4.51928851328778	4.69428970215055	4.7386231468316	4.62990868300901	4.54520515639002	4.45538639695294	4.9968556950148	4.7611060860872	4.29621906161324	4.93405651588207	4.9315587511714	4.58332238503881	4.92469875934394	4.72095957267498	4.61265536153487	4.88726292042643	4.45736131276732	4.81983773256142	4.3887943800409	4.49402032064373	4.90170635702197	4.31233813165783	4.56395052102698	4.90878728859487	4.73006438661323	4.80606800605955	4.58803084637784	4.63698711642554	4.62990868300901	4.64192633606817	4.58694105179639
AJAP1	3.53696549464652	3.79785793929636	3.71731752615693	3.63092080307241	3.52371015070079	3.60796190951375	3.7675526445704	3.66188578468997	3.581382974519	3.50822286610936	3.66561286975603	3.55599177120081	3.55588979755279	3.6912301123054	3.40282911054442	3.54666856335071	3.5301700243	3.56047638911361	3.59092286257469	3.57626802715225	3.514594843259	3.53032802993653	3.52198562802971	3.53122963883633	3.66606049383449	3.45801517259044	3.51772404839997	3.54699200539093	3.40449425854986	3.72622731792495	3.39992148309141	3.62032559326173	3.44947242375726	3.43476299918618	3.61752079254351	3.52427123568832	3.69303700573342	3.53698776142034	3.53063547111325	3.56037808905756	3.60420192775076	3.64631170676451	3.5186471976547	3.45838406457073	3.51021436813312	3.84039402463969	3.78346324549377	3.76048218633624	3.51026796139434
AJUBA	4.7174519910357	3.87979452853357	6.23841175529879	4.01312470198926	4.13735617117383	5.33120737115313	3.79752937561569	5.14480598379516	3.68722148009761	4.10203515908889	3.99502422935943	4.63645484962322	4.64148481273466	4.01556407771005	4.06719635601639	4.0965349137094	4.31848599268964	3.96528822154107	4.74569967582115	4.07237798085882	4.21851881754568	4.83118939564088	3.94964212456484	4.08816856277253	3.87315879331993	5.24113525193294	3.81171334785043	4.59480691572621	3.77559835363236	5.56494541208071	3.87803931513198	4.43650878030652	5.61901737549199	3.95500822405826	4.83092224496058	3.79136078269483	4.66403939309009	4.0206499159627	4.81371070838829	3.64488125104759	4.95990256714671	3.86985653228077	5.59227648925861	3.69536921427407	5.92716529298558	3.74196313050226	4.58253633858765	3.88111028038841	5.28076317193721
AK000798	3.98318304181912	4.56950863448316	3.78971059773731	3.97335962247106	3.92746877934238	3.84712853437068	3.93495519674938	3.94298314866405	4.04804872844525	4.18822227579265	4.10213641775159	3.81597247641129	3.90773179450984	4.5009175906481	3.81738538011842	4.0506336166655	4.14065843150944	4.12388603039336	3.98603564507688	4.03377442713406	4.17774070983975	3.89952720864772	4.22521200199668	4.17653033779822	3.95293387204694	3.74553124353132	3.89970923205594	3.87930183969396	3.83841730839491	3.97872419584135	4.3415680584634	4.0468178267969	3.53580559754768	3.95185874346781	4.00007256435638	4.19236483453454	4.28877660836177	4.5745909574307	4.04186758507182	3.98434462379273	4.18634652902536	4.03883142483331	3.44585103179112	3.79927964592197	3.82026425102163	4.46748895517505	4.31553734709935	4.12054582523834	3.62172999134451
AK021977	4.22644369676521	4.82089666403399	4.6027702090661	4.76778797582688	4.42767704297294	4.78447563200181	5.11456555659453	4.35397267323208	4.45580431117705	4.20659744922549	4.48977510117917	4.52305982134194	4.40198377058624	4.55464331602061	5.00703478222336	4.74384719959023	4.69386046851555	4.34711723787439	4.32590361462951	4.45765563935121	4.77067974152149	4.39456415221292	4.69791834969215	4.03508554233872	4.38509226295711	4.01187591346661	4.40180705015093	4.20002212837421	4.11295044080541	4.19332579428547	4.11808169357322	4.39456415221292	4.09748811154375	4.75324963737234	4.054560054038	4.92743017359162	4.81587088665887	4.62435128117869	4.07347898743198	4.34267687800168	4.48448275944536	4.44063503795836	4.00910419683999	4.14125414707935	4.47822201618582	4.8396668085116	3.99365406126443	4.71359294900893	4.83376497345974
AK024936	3.22894443945765	3.98133619402577	3.23223881755042	3.40207693474384	3.42502727381859	3.41328452366906	3.76422796839042	3.22894443945765	3.74054043962581	3.66759460273104	3.7791765437145	3.55428891715278	3.36010743588135	3.38553698212057	3.32524470797988	3.64943679319945	3.41374837391266	3.30603444478784	3.42248306401917	3.51229264434263	3.73642029864908	3.38784855593703	3.27051696553366	3.51870337619001	3.3632284970674	3.2061182056817	3.6025183376319	3.42231784555546	3.2928838118767	3.09542787004812	3.2616463368897	3.13052334555618	3.0316320755259	3.67783348052184	3.54130056599323	3.86474941349833	3.32005385954759	3.24406191002437	3.2452303630228	3.6884995069268	3.51842726543834	3.40947028052787	3.40907030995935	3.43693985191821	3.85530944441581	3.65470128418026	3.48367893503966	3.44864673815068	3.30948916793365
AK025288	4.82904494184884	4.83829900189988	4.0316661027901	3.72369903482453	5.05220195358427	5.04022366199592	3.62925186143956	4.0628360118296	4.54224075293867	4.90380670923626	4.50929608425492	4.64631960774491	4.50929608425492	4.07012418088597	4.18174515684789	4.36028222279433	4.62103943842308	4.32488617302687	3.87384243422773	4.63318977190969	5.70141110152977	3.70181001621786	3.91247619269902	6.04209565278938	4.04982259129649	3.74377117652115	4.77262445206145	3.91705563301417	3.73499879834344	4.45870149226518	4.17779595996332	4.24609779134589	4.59540658782329	4.71922699040184	4.21646081738779	5.58402464472319	5.48995520034713	4.6919127708143	3.8263129577659	4.32548546577981	5.43702329596888	4.97416096608863	3.48981718842492	3.7348398580877	5.73650557347961	4.84968140348279	4.81176198367567	4.50929608425492	4.69431010553471
AK026905	4.28427197479884	4.71563932610079	4.47391054412021	4.6581534863708	4.52190529427963	4.64591378913475	4.84319088448413	4.24304415893833	4.58243970559677	4.19642718287751	4.5845129090927	4.48510124396092	4.56222123987099	4.45091789258524	4.16178509438453	4.27637527807446	4.51346571762015	4.22340793320643	4.45543702923515	4.57134167681161	4.92219593242688	4.23926729433715	4.2560947600545	4.6563872662708	4.71798466106293	4.23728792612087	4.62804467723979	4.11823470913829	4.21021575203834	4.40517210152987	4.25338894379116	4.47556149141213	4.39861351529377	4.42804781166963	4.41270409599373	4.52197122053803	4.60144505100273	4.99961204472595	3.95619370020136	4.22503769191326	4.58896882560957	4.53687322501995	3.96949565352785	4.15110168670212	4.94843480215246	4.69937511394897	4.64229582252956	4.43446927910948	4.15312098926418
AK054988	2.8996398125311	2.8024498977002	2.77826700906582	2.76517812497682	2.99413627184486	2.75419187171107	2.92279506535265	2.93675712837149	2.67999081642341	2.73316439422783	3.01977214527583	2.8075928464355	3.16107306516924	2.85450785885673	2.8030932211779	2.73585809391347	2.88976552241443	2.95776327071095	2.73980726916377	3.09234779907284	3.04283274084801	2.66440363783817	2.88818565276068	2.84855522424827	2.69763341520042	2.93399537813554	2.89483442090442	2.96864578895629	2.96364627814068	2.75377715045518	2.82823932531404	3.07923654719052	2.76298505272996	2.82807874384729	2.80712765204913	2.8361422237937	2.86099912753278	2.69019695991803	2.54545131094214	2.77733376701829	2.66072911543823	2.85282063462099	2.78639487174964	2.81224194992608	2.7723864284041	2.87200167643726	2.69936393073582	2.79889364015341	3.09867815737079
AK055458	3.78698535780951	3.8985930470006	3.67903788933992	3.76969267280746	3.91090208488993	3.6017200891431	3.86417157140621	3.77506075761198	3.78602193153002	3.6011368448428	3.88616332056771	3.70829992298876	3.72910298855937	3.61587158227865	3.69717144461302	3.6258854524596	3.75585455084785	3.62302103750515	3.66813918212397	3.95688165563214	3.93685574569423	3.55377798468588	3.65045037659717	3.64087117808034	3.69981442963872	3.74404161241811	3.7947268263851	3.86419660566425	3.68912769162292	3.4904319250717	3.68963707374257	3.75789917458996	3.73968031172709	3.96179472669275	3.69832607046683	3.91086346045225	3.73935857483647	3.66200410888495	3.70494743399324	3.68113506122783	3.68154694961364	3.67355503991463	3.68783179225848	3.70698825160771	3.66507042603384	3.82833541781608	3.65511710481476	3.57477455898196	3.67817974547917
AK055981	4.9426171600331	5.24201414942106	4.47460138333512	7.01763251688848	5.51507107811522	5.12142263879597	6.29020452254295	4.84882285683313	5.0530110840424	5.24547116891193	5.72556570847224	5.2841688005775	5.10169244074829	7.77888002440911	5.06061238724229	6.30710863634777	6.45178925069395	5.97523387448151	5.0072514327688	7.4287773617336	5.07439713115825	4.76681687033034	7.79727432883681	4.92752980184707	6.82082300491754	5.59730432089686	5.47692142316439	5.10608882781569	5.4281627400555	5.06328414939808	7.04898209704939	5.12743755784254	4.70668696493084	5.22769432837225	5.22863264678519	5.70626446303388	5.16235745709391	6.33509044751417	6.57548973485619	6.17904943158679	5.02053687947995	5.68837811369304	5.36344005038953	5.68122213416508	5.05609274225798	8.16090150203385	4.73663247859199	5.74664814428493	4.71318387661486
AK074476	3.77811524082831	4.18521226138449	3.88941230407328	4.10374496951214	3.7028922014904	3.79770876082685	4.09387460171861	3.72892495296303	3.84715298366139	3.73055887879368	4.04015356399306	3.65045950608132	3.72906161400935	4.07653912633181	3.72782693345494	3.77182681493461	3.85206560034562	3.86040712961213	3.74319364489714	4.05938269523354	3.79709376225771	3.79412975741913	3.97510440904496	3.73553724397764	4.02579312724743	3.82267348411414	3.79065187832997	3.80881344670801	3.6626458177621	3.70686300125513	3.64898368343625	3.73362856832478	3.73714040659124	3.74133493446698	3.89399816158757	3.57760621207382	3.79253390832361	3.94367243185078	3.82282785443701	3.79843692136781	3.8636759526786	3.80283605862356	3.90924445436863	3.64092142162556	3.58987452556747	3.90813918398542	3.97118607843634	4.01960737351367	3.90019345859813
AK091729	4.05861151424828	4.1712301655429	3.85107902586917	3.87622422188804	3.87583768880332	3.81471715709663	3.99733798806994	3.92147441221864	4.03590832327054	4.06444289474468	4.07796043253346	3.70205834284352	3.83169302082957	4.08812246378834	3.95744619947901	3.70700415120658	3.96884050669513	3.88084236267736	3.85379182703767	4.06728420798679	3.84536090605305	4.04652208327041	3.9483973315487	3.81631776678292	4.14861741083283	3.97806186486491	3.9239310199732	3.83765607681841	3.83509989854043	4.20589750785249	3.88964667480177	3.8871681142561	3.8094386149541	3.93466262066078	3.85277430216185	4.21908409272497	4.13185282885405	4.06600438139282	3.91969759857406	4.03220554621191	3.87498395735668	4.22096905116163	3.77622241524005	4.05168880539308	4.08016451229495	3.91725791928437	4.04857451208031	4.42579110328946	3.70698333335473
AK094644	3.03756148985511	3.10423952530505	2.89739283807239	3.02148961073474	2.98912411344626	2.99557231246421	3.38215777467461	3.15720453699329	2.93347226112165	3.06188708119539	2.95066002408445	2.89966507067605	2.91180961326649	3.4666368372475	2.94610571868727	2.80339202478457	2.98377420390823	3.31546732278543	2.90187019741494	3.09234779907284	2.82530115392882	3.04613027228197	3.00731958667388	3.0543360310087	3.09707770849101	3.02929970036718	3.11982589597973	2.99979155379561	2.94883114614671	2.80119010978874	2.88781155992266	3.05937034327161	2.95159400793678	3.0482607890812	3.11577633419336	3.06264900217009	3.05730990613676	3.07392293488516	2.88976552241443	3.02004160105821	2.8414265509524	3.03881826786275	2.83748507077851	2.93915797753893	2.90199872573951	3.06293202752073	2.84685980545214	2.99979155379561	2.99777161460819
AK097453	4.97187178141142	5.207021529367	4.94697260529137	5.18043118784191	4.91196294509045	4.8000087763916	5.49691738891088	5.26766250645362	5.37582371321405	5.19520299748921	5.07815992048778	5.02788842918414	5.07255596433257	4.93424653560487	5.137989524453	5.15187222707348	4.8782463110106	5.02443706660572	4.81904562482722	4.89313347006257	4.97187178141142	4.79730924303392	4.75816775668163	4.8267115995663	5.12834769683005	4.73376444713761	5.01469884457919	4.87497218746415	5.29941150758598	4.97187178141142	5.17635704903482	4.87725562462409	4.72456212720906	4.99408989453015	5.06044021373745	5.15716590852876	4.93276823916022	5.05447127334581	4.84454842112941	5.01591278593022	5.05022878786198	5.13194707677592	4.7269427040198	5.09350129531016	4.83967453356777	4.96298446000986	4.81425495033663	5.19082973244371	4.75044257353383
AK130486	5.45215091162845	5.87400940481257	5.40747865352115	6.08747168498241	5.61596894297706	5.46988921885538	5.76496380934453	5.49927274472038	5.98867158320533	5.60800765286473	5.71056712231084	5.45104110467837	5.5017914521339	5.86660060645772	5.34411286986038	5.49041970362074	5.57691525418279	5.5836816693836	5.48697743863155	5.90511475078029	5.4999121853668	5.54030043450972	5.4677764779517	5.60096861356286	5.86268520100459	5.14864930203686	5.56833770018795	5.34304289089256	5.18524938658095	5.25068107726286	5.64627918700215	5.44581169867476	5.03570504876773	5.5193812180098	5.56070005288692	5.76710514275967	5.60160101664826	5.81446609231551	5.16019780555332	5.5381140891939	5.57970282905187	5.87601047034351	5.25745265375906	5.51875995391317	4.99523107219813	5.8938851934486	5.59492172162938	5.96093515504779	5.03784337877922
AK2	6.65675885750705	6.0251261386971	6.01691327642298	5.83194831173998	6.41465007257619	5.72656903385667	5.91752432075828	6.26663967940333	5.7739680256232	6.18086709867763	6.04823346469763	5.91497994973712	6.39174930565734	5.90922506612431	6.06448234311651	6.18984634768428	5.78920634137503	6.18229395923069	6.35832835994329	5.87108288037795	6.28131827711719	6.26987844551256	6.14926049672824	6.00208944920347	5.99796962521163	6.31350509799175	6.05656253498877	6.18704393199801	6.2679314676806	6.55169910579977	6.18690962477647	6.30386921521581	6.63108728399785	6.07137146989764	6.07401878799785	5.95588631173985	6.5641559970029	6.04884926522223	6.11936500406847	6.17844316102578	6.52964610167427	5.89245698573952	6.58684573036434	6.12642320971854	6.36939834412854	5.90710435792974	5.93194079222093	5.98254923059113	5.98531991564946
AK3	7.22674205399688	6.51366566756082	7.66891041255756	8.18939145472424	7.8598704299966	6.99276293699718	7.90062496441944	8.23537498971749	7.04290422889056	6.3854481596478	7.70131495983791	7.64786259892485	7.48622822047535	7.85417728862152	7.41055186352027	7.56155911016882	7.98028975702051	7.34796504778951	6.57614401648112	7.41848340670357	7.61092917916001	6.20176852759258	8.38063080490716	7.37189853814476	8.04676892766878	8.4408828382644	7.88598763885155	6.47912468764063	7.67825705097589	6.8544037728012	7.65999563308232	7.47226722007371	7.66544599721243	7.82869902062149	7.78010939908881	6.80207098430777	7.15149679539688	7.71255268013846	7.82035058560328	7.76400264175753	6.60429956942574	7.2683261871661	8.88589443616419	7.94888994993936	7.725482694616	8.04796129867657	6.77411840966984	7.47843630405545	6.80950146334009
AK7	4.27599364786992	4.53193308171404	3.88331245306214	4.15474440604702	4.37651769161408	3.96775894643004	4.0976677385137	3.96775894643004	4.14558120715659	4.6706384311951	3.84690114933269	3.73596351856784	3.82169495814301	4.30722788545579	3.20083040386185	4.00817575895228	3.64792811007216	3.87628361569739	3.97679218325333	4.09407481675969	4.0023923509508	4.50887017949571	3.77907744026243	3.98287656332272	4.29068753183904	4.15101940249667	3.7647190502745	3.41734887467741	4.10366913274177	3.7723871994194	3.61758466475179	4.03812248710243	3.64920043009916	3.7628283636206	3.96081993022239	3.96743060489761	4.62337452824118	4.31797538271235	3.79308119494956	3.87674133611894	4.61106180346503	4.11734608663934	3.80399881389484	3.60376505884379	3.56781953336581	3.75546746559792	4.78827519812927	4.5051126266142	3.87674133611894
AK8	6.81008718590001	7.06947158819268	6.46538338194497	7.07002399066098	6.74371814440287	7.08730589891931	7.0044758646772	6.59726964525233	7.02457116214542	7.11294251882489	6.68007058540461	6.68748925507819	6.08008768300114	7.16936930444166	6.15001215821857	6.24932498563015	6.53117792519304	6.06493241770378	6.77041341576241	6.94459611523064	6.43776197121519	6.24307235739528	6.84647374721509	6.60198405574509	6.88511486882208	6.3138739686661	6.57815942952387	6.21540450850829	6.03666263208283	6.1337877827255	6.02889102766001	6.61304856278261	5.98606927475215	6.30249411670235	6.94284122504287	6.64723464104788	7.0659902475243	6.97022436143731	6.12287330758089	6.64760824801516	7.03436512203348	7.01269520572112	5.94662952425302	6.32076695965359	6.21463235472121	6.60588107923778	7.00086500704374	6.94106021804023	6.02554123798143
AK9	3.54147396757629	3.77486288344513	3.53520794283789	3.65641847332659	3.60334553432382	3.74571262597072	3.87544554639033	3.38110469048125	3.6132966360076	3.55996828469963	3.84607670644409	3.50953978277368	4.2635058954921	3.56094909916672	3.68405707394291	3.5637216162301	3.50098119905547	3.65879481621575	3.50228145450451	3.42624881063844	3.6312163297318	3.31999176898413	3.86727511095391	3.54663106519976	3.77453256417088	3.78559041234072	3.95151324543442	3.53397349479833	3.84119797260608	3.57798406594317	3.39532535007294	3.42534017415017	3.55615028762238	3.72912677000753	3.60399597236293	3.48002720266661	3.32005385954759	3.4256665640354	3.82019770278022	3.57656304045092	3.47464109473242	3.47887176511249	3.65126678333748	3.94810125876966	3.21983879206159	2.92509841749677	3.80391368889297	3.59216953651182	3.43039719081242
AKAP10	4.87933661382718	4.85647214354982	4.7248557243421	4.50314392317259	4.39752327066769	5.20946116324956	5.06444500284309	4.90875167403484	4.7298389894891	4.55258992771127	4.69610127046605	4.87680654971065	4.29745248902356	4.44511470432477	5.17998581870796	4.97307049470257	4.84354981920646	4.94618651543778	4.0946666698677	4.42196400160906	4.39496618898135	4.42946923011847	4.76904878603033	4.74942334883988	4.25029053901804	4.58956000601605	4.81836875774891	4.39090124089147	4.66838867105996	4.96361384592344	5.02714549538121	4.65046443790788	4.95165437110438	4.92432227150385	4.52316058347185	5.22800681454263	5.26791862342379	4.98837464118304	4.87065302490438	5.05269902652077	4.8588936265021	4.50385753402795	5.09023201240722	4.66920673252164	5.11229412547421	5.90292940902652	4.6965643235848	4.63946236891899	4.50283953254063
AKAP11	6.16340958485622	5.7955573878132	5.81676759234644	5.61935694486248	5.69115177039424	5.83231306727643	5.62512320050254	5.98584987541457	5.7773992071378	5.48661577100419	6.06973388335518	6.35420129208284	6.75871441927648	5.81217315786114	6.61061139909545	6.18343387688926	6.21923052842697	6.34960844808181	5.77797012977307	5.74738544740975	7.10626607094876	6.55050344548623	6.19848226147986	5.95233034776783	5.97363145058359	6.32242356061865	6.51345550950518	6.6216462775363	6.23896223107106	6.25019081852572	6.69354276252203	6.21569660876366	6.06284330091218	6.28925223079012	6.2682597292252	6.27331342991511	6.1512679935825	5.78783426667193	6.62664820346389	6.3054980589352	5.75860406768271	5.94676013652492	6.35028361400198	6.28096742457759	6.6900939352377	5.70974055804561	5.96443383628197	5.79312784792705	6.02861638082683
AKAP12	4.03614948362065	4.5362138070422	4.54982613064317	4.51100762836544	4.06987481756252	5.41539565291969	4.49098910387646	4.18365017479679	4.49882178737839	4.10491537192584	4.66200840836341	5.02714000264766	4.28987148322008	4.42512256821866	5.50485214309118	4.45597384028839	4.99705897793775	4.42687646359778	4.39403491634288	4.30696491098113	4.3259295031118	4.2409233073565	4.59777594199712	4.45497106304051	4.5347628702648	4.22385704630926	4.49686014828623	4.55287331108573	4.46325379635546	4.14863101169414	4.3229830999292	4.15267123719372	4.39386579376882	4.68363261897938	4.81312990648053	4.69008987901198	4.05260631329215	4.64191525380216	4.32275285138306	4.39097474769549	4.10243766963247	5.00838597038113	3.83196208002148	4.98942964944475	4.24055626841783	4.44512450646779	4.31783100330867	4.91913578935415	3.94044228581861
AKAP13	5.39445996561463	5.85826041701121	5.77883838809163	5.68958305642198	5.46110890287598	5.95728744593154	5.69603251608593	5.30292347041026	5.96352998415643	5.42956801509809	5.80158412200707	5.55649622774677	5.47950690859117	5.74204667803264	5.75517355739659	5.54174044545818	5.72338450053991	5.3531411795044	5.66476212247086	5.79518395205319	5.66130307562975	6.05141446422423	5.50783166664402	5.82534332674725	5.8244552354182	5.36795239666768	5.78590268491869	5.65871718429906	5.75186025656389	5.35171346839008	5.52732905900078	5.29749224849677	5.53283779632933	5.72744692128711	5.64068872346538	5.61793458083312	5.29507769829344	5.66755273642462	5.31263663059	5.6152480785143	5.27016374886145	5.54379543406323	5.46451760286001	5.41581025251652	5.81423793693938	5.333492601803	5.8695515650695	5.6681705742207	5.33520940493741
AKAP17A	5.99909708453364	5.90289111434014	6.22889183600442	5.95602443955621	5.97967662215394	6.05762593522394	6.34300757764377	6.10551139346372	6.00622010145001	5.55001933329958	6.12522815484245	6.06590426014467	6.26094982320177	5.88725828435652	6.29730363603277	6.3131530907523	6.1920908478183	6.31840255442512	6.13470757720085	6.18012652785022	5.94451603277346	6.58758486083736	6.168968966217	6.03031811093221	6.137127805339	6.43491762266241	6.52550054016737	5.7811663478468	6.19885127684977	6.01197521753142	6.4854092101504	6.29500512060854	6.32358408289211	6.62256126969259	5.71779098239081	6.55083851130647	5.98838342218006	6.20236177669455	6.71880395985584	6.2573973188177	6.02236626481896	6.13873624400986	6.32429673832775	6.18883688900271	6.65028363409618	6.62603739478344	5.95741348965426	6.28335780339228	6.47393464285261
AKAP6	4.66761250742713	5.24394290059052	4.45090392204245	5.22325357517668	4.78582063384085	4.82869294253679	5.24814429077316	4.58344949881305	5.20048568941843	4.99550658042365	4.81694483175787	4.62991407320734	4.12250369749703	5.23320127201823	4.07910914844545	4.36019173116185	4.51946252659343	4.28969349391863	4.94955100872027	5.02687116544741	4.8464438678095	4.39263836456094	4.70642873455578	4.75110010392135	5.03352691475592	4.33339665995843	4.30189062303855	4.64227364166826	4.56609561932398	4.31586597764438	4.61335519324003	4.40333048001393	4.29477015816929	4.24578110977153	4.95907787363762	4.59098217850832	5.09250208821868	4.68806341767007	4.22481076460549	4.5229522402135	4.88723081788913	4.79566105652324	4.27543489440452	4.68553728023082	4.26761300145533	5.61375380907121	5.07602598410387	5.02336444930909	3.87369811571737
AKAP7	5.95842814544931	6.08401400739449	5.91239247083166	6.01715104803757	6.07472888174545	5.42487973050545	5.97164796980392	5.7627104200435	5.741076049895	5.91799002481541	5.88228287290261	5.70451615062115	5.86215758733814	5.83868316366547	5.60588699791272	5.81889820553911	5.7046028209007	6.03977581829912	5.93061661299657	6.32049888839522	5.91746415138071	5.82927922424101	5.91017708327835	5.70227755409787	6.0346116147733	5.72397456099637	5.72117088119696	5.93820502316614	5.94256616788701	5.66723791567425	5.71355427517878	6.0526791574431	5.92572953183347	5.84762103484087	5.68945841585116	5.89985142206788	6.11946535638346	5.95639401819071	5.78127525931411	5.74349704617266	5.8992757547137	6.1042573819154	5.80972210171597	5.75026576306441	5.77922182882445	6.55294365633347	5.82824624269104	5.73317433252712	6.05242812150591
AKAP8L	4.62197069334212	4.86348137218496	4.67268046501891	4.69806438309527	4.59430613390083	4.06228021602479	4.87260467804384	4.61853578668116	4.35900891906379	4.20359613249376	4.59031592550694	4.42586972560724	4.82818734202113	4.5492756732493	4.44931555499481	4.45865282486263	4.64186848000085	4.79976528036393	4.55733152108587	4.97398505724476	4.70619925708965	4.51440331416876	4.68729515623009	4.32391923006792	4.72176528313399	4.74249379701326	4.66784582085994	5.10344468016197	4.68754555191822	4.52556845128762	4.81554901213178	4.64509432968412	4.69244451591038	4.80621985674573	4.35458000823457	4.70321666234097	4.2161768182248	4.47727040786186	4.67120519367859	4.70469325722578	4.16712972635445	4.57210869330786	4.47368865519313	4.64940640789283	4.72954616324261	4.65493447601819	4.33656813653887	4.55333621113755	4.53469151829609
AKIP1	7.08409879409928	5.96395269579658	6.99502495052575	6.20189388095451	6.89465718036136	6.61574718791392	6.25367687037068	7.29785541398351	6.34292979266103	6.697401925845	6.02938177968714	7.07286747570573	6.28858342775164	6.02720202001455	6.14666655745432	6.47165306774991	6.13438797098819	6.25662028281945	6.52908233550219	6.35953639655106	6.61029742141945	6.87615258147886	6.21374535538715	6.71235964061158	6.32734717299784	6.93733282635062	6.07509874230751	6.20283248128314	6.27560229762658	7.25434162888561	6.21417965537557	6.86966061905116	6.60975461480223	6.12707631265624	6.64827726313293	6.25409877425547	6.47736141710634	6.10285067161415	6.48313124185636	6.20160186479999	7.09174022713247	6.33258888019301	6.94437569327527	6.2851825827025	6.93323536156155	6.12969436879362	6.63750223989398	6.02612749233549	7.29139137642277
AKIRIN1	6.63162396584955	6.25072188310869	6.28388810321981	6.80145700484549	6.50951870233061	5.95152413789409	6.85104258840369	6.21309160617935	5.85926306139937	5.55425077581571	5.96170832572151	6.71143561230166	6.94427223561353	6.57265489838609	6.9707273043569	6.88555634285819	5.89298528598365	6.52113185538158	7.2884857919865	6.2769591480789	6.25485536263104	7.41761919422219	7.12044058125689	5.9227147546786	7.24610750956129	6.97430296605527	7.00122520214221	7.28749110537634	7.17560504438767	7.68714507740723	6.24458943305297	6.21801187053684	8.13492118823486	7.06147184337182	5.97254895031884	5.50800119625923	6.04824655193357	6.42373274783049	7.33741018716813	6.49143390823884	6.20883681221649	5.73881587044943	7.042094606203	6.69808908969026	6.91001793822836	5.34309094248896	5.73465223819171	5.74863142099017	7.17450548864018
AKIRIN2	6.09419027584642	4.82894560048263	6.05950149572475	5.14621301132043	5.57102952567529	5.58165934739521	5.61664549978873	5.90040554525296	5.37520357430685	5.46007492134719	5.34434530758778	6.17675250300379	5.33467018583314	4.82111428451851	6.10046734625815	5.6960701023449	5.65232431079027	5.59459958508821	5.63832107573061	5.50629915316223	5.68615297530465	5.30053498732436	5.36453369553591	5.59235222973764	5.47091777687846	6.58854447099258	5.69298639487703	5.89428005796879	5.53596391335249	6.21943950590737	5.85119275586047	6.31236525054684	7.07743563688726	5.67261045583492	5.15720744991571	5.40713939153696	5.95599724699891	5.4108422975116	6.76065234979047	5.30381410016609	5.88120046087965	5.58420783217048	6.37023255251493	6.15278936301983	6.43317932116575	4.60896193772343	5.8882287311602	5.48866875028605	6.41521092345296
AKNA	6.34504593758316	5.93528522001553	5.73193612683944	6.10392217259119	6.04871073058201	6.01479471805373	7.01594239852739	6.34565414049003	6.71264770398052	6.22535263311784	7.08129298119862	7.17413034132789	5.61650881807833	6.07531623003127	7.85440690733824	6.37779422019866	6.95548393191799	6.59472733784627	5.08521346063174	6.44403667733599	6.04525813625203	6.52675035577291	5.77416009709651	6.37830349811397	6.36194787751505	6.80522083238044	6.62192417848543	5.98781961596642	6.33425968067649	6.00227156435576	7.12683908476968	6.40787727694106	6.3938857713394	6.89453068657708	5.74560595373889	6.93237421143788	5.95660747267868	6.72789999932977	6.32816278030559	6.68356266556002	6.20328780132371	7.1108222070968	6.96516562597439	7.12273544216176	7.49035241908049	6.32536645414373	5.67925699167203	7.21033149710988	6.12106989434414
AKNAD1	3.39774459207917	3.5142820271878	3.32501325656252	3.74408637417705	3.50012229865432	3.35392104570805	3.38592495047523	3.43102977171052	3.40048937995547	3.44284346960464	3.45357559963458	3.33873347629993	3.35478592945393	3.48672818677539	3.26139025601814	3.31696991133864	3.34166216125056	2.99983611766814	3.37695262927486	3.6462389001346	3.37949069026487	3.16612128360288	3.50043099031582	3.30142646293632	3.48115535771175	3.35157139431375	3.23418445180803	3.45953573409949	3.1794365377113	3.23146273754923	3.19889377054894	3.28859286693147	3.20200523141138	3.29237437619833	3.42331748039982	3.37302155159771	3.52066389113605	3.38341976864664	3.26974896238392	3.34607066655406	3.26314203630982	3.38388359922297	3.14256644055796	3.26554678832609	3.31390174784705	3.43782456853129	3.24831585102218	3.32224027160826	3.29937918251954
AKR1A1	9.24354612091642	9.51118565039604	9.31505488257162	9.27829028673085	9.86875061441466	9.29100154125262	9.27715657958403	9.18286242527099	9.647561076024	9.41920094222034	9.63388306927588	9.69882889307886	9.77966374451868	9.37689811032073	9.45363081462595	9.97139646778943	9.55267507405773	10.0348480413852	8.84556901153352	9.44833891968145	9.18114803727475	10.3277411777233	9.55611301237067	9.47706264392393	9.54557833577132	9.30065056930772	9.54987994050759	9.44457285489115	10.1046301860034	9.83249170651287	9.86350948863232	10.1093043482999	8.93234550355218	9.62372990689689	9.53188900996045	9.68203881703398	9.16107481714392	9.81784018252992	9.98828882397829	9.95851997001387	9.45977509838237	9.39129294887795	10.3866474285246	10.0957970520136	9.78070880207256	9.02522460833583	8.86543910923071	9.60406795995712	9.56395175661058
AKR1B1	9.30022490961696	7.05359453123009	7.46971815172619	8.08343470249111	7.21635413350095	7.80570792192192	8.17873347052009	8.38445252323827	7.50480598585261	8.23523816180401	7.94364078127755	8.75632232364472	7.45338346121439	8.06500201889859	8.80660507550641	8.46215424218889	8.5335819273854	8.32166242996914	8.44496622085577	8.10169561161609	7.6560120984383	8.64993110354067	8.5168186951967	7.52711231324649	8.1799992184816	7.26285168344945	8.11596505518016	8.6897923053903	8.12756975062239	8.37805640816139	8.72240787792243	8.38539074127339	8.56232503018922	8.38561070607173	6.84459503983669	8.06914874869959	6.5335567091935	8.23603129767049	7.06853727105613	8.18330565131417	7.71752010024329	8.05217221992189	9.21310085701498	8.52846067446332	9.18032821162964	8.43651405332646	6.12485949832801	8.25994284538695	8.31866078875446
AKR1B10	4.69023977470029	11.6466507395068	7.0131612277461	11.9443882572194	10.8555476196019	8.79038573781665	12.05936407744	4.8017832813017	12.1631252131424	9.52166911851975	11.4523736332033	5.97257732878384	12.1912129240672	12.0070974842161	11.4339457360698	12.5097819505783	11.8710581294546	12.4965977993405	10.3932996493681	11.3993261493067	10.4043672659922	9.6181799447924	11.761586037422	11.0567398201114	12.2691004025071	9.0126676147982	12.0412357678967	11.9196321883774	12.5623983735921	10.6481373321325	12.3252164755435	7.84171287829299	8.55905506324192	12.3694796312773	9.61840068540168	11.7296753318364	5.64457065760302	12.3327870894025	3.91775844932162	12.2874289516421	9.37400520896702	11.6071154315383	9.76123369776088	12.3722244888047	8.67503686461605	9.5190862278228	8.47701958061706	12.041946455468	10.4457924248702
AKR1C1	4.20521879843148	4.84872308209481	4.26727308521844	4.36523300762761	4.54380656265023	3.95178287296625	5.1613464885448	4.40847252052437	4.14102991188236	4.06476788891042	4.33768109616386	4.27714079159918	4.51467857936384	4.34151844199429	4.27797319293118	4.20503097437394	4.11511008952159	4.47537844254035	4.23049028037907	4.58643858575699	4.56159527052774	4.30725900641908	4.34396949677343	4.17405382434852	4.21702826994416	4.4548289410792	4.35493294286601	4.45079437171197	4.5372669378064	4.32475097170983	4.64281356259241	4.51449127051094	4.26042244444537	4.34706754886619	4.18222778208957	4.33938837431491	4.1568474353163	4.42495485440951	4.26819023291163	4.36767280832659	3.95315220914747	4.37422378764606	4.29120498250908	4.35781413316963	4.24874321776445	4.77812817901606	4.04750224427323	4.08430214545291	4.43584007161967
AKR1C3	3.34294175271344	11.0582237490992	8.74918428534851	10.8121710696767	9.48857960048867	8.58526050860993	11.6836694090973	3.55915687014038	11.0988420386	10.081144489625	10.9780899428388	10.2293819332307	11.6816592388435	10.6871363328274	10.4111787684159	11.5409450974201	10.6113917784887	11.5001014493157	10.4855611793831	10.5793341393413	9.63309846090051	10.7792411174103	11.0743680180508	10.3666428387869	11.0531145302726	9.83586390852115	11.3274870489705	10.7042055741502	11.6080516584808	11.053147277158	11.3303667081379	8.74652833853062	9.43991836241162	11.3050652485638	9.60691857776839	11.0303177474497	4.16002037872976	11.4602871640519	10.8011443717721	11.67042969714	10.944519755433	10.7643640723826	6.65181581888317	11.6427493196682	10.026792816796	8.35246667484198	6.78490922645521	10.6775354027446	11.8684247148333
AKR1C6P	5.54976884412376	5.85689770716356	5.55986327425963	5.82595201080323	5.65421021600088	5.43984912366844	5.70521747306223	5.66010573126731	5.80550986654568	5.5157524611972	5.43262204426721	5.55907158113455	5.3140717460848	5.63645666199287	5.32493420201208	5.4111370033858	5.71070049838331	5.37640264750731	5.59889886097684	5.6902701561002	5.59591389731883	5.52736628960696	5.96019316953007	5.64880133738251	5.75005638211947	5.52188201216181	5.65556260744315	5.59699007974954	5.48457113541929	5.35787094318969	5.48223848800081	5.89495189723276	5.45529288912405	5.57526119981531	5.83182928952735	5.89972980627624	5.69860484886281	5.51895164102573	5.34226331637446	5.53474297962584	5.50032957830187	5.59889886097684	5.54126164949489	5.90025688313235	5.45700761870756	5.9712116866827	5.75022418027239	5.69266071654311	5.43305620825734
AKR1E2	4.72133905960547	4.93263102248524	4.56115286326432	5.04934851118159	4.83990820437846	4.6507192755203	4.6859795090892	4.55755563122838	4.75503155451539	4.73467770744149	4.77401858817684	4.61132471683376	4.78201032764225	4.81767408854374	4.42795231460508	4.63905939360196	4.73940476084183	4.8086345114235	5.01025337604197	4.95212578111838	4.8177318892337	4.73933627566935	4.87750708338897	4.54214451210104	4.7941257003532	4.59325413846341	4.63434544258722	5.05138339424304	4.71612771119792	4.5186629261733	4.81077178996837	5.04386053960906	4.77024058126773	4.77398416179839	4.70686754485673	4.95675503754036	4.69315412600237	4.66955648338504	4.68071038661077	4.72678106938198	4.57426987717824	4.85148400233279	4.61999534723034	4.71160973444438	4.60185670922016	5.17213440810672	4.71745132832634	4.72976602528625	4.6144772460829
AKR7A3	6.90817778317001	9.32261262568071	8.29092071052169	10.1596691360066	8.77222010037532	7.51904577789418	9.84536362796763	7.62075840267896	9.0923286087095	8.69327185461912	9.52953605872413	8.09034675616834	9.9322837223026	10.2597251434826	8.94589331210258	9.68839380581905	10.015971728593	9.67952965157049	8.55806524771293	10.0139590879538	8.70238022816107	7.86672787942977	10.4213167121136	8.62139636973768	10.093761611109	8.0963576765791	9.33335754332244	9.11499487214952	9.89079722854721	9.65260790873817	9.92825410226432	8.21065382629945	6.59850886324411	9.30616175894345	8.28956014802736	8.98321177627797	7.4476618084339	9.9301910000884	7.91102650932952	9.75844199299834	8.06491098271707	8.8916568181832	8.69739622038379	9.71000623261784	7.32606618144156	10.1089520349778	8.35324220120846	9.35274346642888	8.3790670516374
AKT1	8.24282052595256	7.70489433210599	8.6025716436448	7.6833650376254	7.99581724017074	8.04893743403188	8.36596227628849	8.46899719270955	7.57819414081151	7.8406757954798	7.69707520956371	8.27958095187299	8.09954675972749	7.92577305062543	8.02850359076401	7.61580259849469	7.83557783594249	7.97726960873793	8.61957011527603	8.08694261439533	8.07724256338324	8.78730421325012	7.89635730091221	8.09578021312618	7.83861268383968	8.34774528649733	7.89024937924934	8.25759210914101	8.16941831727285	8.22480483368138	7.83246930520951	8.15748494030216	7.45679828328568	8.02375530521845	8.02000477372644	7.95217493174488	7.93245400766445	7.96588333314809	8.19667960199235	8.03846955688671	8.25328156873625	7.8334936761118	8.51740697829778	7.69449306993851	8.56050971408769	7.91767352939485	7.89622893203385	7.74559012785628	8.28052762192338
AKT1S1	4.04401666818607	3.92605386407886	4.11485143833424	3.98097038126885	3.91908635778873	3.98640303336956	4.09115254871357	4.0099646704345	3.95014836830058	3.98948414039363	3.71508361413161	3.9964829846453	3.712971018106	3.776951885671	3.99247980943892	3.84522031318309	3.87161965803597	3.84320373341108	4.84372276000427	3.92129713220222	4.41058168435335	4.1896292157901	3.84759630841853	3.89111623114813	4.19269541061586	4.43942027937725	3.89249948896841	4.35389262470715	4.0591108434526	4.1839179859043	4.09967614451798	3.79529516049684	4.15268016905878	4.03295200686216	3.77471324902033	3.87556849961551	3.55473166695418	3.83848624373289	4.46160490990716	3.90866215076434	4.19166653764881	3.84077068826864	5.06530401600141	3.98260571337433	4.22183584228211	3.7974729998081	3.9854685714627	3.98107949761309	4.4007625633312
AKT2	6.65644432362201	6.43180980523557	6.2756293036217	6.12982415028684	6.35632846621483	6.47415428789036	5.68913466172827	6.50743704003371	6.30351820615245	6.04962899519316	6.64139702469283	6.37465454661491	6.64811969648641	6.22804030734483	6.23276500478379	6.19685385207131	6.36256325975079	6.37304527184337	6.1129586825303	6.28101920850848	6.76996616572185	6.4444158202788	6.30461456174116	6.46064370795038	6.13492937988532	6.51643357933178	6.15299027117184	6.32550063541174	6.45629731319207	6.21110702773358	6.49760135696783	6.4167499411613	6.81069860688708	6.52826839269175	6.00307421880057	6.75345694527816	6.45814446956889	6.28826430723808	7.08197564874886	6.22569318945318	6.40978302446942	6.37018262738851	6.8119654074333	6.31026844132532	6.73018881271745	6.41953518397929	6.25556372633275	6.34965051786863	6.53005319956501
AKT3	3.20215857680277	3.51991280475652	3.18572479717221	3.46620668805458	3.19988259173916	3.17341406962734	3.8374159414335	3.36848710080818	3.25926495447868	3.30315541162204	3.07560563888119	3.35096737991489	3.27645873933413	3.54368966562273	3.31918956903888	3.28949554159467	3.32959547182707	3.18302309408174	3.29888392176539	3.52597177358856	3.41412024214042	3.31656004166244	3.31725936288522	3.19421693817422	3.38678868334382	3.25334455476961	3.24950722992023	3.26230464189684	3.19701631354084	3.21630371197811	3.18327131845787	3.46168876390091	3.25585203767785	3.37733030407817	3.26336208144269	3.24757154827598	3.42928112133321	3.23141452740307	3.37368959895266	3.21556634505961	3.22273466919993	3.22588675694229	3.1543611402821	3.15210120577836	3.28871569803824	3.5723626319271	3.37016697034389	3.27330274248351	3.32897307721083
AKTIP	6.27168931296216	5.61021832653746	6.29731517792155	5.79957484548177	6.36744004214094	6.32817249683272	5.66780983796074	6.08808444224211	5.80034473752853	6.2577985087084	6.21454274810217	6.68464925340776	6.20366168317811	6.15704546618131	6.30659497079594	6.41007111277175	6.28147595561608	6.04004323413537	5.91077100620149	5.73641921405349	6.06122257009016	6.29348918806572	6.12097520501365	6.15335715959643	6.22827366113017	6.83580925570015	6.0097015865799	5.80753454106002	6.29739160790682	6.78761431662963	6.17107122721051	5.96244987716304	6.58317007554675	6.05381856137113	6.33638181571834	5.88485520431357	5.94129003989346	6.19229606831779	7.23300908049141	6.32971387175062	6.31549668003752	6.06369155132225	6.58017696266486	6.4846071345092	6.54246490378302	5.4785217476722	6.10859799900162	6.25262805641312	6.58042821191681
AL022341.3	4.75535550894759	4.79315281871306	4.51364839903961	4.38683568504918	4.78208009766272	3.92110600597509	5.15072737448817	4.58413353888568	4.45741672544635	4.28330097389483	4.423778754781	4.53532023645895	4.99853246505619	4.49957585751554	4.5996894373821	4.57513256940794	4.81152530472673	5.46552710761377	4.28616385042802	4.83006027960641	5.0944427090169	4.53588054795422	4.42683515191597	4.4417602420092	4.4584877965472	4.70192193192859	4.60413371072694	5.0486080944572	5.23217190944437	4.66022754472118	5.22204622744319	4.55345941204741	4.78175901102369	4.54067759886935	4.40247978030965	5.11297644362184	4.41070542254718	3.96310856544228	4.61299200717906	4.69700388346949	3.92896925119837	4.49024836111374	4.84170682631322	4.67166192376992	4.62579748985078	5.65509273205162	4.36091812362953	4.38151267548147	5.10541954057915
AL022344.5	3.03521823579944	2.93848288842841	2.96401987548451	3.1163023711284	3.02297182968726	2.98152575981813	3.47793178676374	2.99451271810371	2.95819015117186	3.2787829837536	3.22307095963759	2.97550986524001	2.77898568301731	2.86597396184486	2.95263582964427	2.98584971726762	2.93632041038548	2.6712228093774	2.98622543402947	2.93079068781564	2.84347059916532	2.97544228376809	2.87557514073395	3.04729740247351	2.88968102485383	2.85534967494887	2.93688932908126	2.817300118206	2.62289841052186	2.91397182920047	2.75411870139497	2.95263582964427	2.79832131197568	2.92242429427322	3.1686330364153	2.89459850036118	2.94956946915159	3.06815223997052	2.73580135182721	2.83409353521614	3.12163122163541	2.84258407355506	2.78610661373765	2.88233467778001	2.96975592804562	3.09634473148706	3.05357403035336	2.92178521788768	2.87348073319823
AL832163	3.05274230957785	2.99737018707247	2.84762846137963	2.89678852935325	3.05128828240344	2.81518165715388	2.83769568206015	2.87485246212588	2.73720044541036	2.66920737799816	2.88605512390083	2.75635479172362	2.86374550528361	2.88496496230386	2.63802924884335	2.65542140817806	2.86785718708506	2.78351964080444	2.96939678041092	2.8474012083152	2.82566236264183	2.81836938602873	2.80350818278745	2.76430505133005	3.0132011824576	2.90868407559768	3.02862050798751	2.90534568745501	2.70693167697263	2.60300416544444	2.72696735819915	2.87885423763486	2.80524005144098	3.01910509529107	2.85700392700669	2.85831517356734	2.86876067770627	2.95876158547129	2.65028877647204	2.79162265411622	2.74546280055662	2.84258407355506	2.67149215599989	2.62658452167598	2.60510774028238	2.82388500027241	2.57966983692423	2.94491532388163	2.76490878301605
AL928742.12	5.28924484986573	5.5895458455813	4.99536017928208	5.25809669349801	5.68849969596759	4.64582928551317	5.32543963276756	5.35066294734576	4.89338271889148	4.79747377670448	5.30151425237056	5.09802445075811	5.83685378549354	4.78415426839608	5.37225854107536	5.25101793852121	5.12250340731854	5.50028717576315	5.19579655764355	5.42253245352812	5.79791216524852	5.18005209900746	5.77157740839172	4.95104020629924	5.43552650144911	5.45684163487005	5.32079428974959	5.84440675998023	5.56199422993767	5.24702872699155	5.57022532232042	5.70702518549238	5.54589779648355	5.28443843600889	4.94816062587856	5.07737712575909	4.7313037627127	5.04648539897041	5.26087500478863	5.04265065381512	4.67067133322761	5.17653991853377	5.55027703401056	5.48653142892293	5.27781026577216	5.54987306100256	4.91690881694334	4.58048921418309	5.3825810451765
ALAD	5.53854634116413	6.03828403631626	5.89731548100772	6.87256841174599	6.52139617483246	6.29750180288376	6.68817167130327	5.57272401570145	6.09436140470358	6.16441822241485	6.38134330617637	5.940644909886	6.13485674752842	7.23652977984502	6.00722107241447	6.3022372442676	6.41062739906617	6.3305043665088	6.54387612802928	6.60622982544029	6.31439798855823	7.44132057028512	7.34939939861795	5.91541382522704	6.64634378262305	7.69047038393642	6.44712611637583	5.93769596647709	6.35604557302372	5.8841416152877	6.49969650720709	5.82506581870717	6.25351054029686	6.13400827559056	6.50452063575031	6.48762936522295	5.65260223960642	6.75139720568589	6.79122364351088	6.53749846296314	6.60433223800774	6.48116602153572	6.11981882251999	6.19684263896315	5.91125948792131	7.03510135336177	6.1450307798022	6.16735925749196	5.91812529975265
ALAS2	3.1917422645365	3.44743397829421	3.097322600072	3.51618644259685	3.22656553953731	3.03333425173498	3.45961500882001	3.37825571102715	3.26768712260469	3.19120566810104	3.13854093050821	3.33682863835602	3.15080819764039	3.56814474801515	3.20776515030112	3.14855192670183	3.1611179890239	3.34240017941813	3.38932625920275	3.35981075259985	3.22941203729417	3.60484587058782	3.40829446811345	3.04570182082155	3.4565455302844	3.06291182951336	3.34129903439918	3.10238617961059	3.15386672636835	3.23846259865248	3.14423486858767	3.17196642465634	3.1510125854294	3.22436509893339	3.41983040647345	3.08024094387573	3.27537770286567	3.5013431497025	3.36670547535749	3.08568307883876	3.19454550491611	3.37383385188802	3.13365002659216	3.18751316777198	3.10686052348901	3.88521948056954	3.14698388437478	3.14545883027426	3.06175186894481
ALB	3.29237358834586	3.36123545217042	3.13219534285888	3.4463583508153	3.41194911238245	3.14287655607307	3.82547419919458	3.28163850098768	3.38520723435199	3.24349906916949	3.59601387937659	3.1260514005214	3.2730936099924	3.70724700788338	3.06574138068666	3.10421682755701	3.40128469302229	3.15228115334765	3.32337369544138	3.41285446586941	3.22374779922751	3.16324218756549	3.72561953349466	3.19044895683055	3.30731911009851	3.16135670643615	3.33126023008009	3.29495144059034	3.112909138945	3.6239075090147	3.31893824893858	3.24319711600719	4.81173456613902	3.16442364563558	3.23903750237541	3.57829648586375	3.24268424159755	3.21041435812526	3.18595175967459	3.26499986339692	3.10542690771978	3.24539564801528	3.0453202798004	3.18449447032453	3.01296066088511	3.41134698380942	3.20227341392573	3.19348958069308	3.52477563486163
ALCAM	6.50252953001405	6.59008152355471	8.31559755123194	7.15823106363686	7.10677988533443	7.43328394096197	7.62920402148124	5.39877362275119	7.13760424142018	7.81857561728038	7.27323981868855	6.02462228750142	6.83395996580763	7.88315710876118	7.59490655883271	7.7119234042322	8.11863214156014	7.4558232126839	5.24630891303631	6.93647010383986	7.44756087216477	5.09869364023046	8.12509805169388	8.07307149337563	7.36301465147221	7.93197898701635	7.75329300827868	7.23429697716553	7.2669672234967	5.57403766639528	7.84523874387361	7.58069191383148	5.85586344127703	7.14893092069558	7.66853913016025	7.74604056768849	7.41888019261293	7.75979787199492	4.98486939402941	7.80753037068424	7.26189056953792	7.33605032141988	5.22036973264073	7.36570261401925	6.7928167342286	7.5860887823759	7.02851436102551	7.30083232654769	6.85671992602359
ALDH1A3	6.12784021531642	5.15955037494551	7.6986209697409	6.08764788678197	5.69015565385125	8.34059791045901	5.55509627631352	8.15062123346171	6.13034266026154	5.87904366256935	6.99348416299032	9.07660821595397	6.009601095504	5.43565910046546	6.57673052993034	6.07410215862095	7.89630228682605	5.86787360222915	7.4172417500621	7.17928655762304	5.95918936397396	6.77376645882638	6.62632983409965	6.15947998605759	6.59940003085062	4.90389320302026	6.07831399462834	6.05085306629547	5.94997921584298	7.00450661808406	6.77376645882638	5.40982368402389	6.97368291648792	6.44986650495655	5.49270102273308	6.93925275495573	6.31000348990074	6.66521159499151	6.63130364257285	5.39361890096767	6.68902971849321	6.49533013896218	3.95961570319554	6.10815300900331	7.00195802008247	5.12750847260124	5.64682427209602	7.24828551125704	5.44054609620035
ALDH1B1	6.11457376694145	5.51867693809593	6.22772923451706	5.59872257595665	5.85311850745928	6.11398266313145	6.26351810062706	6.39030147219781	5.00282995190063	5.82068227326884	5.35708262228186	6.38088119245958	6.32955711035635	5.20237540031662	6.41853984940291	5.50543546668926	5.06745342165347	5.82202158491441	5.86314449377308	5.60290939779598	6.36654000409819	6.42876618846206	5.90161376026771	5.62129187685893	5.51348800572433	7.33459441520069	5.78326637655827	6.29479562382683	6.09563760765485	6.16127713977628	5.85533198109764	6.23230566729417	6.4216382912248	5.87787810711582	5.41911052912772	5.03731094615063	5.69140072794525	5.37341254245482	8.28172252362668	5.97840817190178	5.56524149229871	5.17030950250258	7.16926261152031	5.97622904404897	5.7814135826912	6.38289313327287	5.05692952738874	4.86236180356113	6.26858679009497
ALDH1L1	4.68949699616189	4.87181368193709	4.9221033251681	4.39897216573145	4.65979493744607	4.67932122955336	5.57671560811208	4.91132270635232	4.48733246480787	4.47965792225321	4.56341848404632	4.40118741227969	4.63776784563531	4.55092330342752	5.08251675783916	4.2939238838828	4.68949699616189	4.73703411430174	4.67991508256213	4.46216857433148	4.46141417662876	5.75641620323018	4.64729795573061	4.66103095369304	4.51780869984343	4.95799683155729	4.87444311333218	4.82962347594268	4.75615058673296	5.18519363021147	4.58385794077593	4.67270952284732	5.6064748508846	4.97275519568096	4.53261942639454	4.79675917667817	4.63163143310744	4.49893969767024	5.67737593077654	4.94160985228936	4.3428277383248	4.56902378732052	4.77637884744079	4.67835676231985	5.05911236669733	5.88292827857893	4.5354711151001	4.33245260769369	4.98780855813874
ALDH1L2	4.60715943976342	3.5135734710634	4.21122915161832	4.10791739382147	3.41485615519765	4.57196372388338	3.83447004386449	3.9052901642419	3.83792369494573	4.43218900466605	3.83461266195187	3.4984148801692	3.41046123765396	4.80965184634504	3.75901733551843	4.02928872112227	4.14947302820798	4.15836607846317	3.55492963456169	4.19185929189806	3.50893552754051	3.42871966424745	4.66230766855249	4.1498680212267	3.54282309805981	3.92608173670303	3.39301092688125	3.56342536819354	3.55556090928778	3.85683741522931	4.240721776708	3.56308340299028	3.52424142099393	3.44684404950301	3.38692423906419	3.77043188776828	3.56215774660521	4.48303973912101	3.36333681723829	3.42316228544339	3.57110665998167	4.59560393740055	3.28364548446804	3.61986055020072	3.82483707732287	4.76051055935556	3.24285670287549	3.74711409470594	3.44463557061399
ALDH2	8.79992554968769	10.4508258076239	9.68022274183458	10.3252089883402	10.1264951476088	10.1183958363521	10.7431397998331	7.9067279610174	10.5363085853673	10.0788207759747	10.4399773828486	10.176724492851	10.7800329791784	10.2952457016255	10.3105673576414	11.0595924708381	10.7266489371287	11.0307468172408	9.80751462163692	10.4563397591684	10.2264015644524	10.6762680175476	10.5846745256907	10.5056031424773	10.8302082039606	10.2487999507951	11.0952411207828	10.4307312806084	11.073829285806	10.8183135330217	11.0278091253682	10.3466208114779	9.57998551714237	10.7837674599024	9.96793959529345	10.8892693461589	9.77340474932276	10.9237710347198	10.4564622162795	10.9109124699052	9.12066488860372	10.902876084156	10.6285351429586	11.1123404748788	10.3869471972266	9.47516511044756	9.49978819413637	10.6341970559174	10.2774004443266
ALDH3A2	8.35036680318191	8.79811525150218	7.86275706221423	8.33051897720227	8.79817644846212	7.85355558903465	8.85548335083391	7.73267795102979	8.8825122740548	8.08240285790137	8.72838431211108	8.57279200558259	9.61883906037259	8.73384311694778	8.51081995698764	9.62978505087107	8.52043710105583	9.76671935844168	8.11755565662942	8.41753859353869	8.7573294735678	7.87901788101902	9.00621823306059	8.54867006635259	8.85445631638351	8.64345353569153	9.33750579364076	8.70386374349519	9.92021372352874	8.43436632452015	9.32137516992202	8.65482305576584	8.46406917665255	9.29855951566366	8.59383939847267	8.52086029954242	7.80831232412136	9.0883630428681	9.2898866458626	9.58847315464884	8.64677269229019	8.40929968430768	9.99312964553571	9.40537316008712	8.70588839618165	7.96319349883744	7.72163926971069	8.64380486750946	8.90972010452426
ALDH3B1	5.76833395905816	5.51122379797596	5.93105794469547	6.18672392871934	5.88984759378926	5.62868334285104	5.83770889583401	5.82652461085747	5.83460464131697	5.79051503375704	5.87144197457481	5.83418869836301	5.83999793934837	6.30397889799856	5.84039509880218	5.69046558625109	5.85365250238933	5.76853673080742	5.74976070750468	6.23947430078468	5.81675705331248	5.97026906154053	5.97770800643629	5.39240095462238	5.88002265396279	5.82652461085747	5.75865591758137	5.7990491718968	5.98740333370616	5.88666998691682	5.85457549669595	5.92728866904463	5.76750847872047	5.96720289327159	5.8286076462918	5.9650663441284	5.68613140073284	5.7797101187505	5.95934409893193	5.80722343897582	5.63003816730139	5.75967814538999	5.9165700460134	6.00299082529012	5.92127238620656	6.07852282001442	5.6696281541474	5.79223593004057	5.91907538382695
ALDH3B2	3.33948178608686	3.49463818932826	3.39708814350515	3.49054241391635	3.41980633829535	3.35629291391299	3.45816715515242	3.40681128679245	3.42368578932346	3.3434490666904	3.44022781414392	3.18885458348472	3.59428473286322	3.4906252214351	3.30970561077112	3.19042768224667	3.63140866037378	3.5687815237614	3.68521684310204	3.67755283416771	3.39400361963519	3.70768856547796	3.40874620547868	3.35309460230681	3.41167592879464	3.40005993236106	3.37723802863232	3.4922829682974	3.3390849299207	3.40055529596119	3.37674842745119	3.4268114043753	3.30958988663328	3.44500891281056	3.407754654064	3.53781945790543	3.31656423212816	3.47697083205428	3.34621189195588	3.49724699898488	3.37983981679818	3.52975365911465	3.62898569093677	3.38362572146915	3.6861871497269	3.40983146031695	3.75332751557748	3.52530523978295	3.90112754267441
ALDH5A1	5.94742536280578	4.77427684726135	5.23744592745083	5.22335212451939	5.13775825263045	5.71738501420949	4.71166379099608	6.1628556449768	4.63595090176803	5.60598554196676	5.50142549162975	5.42536237350866	5.25815904723223	5.21075434855261	5.66666390249973	5.58793855945324	5.29335392579465	5.36579363032106	5.46479156898583	5.07461140957245	5.00802348243208	5.84018283666285	5.73036391789763	5.77691918316198	5.0158276717308	5.52454587413261	5.32823880196005	4.73591344143827	5.14342709289439	5.2008746330045	5.62671363123841	5.70948025477376	6.51703069518616	5.07463014360781	4.97835046434218	4.97149566416272	4.93635795220548	5.25426237846949	6.55508031703252	5.50218801794041	5.75799085677425	5.1854954526711	6.08692094917369	5.43814040900454	5.77544941755318	5.31674653127734	3.54966756944457	4.93361118486693	6.67994241886256
ALDH6A1	5.61181098523345	6.04765711304657	5.24194160358109	6.71423071584328	6.10204422151623	4.80269754435316	6.32333846618697	5.76583870372701	5.60601369859761	5.44069844735032	5.83150370661644	5.63415105120212	5.72889222624736	6.26251002070853	5.95303191220927	6.18740545447798	6.10349676442841	6.21902319644906	5.74134472980065	6.54260632828626	5.86429617104673	5.65605975108808	6.95957164318794	5.54848173498398	6.40667855888671	5.67681098755502	5.9281257587698	5.99940516699007	6.14529682474067	5.49669745404663	6.28090431650417	5.92813386709519	6.00581618177424	5.90163736999836	5.65114128153183	6.09545585825596	4.96574393463544	6.13108485888397	5.4887169596502	6.26374451010861	5.44906544315167	5.65634496065385	6.09544978497686	6.39492757320585	4.92131043045409	5.75697815565977	5.26424571256487	5.83960610794842	5.18964947555352
ALDH7A1	5.51011148987658	5.17084508493756	5.0273894097576	4.95860462139562	5.73685591078253	5.56844650845429	5.09310041395093	5.35031654615761	4.6204299496932	4.99126145515509	5.16572208880917	5.24031619146114	5.63363350845956	5.37070715993315	5.1994421007798	5.17846293577735	5.46984478486708	5.77934725432561	5.09150201509673	5.3823745453118	5.66393127161683	4.89153595427611	5.63363350845956	4.95171608964476	5.04805525073541	4.97523475982577	5.13545251768267	5.28581024683184	5.21746107666666	4.79174762548306	5.30239097861304	5.19869835973015	5.76262430510606	5.23722120550667	5.08516013882477	5.16605763376623	5.05459020421457	5.14736741695716	4.96802334314048	5.13545251768267	4.02244931165761	5.00591727794394	5.47954982306814	5.18898736936442	5.04866463398495	5.88286836500953	5.11684065359972	4.57869952756528	4.95489619634911
ALDH9A1	9.60363186655255	9.69935051776386	9.27402343728089	9.60916855721419	9.86016405787451	9.25223957999001	9.76183446945164	9.34755616164302	9.75685471329359	9.97708491072859	9.66226685107191	9.89597338345754	10.1629185160822	9.69139302977911	9.22684094873333	9.67151324981519	9.8241963658152	9.70695219009557	9.16040514999086	8.89771658941222	9.40832512792231	9.66957871111347	9.71892217533452	9.66089506796096	9.46320514379034	9.05130799392057	9.57054269200553	9.67632722654214	9.62977479081521	9.69671959017483	9.84162408661058	9.55184841903618	9.56746902675553	9.41525389628922	9.60458323288343	9.90033647307889	9.03998154052048	9.73386668631034	10.4918140511448	9.8032764869635	9.74968273051235	9.42206329814781	9.52357310258921	9.65065905108867	9.4584493365894	9.66674838602429	9.39192944200438	9.35951176656043	9.62554838052775
ALDOA	8.2350161285723	7.50179020800768	8.88861727619396	7.02138648685986	7.58126427653352	7.1119580870983	8.35771379984591	8.52547110233526	6.83096641699863	7.54252838997099	7.56402225607804	7.92392147009034	8.58911857509405	7.11047827660318	8.47207416778148	7.9511849001751	7.24291575737147	8.11268994750083	8.02841613890148	7.5826242228226	7.8532160925858	8.67189808086597	7.43367041567616	7.18541673024841	7.39531210782344	8.66905403155857	8.13673276129453	9.11347559453111	8.67129428782934	8.92880531776067	8.2911673967899	8.70607993013677	7.53585926051809	8.65630597034483	7.6075243137124	7.18338745100678	7.17537717649952	7.47064173244583	7.80243350462051	7.69509353417993	7.67424319427697	7.11891468919417	8.65553279216634	8.47144449626328	8.0810644816458	7.47063555719292	7.03610749225216	7.66981062005176	8.35545356385324
ALDOB	3.87274352781483	8.11005039176939	3.68220068736862	6.29279506466537	8.06069604446715	3.55127282928416	5.35137633915307	3.9031105295942	6.50139050687129	5.94394116253623	8.75906121925223	3.61501301409186	7.14427081852053	7.53779327537785	7.16670840038386	7.83612786410391	4.11108653783893	7.781229575846	3.78976515659269	5.71850821222147	5.78153159994187	6.63434205995581	7.56301470085474	7.2147284094662	6.53646858145671	4.97250734267464	7.05534227123835	6.50970443392642	8.35517336460853	4.40188752422505	6.98519303071082	5.09899639993007	5.71034117923617	6.9107137171986	5.72758146903348	4.51784889250798	5.12300572566336	4.58158375233484	3.96782134430576	8.91503313996102	8.41579561197294	4.75513815900521	5.77256179200172	8.88656697940893	4.22988158598567	8.27853509604554	7.63437104389878	5.96460779334068	4.8699540623484
ALDOC	6.6681492791334	7.96540085334819	7.53499472333569	6.56866157381442	6.56078545044617	7.41201681283216	7.88377687009519	8.08003249160794	7.46480382150995	7.94531666022114	7.6304658579423	6.72698531539105	7.95099594262807	7.30186136423741	6.75965774434762	7.14420292113607	6.18912526419391	7.32560004378473	7.94004480018956	6.51357532480481	7.26014643955006	6.80178338525024	7.31808706487723	7.18559402651373	7.43909693159502	7.15826353714975	7.5565932403834	7.22216512619386	8.47356780332801	6.64037914828735	6.96236469709466	6.75747526381327	7.51537425553843	6.83139633307307	7.35917649113046	7.01808934233335	7.67527859554048	7.51544568856169	6.66096008701529	8.13831433928098	6.30994800718774	6.38960087040071	6.22502115124868	7.22832502564475	6.12555228486316	6.48670809869242	7.66789668303574	7.25944953011483	6.85083051351856
ALG1	5.34560864756865	5.59418362510723	5.43194912468863	5.11402774287965	5.4720777550221	4.95485493561907	5.66244368461125	5.40711206122585	5.32594180546843	5.31217246675098	5.3471537112724	5.86775564682795	5.50754947168288	5.03687753126865	5.7197397097921	5.73540691134417	5.1329894732142	5.89274704433863	5.28464350522707	4.97734403352054	5.55162766109294	5.68507961333773	5.3433115858967	5.3885451824613	5.26028849761599	5.95959606645155	5.54944946550667	5.63849379808471	6.02137592528165	6.6156289846436	5.86793220589447	5.24698683529904	5.51796920073309	5.77018492278642	5.34615482470214	5.3243272443539	4.80469526929201	5.44261295266215	5.55795297811138	5.52744677181093	5.47083635473839	5.24872800567106	5.81308996430213	5.63913967431807	5.656059138974	4.7877615998629	5.04532501472601	5.1369072253452	5.86965537273462
ALG13	6.69221202611415	6.81650160300799	7.21016262061955	6.76801379494202	6.34291098452763	6.84248992848722	6.8354989748501	6.37275051223397	6.99185602512356	7.03329046040667	6.74588195666684	6.76656799235512	6.57362069451007	6.86784381870103	6.69940420526216	6.96967691599484	6.41370016252285	6.79917447301255	6.68898567233801	6.84615980194085	6.57968904655359	6.63821076459797	6.59042964607604	6.8037444384784	6.81534274881404	6.27701705771918	6.95259459348643	7.26596840577428	7.1826336390521	6.71723223860139	6.77312627683884	6.6865336393913	6.51533086666251	7.02321989360079	6.91018874230541	6.69644461703722	6.72044149263891	6.73409550386014	6.76741927736275	7.20434471376846	7.22132558674974	7.07167790681629	6.77244085655388	6.97766484695254	6.77129037088719	6.42011841704918	6.82990671965264	6.99047800271661	6.8383352705946
ALG2	6.29377381065513	5.80181480888466	6.5576595755271	6.06740208606223	6.42380317502565	5.88572879301712	6.63642917951335	5.97023963530575	6.10461446231919	5.69088589419909	5.94674826903544	6.18040507879785	5.96224286983799	6.27284320846183	6.27068083626954	6.5452913851904	6.23709391480164	6.53256530843279	6.45161674670757	6.27730455641417	6.4019782244135	6.32236971952949	6.38759219782633	5.9782420126582	6.26045590200806	6.89169535070151	6.2976537156949	6.01217536808782	6.46345616258083	6.02922083633672	6.49881660690649	6.31841572029928	6.16988125413583	6.58624000562388	6.15438425412058	6.30589964908668	6.19897664297708	6.34510381372938	6.64362829451142	6.47513533591413	6.53239458177438	6.33659673796076	6.99466469302684	6.34130671835326	6.19210977944358	5.91351747619647	5.76930950424371	6.07837145721491	6.36886893385851
ALG6	7.16526560101751	6.77333110568278	7.3321339792714	7.48544140931335	6.97862570522502	6.30464694353658	6.65203240079486	6.92026630807397	6.64354320297876	6.67852385762226	6.91878498838393	6.94787455702668	7.70885808865975	7.17285087948265	7.03156907810947	7.77883127939676	7.22711428171379	7.59842873180773	7.35515379934234	6.89121870607179	7.12509276307046	7.6780972824343	7.35138164506019	6.84271573249609	7.18615101546704	7.17285087948265	7.1195504385981	7.56110393384851	7.45629850562728	7.59902129132568	7.57688528832692	7.62017828767047	7.39906332578237	7.23596883742433	6.91592307004626	6.99062855482239	7.34226218129958	7.22222673098883	8.20986858703225	7.30538685464621	7.90561942658522	7.16402723230516	7.82895332522642	7.29805306905574	7.30870014270332	6.24777338593991	6.27642996007743	7.14259218259358	7.40135663967274
ALG8	8.09565544378581	7.11013989900707	7.93632327577702	7.75855637299667	7.59541689175652	7.12929783522578	6.94854048927063	7.97878112179756	7.34370706497658	7.5636806030116	7.67219073237659	7.74772671654315	8.10406813806438	7.77107784439569	7.45963845338156	8.29731990328423	8.00929227661075	8.24434246459046	7.77055203967626	7.74416444114655	7.85245756516813	8.28389338223657	7.88828526636255	7.59044614750488	7.79536942270225	6.94532262412595	7.29737566388097	8.14024212565728	8.11952881403093	8.76509680016078	8.31487251818534	7.89545396831464	7.89373186441069	7.70001215130406	8.04315731225905	7.94634842161506	7.84356912424834	7.98770122846303	10.0035608037683	7.66005704746237	8.09014834338972	7.95011123323912	8.9883549646396	7.79157645107565	7.50723867893714	7.51160314057422	7.57289993378663	8.045893794434	9.21556154654505
ALG9	6.52711686991481	6.30996225198412	7.10817320119531	6.4518600039719	6.66039402944397	6.87000910229481	6.43034133900574	6.71028100656523	6.6788547525358	6.63750698104547	6.5452703638439	6.71393766800723	6.61552000167438	6.76611439810141	6.38421755547086	7.3444534200259	6.79823917134276	7.40288869101263	6.81933819916445	6.77690340108563	6.34563903181902	7.17037314670628	7.10869413220931	6.68785423552197	6.75456569320889	6.5259749676659	6.75125187655976	6.89857679393437	7.31519230457372	7.4247244997933	7.40740600348644	6.83646553338391	5.85172720194331	6.95205592307754	6.95123766667372	6.96854142443861	6.94378693932591	7.07371322183166	6.9566558044349	7.23114041654855	7.08480027293048	6.87231827360651	7.45283007625989	7.06732294728679	6.72304989683764	6.01639272779645	6.41655207748424	6.8103330245082	7.02608871549433
ALKBH2	5.95907219281081	5.43323227092585	5.9609517963624	5.11344570261031	5.83979816136975	6.16397236423065	4.6877970633632	6.97119222978554	5.36016756149239	6.26408702060971	5.22152213894306	6.07212284518496	5.57062507968907	5.02230555568393	5.82327471261255	5.51581734563822	5.31103278529058	5.58641185579262	6.26440475552549	5.2296257853992	5.65402309170526	5.62834174647569	5.45642259754434	5.80743453315434	5.35502168446289	6.09907644822309	5.32548539849337	5.91446337555885	5.7539335354573	6.17851968304549	5.58008424988151	6.49825883539214	5.87184987073416	5.69684666404321	6.30382985558218	5.34388241358736	5.93547313204008	5.93294601537812	5.83529486131079	5.50307281933691	6.90187456174693	5.27114242352221	7.37819810789448	5.89805012963055	5.99509904919616	4.78782058290952	5.6848976673839	4.81925559522976	5.39091855742371
ALKBH3	4.84263287931699	5.70824616637832	5.97780604757225	5.6799905220615	6.26023432752969	5.86727445915149	5.5036154277634	4.73536020511219	6.13031292139633	6.45447279755056	6.30594392086834	5.9917220687534	5.74187367372842	6.50696413751035	5.91424621266601	6.59980791745749	6.13233902169682	6.63838437970723	5.98639910417519	5.73047899969463	6.22986042245752	5.6000236818879	6.11715130755517	6.42877308855562	6.03491813427844	5.78773907651753	6.29868221707984	6.12250696091247	6.49374553939006	7.08807915049451	6.49409598305023	5.18377298627516	6.04405282500812	6.42397277162647	6.00305056858648	6.1676271837802	5.53224777440064	6.46247915261511	6.48507465963977	6.48954805292774	6.58869019861734	6.10449805724205	5.91709857355195	6.402024733575	6.5300126862803	6.37701409401206	4.72864446664419	6.42200878690848	6.1410629402506
ALKBH3-AS1	3.41320588940872	3.56962021523011	3.6657478497476	3.50236923400101	3.51698231962328	3.43994538716658	3.53845152120034	3.45277356479327	3.48781397220751	3.36334064007323	3.37392966761341	3.45392527509061	3.57375463436694	3.45010098864377	3.40159338370146	3.41782963323017	3.45723172764964	3.58193808263234	3.40229184699877	3.48307003640671	3.44484046690569	3.58031697872829	3.54238954924716	3.34173942711628	3.50322711550735	3.40560324064453	3.50724470650554	3.60158932450009	3.61344494204214	3.36749569355492	3.61588797676732	3.53652046060726	3.37257382593799	3.47295480980915	3.48410536423096	3.48787816926829	3.46044908618895	3.63768439633151	3.47365260725525	3.48061743121956	3.51071613848389	3.47797915570482	3.4836613804555	3.58402373737272	3.52236669077633	3.65192731148225	3.39145291714033	3.45676142860024	3.45729178505913
ALKBH4	5.41604235666704	5.48954925622616	5.1396609971351	5.67283938998233	5.4173043959375	4.82443406173613	5.15687706094467	5.4550297812956	5.1720933142856	5.08134245580466	5.19501652396975	5.023896373134	5.6012647397391	5.62304562513838	5.02732087502472	5.20618034818217	5.29252254996694	5.22817491328414	5.850960057322	5.49485502907199	5.6673616693628	5.81932795790546	5.35035964325132	5.21354091481046	5.41929066443244	5.98501054422589	5.14316009587119	5.68762848810449	5.16484900305927	5.13777914614071	5.16044517462744	5.23273209759804	5.42919416090784	5.44954082328746	5.03649597088581	5.40550914263083	4.80618834407638	5.37330307973066	5.43830496532454	5.02052727682501	5.19742633015149	5.136572361398	5.77671378115511	5.40496807305741	5.20795977707654	5.17948167603421	5.30294910896419	5.32466623432808	5.64525000105879
ALKBH5	8.11437925336176	7.66050108738785	8.02710676980204	7.34152927099301	7.83912516332619	7.57190195469315	8.3111318817114	7.99705020253851	7.38519997129818	7.34560536292964	7.96879207322045	8.2828865278164	7.93836672358573	7.70861948507145	8.01264041138945	7.74439475949491	7.91485164122315	8.02233947643407	7.54252864889441	7.50423930252903	7.78928912813158	7.58282661901181	7.99942867905675	7.80792553932154	7.71792832287292	7.91475677941588	7.90418323135961	8.00053364828051	8.02537746754015	8.08042955430189	8.02102063472499	8.0211261043514	8.06446253262523	8.09121633091275	7.78700466448825	7.58829071007239	7.02277967453868	7.78193346235993	8.5585357301919	8.00479934990669	7.62296358415582	7.58987681631754	8.45601565283083	8.12846797845724	8.10398910243887	7.20431592413925	7.29193916207246	7.63072495006712	7.98686919468716
ALKBH6	6.12787928107988	5.82191359496415	6.4942815952739	5.43768865988603	5.97528304635048	5.626681626265	5.80777368256445	6.27014846605193	5.98608270168996	5.90060723170319	5.57739384616462	5.67307039707533	6.01457362796106	5.46341513978218	5.56437197491956	5.50721392128894	5.58246916910301	6.20047039264311	6.04786489421285	5.57572323401029	6.32432172870538	5.68445756425644	5.34947496252804	6.05079794854387	5.44475666937943	6.43086464137901	5.9486333006684	5.91292892255145	5.74946844108087	5.15772300869272	5.83920112732131	5.91263044499664	6.34415033747067	6.00408302778208	6.2455450070146	6.21911694545956	5.71645493848506	5.64049220932316	6.66171242758572	5.90609023691848	5.62974990406278	5.75865188415862	6.29024481745134	5.78073730622592	6.11264329986991	5.74289001840596	6.06498417121832	5.9130604941857	5.47346791176492
ALKBH7	5.73005250454009	5.78385689213113	5.64248868394371	5.62932596718076	5.78162076851514	5.51231601028904	5.6834359173832	5.79932387353934	5.48275719321891	5.54949395506598	5.85059995540594	5.68213710178421	5.68950342263872	5.81741006121394	5.92011394201278	5.61183708191053	5.68255658098001	5.88651414389209	5.57655400846984	5.73497739239505	5.7578501662081	5.57395042073411	5.74662116306572	5.63021671200629	5.62977413674903	6.36662424167134	5.7563993014072	6.18145533849364	6.18914642737856	5.93431215945739	5.90499325389699	5.98597384623107	5.49621869264176	5.64148207062682	5.79337332317914	5.78217002978367	5.26516249746865	5.71799338964789	5.77251928448932	5.98263878820042	6.0508889148677	5.59406540218353	6.13513970114351	6.18722408363027	5.6335465633112	5.75373846706819	5.74702601248454	5.65993671221936	5.92486089227963
ALKBH8	4.19165037658602	3.70728441179084	4.27124518572662	3.80273540158606	3.87518618342487	4.24732269818788	3.96228457261422	4.00885405742434	3.89755143915435	4.07221587747298	4.13112475354055	3.97243186639191	4.15281487565127	3.84465832989028	4.32550804726038	4.12330139639232	4.10274831623488	3.99193964004786	3.79898281421102	3.90702530235975	4.02308362834029	4.11523449253165	3.89331664440983	4.02356848514231	3.81730528046681	4.23340515447602	4.07325043166985	3.94061552019926	3.89279379316778	4.26200672172987	4.0554905555998	3.9024347688001	4.12821011319113	4.06938551997848	4.11121130125076	3.8047198987281	4.19149471602771	4.06684137724913	4.11109035437076	4.0750621774898	4.17756363544142	3.8508560396578	4.67060379206377	4.02195909581754	4.41938842444439	3.99910636106437	4.0326959788464	3.8788416541003	4.09512043691332
ALMS1	6.3906987593607	4.54672028043105	5.59856594168164	4.58945568433767	5.11453557497839	5.93537739810372	4.38615459710747	5.35436946807505	5.12736828356906	5.4873879915488	4.77777197316064	5.03199955731295	5.1650019403997	4.82058651614752	5.27677642538529	5.28908140215536	5.31958944298302	5.33714828782915	5.92866902534236	4.67504840668621	5.04922751657172	5.23256463593894	4.99281656777496	5.64660216175267	4.41577835834867	6.27412583638596	5.15285881495623	4.69752835599359	4.71454012629058	5.49980236425233	5.36325651907728	5.42676047783058	6.36130139541097	5.14589089833786	5.44696916766539	5.08291212901185	6.16920103517781	5.33203419374431	6.97789174713814	5.09453850690422	5.63294682604928	4.95150335358348	5.83903311405482	5.25369978151785	5.50225874017707	4.8248374828951	5.32080627794943	5.05724434020765	6.56116081319902
ALMS1-IT1	3.55054945437676	3.57737226051302	3.30885095749872	3.34589159226094	3.50431606209014	3.63333621318444	3.77737051411073	3.59078678916202	3.46861291265229	3.80520729224493	3.64007999592599	3.69263831160287	4.09927217344597	3.6289653696424	3.17982289067405	3.41231312568664	3.42375321531185	3.47292462388175	3.63774510819438	3.4673354539719	3.57875723121037	3.64456569256581	3.4146834826806	3.37435769448298	3.31758587561809	4.3215897871119	3.32242921595895	3.60877968548921	3.22260462885948	3.54400394482151	3.46594336497276	3.73188806206502	3.97908613374309	3.48131930752385	3.56286553977233	3.36028796296321	3.71472059589148	3.77908195433989	3.59520606740889	3.41190320990539	3.49317807443874	3.57196040350002	3.29335692398255	3.24738226051254	3.50328157828452	3.61768216350269	3.65526332648465	3.58200603853604	3.6996823581893
ALOX15B	4.00378820566423	4.0131742714288	4.27236099499232	4.09538808877847	3.85186399210688	3.95471081671015	4.69366264699896	4.00126962917982	4.16782993947783	3.85980101600678	4.05687319177351	3.98134476447152	3.8396385553457	3.94647835247759	4.40009461721353	3.63046679306161	4.05486277264011	3.92440663526758	3.88452338150656	4.07886711146411	3.83624799787764	4.03826475688089	4.14919975801078	3.80144064723706	4.43397330089081	3.96310856544228	4.05681175404811	3.8899480000997	3.83771767690832	4.0561178420152	3.59267837979708	4.237214508016	3.87517245790989	4.10811250409942	4.10122159628056	3.92858571983494	3.8456324786756	4.34140499341434	4.00226975128608	4.08734897357021	4.06963002445342	4.2070931908456	3.82640103052936	4.28804138505833	4.18218623724642	4.0648238782138	4.0951168759153	4.28638904832619	3.75449794183912
ALOX5	3.3826785096076	3.55286529696433	3.47908628317318	3.60692116415914	3.3913621397464	3.23383099161381	3.32089247025094	3.34537431121028	3.563409596156	3.3208030694261	3.62827404148725	3.38502344607113	3.48255248175701	3.4610498346966	3.47273159919913	3.4221714451454	3.58999080677089	3.43545194799708	3.24633077348705	3.52972461763129	3.33991303656608	3.70888814345457	3.6200628946433	3.43882887908943	3.66747308288895	3.58895243347622	3.37023908181062	3.37646113536635	3.44890198973455	3.32731056132275	3.55800372906628	3.45494647025383	3.29265375015902	3.5479340079672	3.28287120130124	3.44864673815068	3.56540812908516	3.25056653762121	3.50057490479362	3.51670512976703	3.44864673815068	3.44864673815068	3.53507657766527	3.59120651541538	3.52702452373122	3.34876272793372	3.26008802601558	3.47205393635326	3.29752511404955
ALOX5AP	8.91506452221985	5.52382756360296	8.03401613495149	6.85408710581019	7.46910390064045	8.49221102391514	7.21944449484829	9.78765013484823	7.94316354785432	7.6382044798604	7.22173021796005	8.26250364581358	6.54757725865359	6.02073929647746	8.27508313639062	7.19889559132369	7.36029145390634	7.03909578113026	5.93086092563768	6.45534130142346	5.65761990704022	6.80049609217779	7.46026616219333	8.4839876486733	7.48583402685063	7.48583402685063	7.34467939645609	6.96549805871556	7.42639936774603	6.94563326549126	7.24280221533374	8.50665087525974	8.11245625738951	7.50868272218735	6.97967662486627	7.58859141728857	8.10447694160492	7.08576543905962	6.53398607573964	6.57934940281086	7.50990872112812	8.04945148601958	8.28055205141938	8.47820921147761	8.96677543685572	5.86563813439167	6.39349718150927	7.45152591169097	8.17210608293347
ALPK2	3.82311789431933	3.90437677747926	4.13686974062152	4.16273160743841	4.01216373145569	3.94163889212243	3.89437686938004	3.79278241629646	3.89323519496617	4.08881082720003	3.84960705015263	4.17313567975799	3.83496955138911	4.18949833050253	4.16012453601618	3.84714461929906	4.01470686859603	3.54544160237377	3.73234671627858	3.75646064382251	3.81965481724398	3.98554966735852	4.34351883248205	3.91355596162192	4.18862063941137	3.79139524472959	3.78724219853795	3.84371183594838	3.69276259325235	3.83394612925104	3.84889308238623	4.3649480887441	4.05711912309725	4.04448978171507	3.74870463931001	3.98158470208982	4.21792637824697	4.12524241443051	4.07007786438068	3.7569520952958	3.99391953641473	4.16394234426989	3.9568284690701	3.7415701418027	4.37549818655507	4.59407956122905	4.03404138192782	3.99530411760584	3.78246177788133
ALPK3	4.17443264825259	4.21695006501105	4.29459581460655	4.2877974876195	4.07986015465916	4.98160961285017	4.04165422722735	4.27589288022445	4.05441642673912	4.11828975767404	4.08866780758708	4.46775557593758	4.24410198486281	4.31461043115475	4.30969250963028	4.01219356586646	4.25304875069926	3.96646582608586	4.36498134585739	4.25154464874769	4.19317372781777	4.04187880260661	3.91800807147571	4.15812091604094	4.2584569023946	4.1409549025106	3.99910980193093	4.15450332079478	4.05734950649397	4.26478556888569	4.04856587357465	4.27414018994511	4.13762358159531	4.02232287537666	4.10251273675311	4.07861056710992	4.06061194164643	4.19912454542899	4.47950963821102	4.09658342536855	4.2747613942408	4.08557947866009	4.02231759826941	4.28538700728878	4.03860681116253	4.52179210507815	4.08497849796351	4.21026317073949	4.09751041272542
ALPPL2	5.80476587232911	6.22319942011133	5.81493703353979	6.47280844593466	6.18825463374871	6.35265754596231	6.41067511935979	6.22693184552316	5.82051540089489	5.77286344085394	6.03509978247459	5.73925834796054	6.04269473474288	6.20157012583292	5.7689309464633	5.76709420671816	6.03610170701826	6.13881414212355	5.91025424383694	6.74374951428687	6.16928328600608	7.45512566418678	6.3056882934421	5.91367168767025	6.13474944741706	6.03276796831141	5.54589515668461	6.31430974831358	5.81620645936668	6.34944952480541	6.19500276670875	6.48841994182962	5.68078526649553	6.09497417785838	5.95498378761106	6.3324247606177	5.60155354703643	6.19753640970563	5.76420347418322	6.0291664044412	5.75843010159782	6.21338993167472	5.95402467835871	5.69655871292566	5.95402467835871	7.19931282395002	6.07493862289386	6.0693494340321	5.77175440773702
ALS2	4.22455590254749	4.1787533817563	4.58939565117002	4.21225134479816	4.40481667741047	4.69932420798339	4.51525442130699	4.2453081991762	4.42522507403303	4.32388733317116	4.43952089550324	4.31135593846547	4.20158326974734	4.39076277646626	4.17988073962571	4.55079522673568	4.29761586849067	4.34241677868126	4.45253540271183	4.22562216440047	4.20072075756157	3.86634789442359	4.24695337078952	4.31337550459991	4.39212983695564	4.85667352348449	4.45485460573659	4.35424528087892	4.39123598458735	4.34981964153592	4.43645484900501	4.10161232242312	4.6581866432166	4.36625050222668	4.63326009571398	4.17946159857393	4.30457208843464	4.50270099710565	4.56855243147573	4.72362708927712	4.62838924011598	4.33476137403993	4.89365802374528	4.3378288980328	4.52223915312007	4.26023946398212	4.50808469893293	4.41831015996135	4.88198882011477
ALS2CL	5.69772892035471	6.20372442333104	6.15971698207417	5.53418925904068	5.84014380266795	5.80275003785908	5.88952892602284	5.9134308529683	5.56181189736358	5.49610694904778	5.60453322493843	5.69430190745278	6.03436381957126	5.38814362764023	5.66963747921601	5.44223892693915	5.38487828962211	5.60527774862707	5.44325598074291	5.89386143054417	6.34652013253618	5.76268048547784	5.4868065169586	5.74817389340372	5.44644284187355	6.26569716881512	5.62023709623853	5.75847276371169	5.70713669190452	6.18128295365	5.47483795723912	5.64079933832883	5.44044066169315	5.71915516916702	5.83903849731857	5.68345716641061	5.63287615382049	5.3564778471017	5.79493279569295	5.71768267366658	5.5383209949706	5.57955931678272	5.34822865723531	5.62191313643614	5.55163823287939	6.06005528614025	5.91003441628341	5.64482300413593	5.62946104677898
ALS2CR11	2.98601318641027	3.29167149108736	2.89227235207676	3.10894642078773	3.02773639261374	2.96516673834453	3.28477944157123	2.99601873183636	3.04638558442385	3.01906666308717	2.96840123009637	2.88254768896801	2.9499364980009	3.07680415607774	2.91794804280965	2.94522479820946	2.94502434326066	2.90027758831807	3.18009366447453	3.06001722099379	3.19838962995962	2.90769040325717	3.04773830225947	2.92723162139648	3.01608324178449	2.93268735843508	2.93665732992293	2.91227247498001	2.87949937297584	2.84189828691758	2.92990224496657	2.98724573572167	2.84180417675377	2.88318783690677	2.98086284171617	2.99081167802247	3.19758309722998	3.01151389335584	2.93348913131217	2.98574155799886	3.04510037961061	3.08078500580295	2.90361941907942	2.9605738182304	2.84587064258589	3.11160258169774	3.122238873659	3.03548168397514	2.84593064913242
ALX1	4.26657944676905	4.66739417697632	4.40422543977246	4.60989255966147	4.34045825487056	4.59185464799852	4.53207202465195	4.40719621815047	4.7803256410911	4.45390899765793	4.45212511001789	4.33856031776135	4.18396829384696	4.68841847382677	4.10823926594872	4.12200814309931	4.50123772484849	4.23581952131981	4.57499032359763	4.82071933834455	4.42004697411965	4.37803078716175	4.50477342468786	4.52285651798311	4.71581585416926	4.11891183780231	4.16393069773105	4.46835670896114	4.47703279854206	4.49430247306035	4.43154728411896	4.41491737652341	5.04684438744291	4.42946809406178	4.39072474487768	4.41781290728654	4.80503837171947	4.47703279854206	4.2463034676213	4.28860783542557	4.53733238813611	5.08119164350743	4.38373069110464	4.1697682750341	4.32335068145259	4.71866398190595	4.56781269025561	4.75805391624046	4.34520505415476
ALX3	5.04665407028369	4.96664954372087	5.05251680987328	5.26631274328366	4.94196406709895	4.58861418054735	5.37527862347628	4.56247258551972	4.80431758650795	4.88895454688256	4.81393421907173	4.73238220517717	4.55491302114385	5.08169079646611	4.4282830205597	4.55250225304022	4.8707108439438	4.71300725562561	4.67988852428942	4.81996573927175	4.91433332171019	5.14122649540077	5.01028200259991	4.64563153988041	5.16198159188348	5.07238043328446	4.81000782275203	4.93992897961822	4.63967420032434	4.76323187259379	4.50176797863981	4.80431758650795	4.81722682774877	4.98132370506899	4.85639259451235	5.05983085079051	4.93859828575898	5.00990170414385	4.83640734290416	4.60474915466452	4.68059222172181	5.01502679125339	4.65173925523694	4.94039996165867	4.68565797296784	5.59483887957023	4.68328374461561	4.89121666041563	4.65736323238248
ALYREF	8.88171098597054	6.14171408275818	6.52013822572392	6.00806900275908	8.09207295429522	6.19866385078216	6.12653660343784	8.41688898103051	5.40011023637729	7.80348177122203	6.01575176523422	7.9761844487155	7.3437426948571	5.17993184210864	6.83767266801284	7.09550670253202	6.52828694977589	7.15012831384078	8.50283425505301	6.69934895419419	7.99857330759407	7.59747497151975	5.39525593394207	6.94367862069912	6.57249566779039	8.56840453823752	7.11027643347669	8.1452813761984	7.07630480735281	7.51114693846209	6.61224584916565	8.44408514546236	8.18401041709618	7.69402883554241	6.93008303786694	5.27532834357388	6.53687941796481	5.5659859067703	6.52914952301374	6.44778413805477	8.34014531975681	5.70868088129389	8.08573484619159	6.68454825220684	8.30165418345178	3.05996216019676	7.48645565598931	5.94754286028306	8.08926757039599
AMBN	5.11551532636456	5.70169796148799	4.9718161716142	5.64885775681946	5.56249390058383	5.58288191188654	5.30329429905113	5.39785347673534	5.36587236704324	5.30159407300672	5.15836279731169	5.08131425653243	4.73704932987159	5.46764465176964	4.75630349201179	4.7571259649882	5.22674584142104	4.57427335845989	5.43851132570365	5.40945080161524	4.97382319161196	5.19221030687171	5.18458244911674	5.14727171734009	5.52454940401442	4.6328389061475	4.93468438557235	4.99536017928207	4.91288839360196	4.6337228769703	4.74844639005469	5.01861187530382	4.54559699669987	4.87246801508764	5.29346711670683	4.95372530663293	5.14013044093243	5.35844478039541	4.37119160715326	4.8129455991555	5.32547319621959	5.37934028466929	4.70713220308976	4.68188502221639	4.76288531316154	4.76406366724682	5.59180374589347	5.54319464193879	4.62021045125142
AMBP	3.94722980727744	3.88973377480498	3.63283008168575	4.46845389295206	3.95303737749196	3.7458466917678	4.23937237787583	3.83292776137804	4.08003447943708	4.17113782695591	4.16929720837917	3.72951627669901	4.15058384209326	4.28625990943492	4.06605464464874	4.18302367201529	4.57981941144354	4.5033327811453	3.81705862390625	4.3734824027658	3.67402964963845	4.66371060402177	4.10084032153829	3.87103484562251	4.48825672134324	4.16929720837917	4.37679874405016	4.24347170934554	4.17465249879857	3.96849341579339	4.42260753694381	3.9556504547284	8.47284932870365	4.36782896666538	3.90874172330018	4.43846659448994	3.88408442752909	4.34321215015219	4.44685464317168	4.1573170149688	4.30335523923012	4.35340893746908	4.11883143064301	4.43441178794596	3.85908910682569	4.68864804386552	3.83283434545409	4.65091506283122	6.08707620155571
AMBRA1	3.14075277267211	3.17677406712352	3.19967899755852	3.06181449235118	3.03705600876736	3.26758230103788	3.29943661928721	3.14805699788976	3.0077648349368	3.20064503640047	3.11388347168172	3.07656136234508	3.14948081991768	3.03696630214942	3.29747874321432	3.1519908104065	3.03908527949391	3.12268743955209	3.01025106416224	3.16543552375632	3.13935046041807	3.2412690757541	3.17764897099219	3.01457791003279	3.0888599198798	3.32644206144253	3.24624264187846	3.29649969095212	3.29203070136042	3.38611650784928	3.11191772137455	3.19043857927669	3.08624387813247	3.05494376725795	3.29926591901083	3.08363482280927	3.22658197038136	3.08958652616936	3.17149791891378	3.27215898961618	3.15953236773868	3.13698490031657	3.61074249535757	3.32143630952947	3.1402962878109	3.07505504266267	3.16985613150587	3.13837380828954	3.16749844766598
AMD1	8.30129235298615	6.37987118031283	7.67991710028803	6.85496870310945	7.44224595670338	6.70462973115245	6.72715838673727	7.48995217944967	6.57640583511736	7.3258124105933	6.90750900435766	7.20228942867473	7.52604314709587	7.02840182206919	7.56513647213484	8.04876840317895	7.14805865102353	8.07665978575899	7.32042975881658	6.94944829265199	7.60461664994571	7.82279703362413	7.65912701918825	7.21154489528111	7.4169846015403	8.04345682671794	7.34341894322176	8.11164975676813	7.75354507554983	7.93347422053074	7.89892085884207	7.80573103551803	8.07927633342147	7.92164528972408	7.03240827324911	6.80444630643545	7.95935309151214	7.33960279329444	8.39020241309065	7.56005272984041	7.53142366616267	7.14581811147215	8.5999151787328	7.52093896072232	8.01468601839197	6.66420599882365	6.8001744629683	7.16747646984577	8.16017063091142
AMER1	4.35469898694907	4.73905390279275	4.10166523913274	4.12746174181322	4.74443764339915	4.22101965146162	4.71433057207038	4.51395387688362	3.96922312824991	4.06093422751279	4.41149160721686	4.36825205765302	4.99006406275859	4.03142582767585	4.20038297543177	3.95343347351868	4.54442113849812	4.52474835287359	4.0591108434526	4.75402651778924	4.37387890087591	3.8648180348206	4.20838902369878	4.19286478650105	4.3140152778547	4.37648470881169	4.42809283549	4.79272173722989	4.34210297620119	3.94199778926524	4.37226654370011	4.87157731578015	4.21227708219461	4.5186070221094	3.9171869140855	4.46538154635657	4.16664925429275	4.3274150774444	4.24220593412462	4.32074917128558	3.74486445996458	4.39930218761951	4.25193471138616	4.11127009574441	4.14648200106376	4.58595667342188	4.21274474552258	4.48391965239583	4.20127968559931
AMER2	4.76249418785256	4.87207654785991	4.66190256749998	4.91759650209905	4.67880778071573	4.58117386679869	5.23098047796149	4.61769214511533	4.95332919806311	4.79608989065806	4.81087508111517	4.65486947671688	4.72871810885213	5.05242798881592	4.77780708076161	4.94920949685954	5.06976767765131	4.88767886820211	4.6557843000137	5.31288519998225	4.76317828115674	4.70337233146755	4.93592166460188	4.63596147163971	5.06302435435233	4.37185012939541	4.66771495373612	4.97980809234668	4.65524459874076	4.76060815133583	4.94506131695733	4.75498459286815	4.65042111998573	4.95987502081544	4.93096932692576	5.34106776312083	4.83123965734658	4.82908577136062	4.61083129940629	5.02789368662802	4.66640974510656	5.1159410586994	4.69755768595572	4.8730832561967	4.59554836496536	5.2972684663039	4.69712220019099	5.20187437702655	4.64174521808437
AMER3	4.23825310370919	4.35276597542558	4.269177604413	4.16502282287166	4.31798415917307	4.12585495242033	4.78746727767654	4.50337611082809	4.39375957650404	4.26978999950109	4.35021784862047	4.09794249641559	4.16786443446546	4.52747126454533	4.08081129518877	4.14055226392915	4.28802098267524	4.05330873152706	4.22851201764487	4.47166292792488	4.24565796862166	4.32730342356873	4.42543887825743	4.29988844694082	4.26268019594234	4.24762574602087	4.35657899875029	4.40958421958316	3.97708955293418	4.30863590798862	4.42305539070398	4.17127453160605	3.82061525481639	4.23524325414073	4.33114934210117	4.34350272229523	4.00228796472453	4.46913954925256	4.4194409724122	4.00590258805866	4.20174259172419	4.43881236433714	4.13920600564615	4.25975878037317	4.08241548062611	4.68354561373499	4.17271678434715	4.30763402903226	4.14513963413635
AMIGO1	5.17928496331138	5.39696708521086	4.63795084750104	5.46041452379313	4.90011643442234	5.27341822320935	5.57121753597681	5.35682606178506	5.10006830487846	5.3756326804564	5.48698706701758	5.40735588034258	4.75271443124394	5.80298842756636	5.18008781898853	5.03129196900746	5.48762194433189	5.09845871116668	5.92981807535578	5.49164044138958	5.5113531828536	6.04425794383718	5.91970841139495	5.2105479959967	5.09444672981849	5.77050686153381	5.12294582357463	4.90245056599268	4.86683374162792	5.2147543023176	4.97724409336569	5.19536024782217	5.44723704590714	5.07105654312	4.93259942735881	5.22508807303381	5.10378295298766	5.24784082830408	5.48653354373447	5.16244727064208	5.88419518420675	5.344861003416	5.44484531282615	5.60809443094078	4.79164497963629	5.77038910626293	5.26395621253651	5.15567105651168	5.09793418122039
AMIGO2	4.74323885377811	4.32178709727653	9.82892687953528	5.19762304892967	4.61295394535179	8.06419558208705	4.64582928551317	4.88669891515359	5.02533514524983	4.72318427694	6.41234847303206	6.76616066917193	5.09966114714327	5.02175768268058	7.2296627093068	6.0222097153743	6.11754653661205	5.80076784124861	8.23403325239561	5.18492719079532	4.9671551520825	6.90030429200434	5.61477756427035	6.74162550218923	5.16422691584759	5.85270856663408	5.80985588983	5.73955512085521	5.45688139013267	5.83674221272846	5.66178983731047	6.75895383105941	6.7549418509251	6.16858660865289	5.656284183457	5.45740992059594	5.78024614788663	5.56899417501319	6.83815726038266	5.18242812785324	5.75544211248426	6.11189135320708	5.34930605823506	6.13173300148885	8.46897971017877	6.10973848567818	6.02300001943074	6.14741504145554	6.58100129096728
AMMECR1	5.57581093460432	4.71126211000343	5.77244506855557	4.77242284839392	4.85920289470576	5.23687733725414	4.75171357023991	5.49917216608939	5.80906646303789	5.82289520351398	4.8373656797567	5.05268209413907	5.19915160982614	4.52811356868472	5.39536187533611	5.87360901983886	5.32648561297954	6.01445590730271	5.4074242029636	5.13199577556128	5.01535693299597	5.58294699646659	4.70921182712039	5.39373247140526	4.83215584381812	5.54321940380119	5.07908410517161	5.97357966629573	5.70462555326886	6.08180742262747	5.8235924120755	5.64685491505547	5.03442040103011	5.56488356258863	5.85360520889271	5.69875746665683	5.76460942581488	5.48897850410772	5.78050136977452	5.3368827841563	6.04849219179667	5.33734803353396	6.5181234249988	5.59474696061707	4.92405182166711	4.35413599479423	5.9753533192552	5.63446446055799	6.76362756437879
AMMECR1L	6.7224139937834	5.7084973790685	7.1558121413272	5.47220691620629	5.77530593755167	7.27045303448485	6.40343309917318	6.6740672001359	6.49954316681797	6.46654147964183	6.44202232035718	6.78008277665127	6.74924497823467	6.12404093397383	6.49136576844795	6.77473960582074	6.62479080846717	6.58923535029136	6.83227383740634	5.64957599248411	6.66011323571045	6.55071781066734	6.35032579585633	6.94017445896964	5.85270157476237	7.46343856352347	6.44451015809333	6.68720558783152	6.78338328773706	6.56072435153885	6.23014642300542	6.74200684952714	7.15696952233858	6.19802761228092	6.77322370726237	6.66370161955293	7.18813704163399	6.72758153188144	7.57978905186879	6.49177403622047	6.81901674924825	6.38837063493926	6.74602885502653	6.46289712454549	6.64807008954397	5.82772961269406	6.72044796298504	6.041618994841	6.81638612908465
AMN	5.21932959095423	6.27400062078318	5.20382827092794	5.00807032658811	5.51713456215176	5.08005471331078	5.42589499936064	5.26043096611512	5.44150089588512	5.63234349338362	5.46509625271424	5.09299075036067	5.41906851068585	4.88004021437211	5.09669513082919	5.20244432229239	4.92849285971577	5.51384244212851	5.09250951667545	5.0685737368559	5.56674694839088	5.49253654021789	4.87999199381031	5.59963398094566	5.21905650656913	6.07570211639142	5.59616975672693	5.46014980988114	5.60438311562857	5.67003458255444	4.99402667304618	5.93558300405902	5.19034888840358	5.10451200484941	5.44914036936987	5.37867613415528	5.89124715910432	5.02942555320467	5.55932974723629	6.00528058655882	5.46857306100044	5.14906696744742	5.27678594013538	5.79270522255619	5.34701734836525	5.07666506625232	5.10721504364869	4.91159399197248	5.02195031036893
AMN1	5.39882958027063	5.36695170892894	5.33971179581103	6.11957073405401	5.44587581888473	5.88336367884482	5.84935520986688	5.1873725133691	5.64473261026421	5.39330052290094	5.89753133812423	5.76786170179826	6.44722094026832	6.41169409378073	6.18193731476641	5.67856084232026	6.16653540636455	5.33185602886442	5.73374669043252	5.77244101247852	5.26555759814689	5.27954351587607	6.68381055131957	5.55141366498733	6.05848300070851	4.79340850193058	5.76786170179826	5.29097821160784	5.56018328458112	5.88475685287632	5.90965864201	5.22860799770514	5.44156802451388	5.65009509101716	5.70501952170647	5.60377567161952	6.70438058253695	6.28301405230959	5.84066373110518	6.23471923628754	6.14236711502586	5.89837447577829	5.29131730731076	5.73374669043252	5.19348641643921	5.65256419205186	6.01245274632443	5.74447036543268	5.01099823041867
AMOTL1	4.85761659576904	4.92820504794428	5.30819403705578	4.74069299502958	4.98648767578265	5.32079771111813	4.79675938195217	4.84467948336411	4.79978149094659	4.65979860888895	4.81713770673572	5.34716013665124	4.55946673791696	4.69844752801438	5.18117774852043	4.73786351923229	5.06061720381948	4.92971964415496	5.00434782570766	4.97523950290158	5.04947573749244	5.14661025226313	4.76525671861814	5.09637521040447	4.70821077494206	4.42162768716742	4.65422804124362	4.76034811369482	4.80530508505251	4.80306432610572	4.78405382756895	4.67898823338096	5.04922744586634	4.9423518689404	4.53100377535904	4.97720600384914	4.65345482282912	4.72800663929948	4.82776046048278	4.50914694535663	4.6397989630768	4.94413244390623	4.81826304826288	4.62448575409043	4.94909198067367	5.07147604104209	4.5569127455462	4.84326770323526	4.90212363833102
AMPD1	4.2263641149798	5.24562437034046	4.44480427129751	4.59963015781572	4.55873585671887	4.29253685153054	4.36405399793244	4.32379372666679	5.80025666641689	4.90440742063604	6.25623843924004	4.79234112551982	4.92105479759761	4.94779736902228	5.64996693259792	5.97342048191749	5.5753100330036	6.30041113230677	4.39070655602206	5.19290045553587	4.63711693174668	4.33267152020751	5.29878028295731	4.51520642466355	4.9241804991134	4.13972410219085	5.50467109374753	4.87237880738274	6.60157266260296	4.48018014258439	6.42020694570324	4.35139796144984	4.34290854191402	6.25056036824863	4.67353544421671	5.95077518996039	4.41329709368118	6.05088809303612	4.06803815137408	6.0231005532211	4.65455045792549	5.38798662523034	4.49195156729206	6.69758549184157	4.20901072425675	4.75792658954516	4.15169858593825	6.39255553908295	4.43987899579344
AMPD2	6.98065739950276	6.50641547870122	6.39001855802572	6.17000207254205	6.55565165442617	7.38966381462411	5.43637866456811	6.79787603918207	6.45872158810559	7.34329732632999	6.53618891061949	6.90779284534582	6.75841754908655	6.02656537789386	6.55400312526422	6.67978605431309	6.53556584298032	6.53419707253896	6.66849311759085	6.24919382781294	7.21820611599767	6.86745670589681	5.53312188631382	7.04950978129281	6.3558064107402	7.31253875892723	6.19351956431648	6.56610695477941	6.50209511896284	6.46002916512291	6.37888849773413	6.53303665716102	7.28130602809529	6.67315939310612	6.67559301290385	6.79989213768695	6.73375418827703	6.57889039669665	7.0778765724782	6.29996943335928	7.30340648473657	6.53946274729086	7.20647911456457	6.70990682910889	7.05912413793283	5.95550098608348	6.31644056020415	6.58492940444197	6.96387981004947
AMT	5.64536096011179	6.49128253235877	4.91000513045059	6.61726259961214	6.98803980147802	5.59171703308819	6.56671823802718	5.76402726325467	6.171549809428	5.75144734487393	6.61482164659175	5.59932672124472	6.05657898032416	6.27690050109809	6.09429019424217	6.12016913826603	6.27548920846049	6.46969802854415	6.68638487117493	6.27439154854383	6.73958264772946	6.60540339850244	6.76449122865811	6.24936824019868	6.60017479179563	4.86113446770381	6.79538186252969	6.5073868782526	6.49776003013579	5.4754297305589	6.57929283457856	5.40147513999587	6.89228246188792	6.30854363790377	5.78196132180938	6.46759274546518	5.58579831576716	6.57767680857493	7.5085711551737	6.74267654775704	5.57601780734452	6.12162342836739	4.97348686172522	6.48840971150741	5.84778432640091	6.90243224783613	5.57771751932404	6.13794271048237	5.60869099524384
AMZ1	6.09070193165983	6.19003596777972	6.03310949617415	6.25053714541932	6.18892519443439	5.99078079525532	6.59429925713892	6.15786988744632	6.18288044763622	6.05181535417975	6.24129048583642	6.06467196498902	6.12963568987118	6.17876465897096	6.23403613522104	5.9497786098562	6.02263497886193	6.213631519039	5.9620708617583	6.2542365653303	6.1157840370085	6.16092733183474	6.16205711225046	5.94581282940725	6.24822948224649	6.02509316862676	6.19234025564351	6.13970283602153	6.15923647023711	6.03164731208917	6.02855109260146	6.12573607559018	5.97912279300601	6.15046454541467	6.10620558370441	6.22610468029663	5.99899915896858	5.94658283037387	5.97874791089393	6.0783645166665	6.02824687071898	6.09796990385129	6.06783405734274	6.25792917190187	6.0016235172236	6.43377986011573	6.07178988174704	6.13640267737994	6.07214717714989
AMZ2P1	6.08722172561285	4.93768911491218	5.70579184456031	5.92176333825368	5.73836936581958	5.63637087460893	5.6241605486831	5.80763827693007	5.4732438200887	5.37454548321171	5.7534328490667	6.44971224020546	5.59598636292981	5.99241558004652	6.54891104450964	5.84937313287068	6.12616419408109	5.7842361203859	6.58977209634517	6.00641067646159	6.33397063434161	5.96944299654929	6.27800584449825	5.70738381592574	5.75325654213484	6.62053750001827	6.05222408805047	5.8083416512485	5.68824669577162	6.21222929528456	6.16274373835413	5.97109213394991	6.0195624714027	5.81280704393442	5.70786327805762	5.87751689233854	5.45967649772202	6.29748287541052	5.95325391580688	5.78856795605807	5.85322174756974	5.61140441911426	7.27661750520789	6.09504493517292	6.2938602626782	4.94296205024239	5.5467469624344	5.62791678103242	6.97031762136805
ANAPC11	6.38928983170575	5.98832673338493	5.97468193948615	6.20525694832177	6.04593498171231	6.24525960454499	6.32085987113855	6.46309019417724	6.3352171467125	6.42885488726605	5.82881205591407	6.28538918366633	6.20392389407226	6.26057183319897	6.05704057430959	6.27967433221436	6.14495904738051	6.42582151124637	6.49693790825003	6.22449196422362	6.15640673460871	6.53756473517692	6.51158728962847	6.22771929686308	6.13670935205321	6.31212528994938	6.05897656955418	6.45021989911825	6.380634724451	6.58800306226815	6.24401126381759	6.2625230812762	6.39688959947706	6.20239230547758	6.49363375175847	6.31377744252301	6.46817065686638	6.36793786096895	6.24308048105104	6.41148984742985	6.25913565162386	6.19701296729098	6.61072134093537	6.31541796808034	6.40446568323633	6.34316222010935	6.42654015364417	6.10192372347859	6.55416164534927
ANAPC13	9.41358052444688	9.33915601733074	9.43698490558264	9.97690994131518	9.8986060685658	9.10084382233715	9.32694164562181	9.45150378124672	9.03962394331082	9.80738189520395	9.65773296616202	9.80787970970501	9.62366411470996	10.4351301453696	9.72523185747242	9.95827596197919	10.1500404271595	9.88305136332136	9.42273324555041	9.65957440728994	9.55298749454976	9.63079524386972	10.5399686275749	9.34517955366449	9.71096174173826	10.0836741587872	9.71361158513156	9.97424700989201	9.83475505098568	9.3465047787493	9.84204446572351	9.16315649062081	10.0102653170808	9.66013493627896	9.93338776431167	9.6636353921952	8.98917711031764	10.025385301749	9.549605972763	9.72048071432085	9.61665371625157	9.62998152179065	9.70242350925527	9.71326025151622	9.60606361708284	10.0860444275305	8.61912718727423	9.31588643052297	8.95686939979509
ANAPC15	7.15955229230853	6.81584633087902	7.12024765395664	7.03152047556654	6.5909647820908	7.18036630890566	7.80499266041062	7.084921901384	7.37632866517263	7.32168133597701	7.08740988345998	7.02573902207728	6.96116043934914	7.23177475930664	6.89038398891861	7.34781949857938	7.30525698986068	7.57604561407668	6.99746628346471	7.43221705558581	6.81872084431812	7.33710731160772	7.08532247912492	7.20396949618494	7.24614720759457	6.92275535243619	6.88648866781081	7.51322754535555	7.57213368859554	7.63727620304043	7.62880311423573	6.84653664475337	6.97302438986044	7.39962399079109	7.13727729374089	7.61588146683688	6.7925053186145	7.23032489171448	7.25555701653946	7.28402186374549	7.12276362855226	7.29531428245446	7.48138276413474	7.70561205031983	7.19955058046674	8.22325427328193	7.09477060228671	7.51711980977227	7.5628369230406
ANAPC4	7.28550872455201	7.23235503028	7.26671048465337	6.61044933980813	7.14254408682802	7.88533077775339	6.98154253675481	7.34066084469705	7.22911622780658	7.6506092647216	7.4547729180527	7.4213123314523	7.2453481547192	6.99831964098952	7.40716381988786	7.69002989543905	7.47010370119277	7.66288839285847	8.0007462705771	7.12138113468945	7.5207820090907	7.23591547208246	7.08141333766707	7.62056592390013	6.62537612196571	7.43274963868455	7.62356928348323	7.27985887641418	7.08816986274436	6.94037876031794	7.5528571484086	7.40286507005856	7.88711532915289	7.41232189278292	7.33085804637211	7.79897744589066	8.00110581989713	7.54627772351796	7.39060492961162	7.49223880876975	7.37893303841688	7.1213361811115	7.79702688910558	7.24770696475073	8.28469708418024	8.03717039616772	7.49584244647868	7.14592256958588	7.07899729574021
ANAPC5	6.89695550749557	6.6141297906162	6.76864119891956	6.86859457091299	6.87433557516613	6.54334001697694	6.77773530062039	6.64550281007001	6.39627530335621	6.41622611437809	6.65016400984609	6.9817332056219	6.67597593536585	6.79732330449149	7.10191840875397	7.06275389524003	6.71685183388736	6.98391974602658	7.20919681411556	6.8105890548308	6.96238443296452	6.50072594322773	7.03140028138403	6.79801782618923	6.85023900271869	7.17939056934898	6.96974077788694	7.07648108248942	7.06592383603373	7.35811390424616	7.17040176862215	6.96283322814579	7.85200834671261	7.07118925533994	6.68671034526632	6.64322033201268	6.19094493030051	6.78107229449767	7.73010046213942	6.85887249417986	6.2625334087925	6.47712101965843	7.72046693524231	6.87847753011252	7.20663170844727	6.82913335087305	6.37982471946362	6.68484229232732	6.99341206820618
ANAPC7	7.16672185210396	6.11935205978752	6.80892232387149	6.42069147163212	6.6208446714012	6.77348255616323	6.36660102031784	6.91206560151851	6.49441889705039	6.70048998123562	6.30213963016782	6.53727586179328	6.7578787309278	6.40840795608416	6.68531466654251	6.6974099810364	6.63064593540395	6.62651248549803	6.78425939859418	6.42750240966762	6.68524815443904	6.95696109080477	6.57056522331855	6.81502168371312	6.35696266103438	6.19667880197196	6.5315985092044	6.7414208428905	6.48255855258526	7.09033676878265	6.61368903455745	6.6577833012343	6.98047924736929	6.55486377720423	6.61809241216426	6.59851460220342	6.47014437679639	6.82979639561575	7.37575799898307	6.49419250570624	6.61010726539685	6.59692674778486	7.45027605151478	6.44606981751261	6.99443307450968	6.40775484910552	6.58243523819992	6.55269432425068	7.03617278244558
ANGEL1	4.31011116396764	4.51694301114265	4.35645680572518	4.58779264041432	4.39872271465582	4.35645680572518	4.26094332588213	4.39833054301366	4.23881307153823	4.17059900525332	4.2240778319147	4.1831890135047	4.48085293713061	4.60621583156249	4.24931884690839	4.36108938185367	4.49137168233091	4.29105172557662	4.4501509102332	4.53522763925984	4.33793981432509	4.66779236383824	4.65237119279544	4.19286478650105	4.72477265629515	4.35386022306066	4.37434161264254	4.27996389219727	4.02016099042441	4.3552953100795	4.09642344533082	4.31328095676319	4.08851493802759	4.32093478688921	4.33594097829593	4.30876453428508	4.5941636915916	4.56190794938945	4.51463397607048	4.34303682067656	4.35645680572518	4.2864607855812	4.17205101134207	4.48134007787579	4.41930650562102	4.65072685005795	4.32400974287709	4.23995761937004	4.34147910760837
[truncated: 13,750 more rows]
[truncated: 20 more columns]
