# Supplementary material for: Identification and Validation of CYBB, CD86, and C3AR1 as the Key Genes Related to Macrophage Infiltration of Gastric Cancer
Source: Front Mol Biosci. 2021 Dec 7;8:756085. doi: 10.3389/fmolb.2021.756085 (PMC8688826; doi:10.3389/fmolb.2021.756085)
Supplement: Supplementary file 5 [file DataSheet1.ZIP › TCGA/01 tcga xcell/xCell_symbol_22.txt]

	TCGA.IN.8663.11A.01R.2402.13	TCGA.HU.A4GP.11A.21R.A251.31	TCGA.CG.5728.11A.01R.1602.13	TCGA.BR.6457.11A.01R.1802.13	TCGA.BR.6453.11A.01R.1802.13	TCGA.CG.5722.11A.02R.1602.13	TCGA.IN.AB1V.11A.11R.A414.31	TCGA.FP.7829.11A.01R.2055.13	TCGA.HU.8238.11A.01R.2343.13	TCGA.BR.7703.11A.01R.2055.13	TCGA.CG.5733.11A.01R.1602.13	TCGA.CG.5730.11A.01R.1602.13	TCGA.IP.7968.11A.01R.2203.13	TCGA.IN.AB1X.11A.21R.A39E.31	TCGA.HU.A4HB.11A.11R.A251.31	TCGA.BR.6454.11A.01R.1802.13	TCGA.BR.7715.11A.01R.2055.13	TCGA.BR.7851.11A.01R.2203.13	TCGA.HU.A4GN.11A.12R.A251.31	TCGA.IN.7806.11A.01R.2055.13	TCGA.BR.6802.11A.01R.1884.13	TCGA.CG.5734.11A.01R.1602.13	TCGA.FP.7735.11A.01R.2055.13	TCGA.BR.7717.11A.01R.2055.13	TCGA.HU.A4GC.11A.11R.A251.31	TCGA.BR.7716.11A.01R.2055.13	TCGA.HU.A4GY.11A.11R.A36D.31	TCGA.BR.8060.11A.01R.2343.13	TCGA.CG.5720.11A.01R.1602.13	TCGA.BR.7704.11A.01R.2055.13	TCGA.HU.A4GH.11A.11R.A36D.31	TCGA.CG.5721.11A.01R.1602.13	TCGA.BR.8366.01A.11R.2343.13	TCGA.BR.8291.01A.11R.2343.13	TCGA.VQ.A925.01A.11R.A414.31	TCGA.VQ.A94P.01A.13R.A414.31	TCGA.BR.8679.01A.11R.2402.13	TCGA.FP.A4BF.01A.12R.A36D.31	TCGA.VQ.A8DZ.01A.11R.A36D.31	TCGA.VQ.A8PD.01A.11R.A414.31	TCGA.BR.6563.01A.13R.2055.13	TCGA.MX.A666.01A.11R.A31P.31	TCGA.BR.6709.01A.11R.1884.13	TCGA.BR.8683.01A.11R.2402.13	TCGA.BR.6455.01A.11R.1802.13	TCGA.RD.A7BS.01A.11R.A32D.31	TCGA.HU.8238.01A.11R.2343.13	TCGA.R5.A7ZI.01A.11R.A354.31	TCGA.CD.A487.01A.21R.A24K.31
B-cells	0.37305934765668	0.294259004868352	0.909441122966205	0.70116364371553	0.732715574506746	0.663898986994522	0.333315173454396	0.193513559382219	0.586708475272749	0.707064664788387	0.83664243399112	0.68258192466985	0.507132282322496	0.332634336784162	0.330169390678497	0.823448613779061	0.920016799869186	0.618024015737131	0.422184309074035	0.438744849961687	0.577404324827923	0.582067201575782	0.436380172338233	0.911516639105284	0.377261048418569	0.659675678557414	0.311959206884311	0.631723435837497	0.79440388672991	0.640023935152663	0.31184551999921	0.672674703922705	0.724314915613974	0.562760963681497	0.406746150988015	0.579777792501661	0.246899940676581	0.546760593133007	0.345108435937497	0.786942567582968	0.789729174048395	0.739257828047436	0.693469801951605	0.478404970631251	0.577054317707105	0.633471572286103	0.593626378011548	0.633055764916371	0.231396827305965
CD4+ T-cells	0.589142560302268	0.481312099395385	0.769246357952338	0.698001833506037	0.758744053146084	0.690282738708721	0.643759496458136	0.450640002162685	0.646952689724928	0.74510647537857	0.744971811500835	0.675979577858791	0.651864139118155	0.587806074847867	0.443377225726049	0.759277676030904	0.828123453747087	0.716922462962245	0.503416299559545	0.640933321731017	0.709572834144084	0.67331866998477	0.450065281313038	0.836228746208492	0.466942993285264	0.746471557091748	0.34524851853831	0.629629374626672	0.727801441708741	0.655953834744656	0.436698907516203	0.738670595296021	0.842284807328226	0.736285830064718	0.753054649004259	0.693422466285379	0.711198790470345	0.834579032543058	0.681083741814382	0.825357460404627	0.746615491431342	0.747322760306318	0.818920190458907	0.73887907829171	0.837225429868041	0.770144274482528	0.781470122052559	0.818788994836973	0.742720997538529
CD4+ Tcm	0.874556803748523	0.863967087308407	0.940397597696482	0.94275749030197	0.926472059515035	0.928939449779788	0.90223279341574	0.912077615540812	0.907689239283266	0.931999026584408	0.940119026359734	0.918343236543938	0.900120258627164	0.888098746352598	0.866070590192695	0.938902423918961	0.946399116753041	0.91833125097276	0.895677763254369	0.894626427027199	0.901156841814563	0.918530438972101	0.880421357274946	0.944719771975639	0.86755153600052	0.923855772526037	0.861188540957219	0.91942034535596	0.933812186765619	0.920518030220132	0.870684949663684	0.929756284319004	0.971181297702635	0.941104125281185	0.896587704480183	0.925926209215461	0.893455857770374	0.945560222829216	0.903798717559304	0.95453478962612	0.945974968592624	0.905252352347635	0.957438792671312	0.908576460341942	0.910576475704408	0.930821306628399	0.92784763703242	0.930177939432449	0.895417834020037
CD4+ Tem	0.664284278953344	0.702720946490172	0.613682588849502	0.676971708861063	0.687148381576111	0.654731121240325	0.669017573919015	0.738917606037061	0.645051362811907	0.671677526500241	0.597086957159584	0.634681712475301	0.663138384411621	0.620036311433147	0.731324815602602	0.713439535534392	0.713573658128736	0.645863641739185	0.679269755915497	0.676896175372906	0.600005484055904	0.65438259896612	0.74221739776148	0.727377301635499	0.721841399423917	0.677937775229599	0.637332594976587	0.681173825806092	0.657994527250642	0.66848074771084	0.685561893637518	0.62820760348323	0.642298765898326	0.685915803906826	0.631062535764024	0.75179775534899	0.622324723332249	0.658299850171045	0.600304342726033	0.646133254915231	0.709649783223439	0.585908943392033	0.639687352283836	0.61614269965378	0.664767078375532	0.628366895142097	0.666405029832499	0.58902444269133	0.619625916198911
CD8+ T-cells	0.61183960820444	0.691752294184398	0.888754090037243	0.81895364555602	0.8304126851632	0.817221912284787	0.707758048188562	0.581972499604447	0.778801900628784	0.832071852765096	0.873771575492603	0.778285350384381	0.679572184176695	0.589695863765081	0.644964602483914	0.842799888834813	0.923932459160452	0.777750106912103	0.682828364968087	0.713292083016352	0.859576716551702	0.791730244032983	0.700662253369956	0.910805636558853	0.678097261326872	0.834836264850219	0.649300885082358	0.825019544162655	0.829349257573968	0.795342157106049	0.636289766534394	0.878169679665402	0.897588265166682	0.814293636302279	0.73442073487496	0.801830014474358	0.614300439749658	0.919260030825838	0.70489371565891	0.854887966992468	0.878476369926024	0.704024477760378	0.887658372763964	0.762945693963796	0.839390593928545	0.772514803161697	0.775464909845479	0.883318670429573	0.707612439249579
CD8+ Tcm	0.718370354346141	0.738667832338787	0.804117395162211	0.812090628820687	0.781177195565912	0.819764191318717	0.713152391342736	0.778927934141291	0.762000681969973	0.816785928040739	0.793572676830862	0.767772966263912	0.803126515713519	0.707839168204972	0.724618226560613	0.810136550541634	0.836370018091531	0.786807390401736	0.775396372109138	0.702945980470055	0.72549189028331	0.810184644409418	0.709404139319277	0.805245203254404	0.729752453596577	0.81938148881277	0.650485839981713	0.784713414195202	0.800714282350479	0.812344758396444	0.759616678455906	0.795492554671488	0.79687264476344	0.851332800724747	0.763177052399841	0.795352471298097	0.776470174862129	0.801303357533052	0.779456165956026	0.796708165816346	0.785718003147543	0.731714874683157	0.811634218508838	0.789796209410262	0.782220643952074	0.760009788720175	0.813705158189613	0.734830861783105	0.816129262401101
CD8+ Tem	0.578789389402533	0.672614491909082	0.774719569553207	0.748143306559775	0.731203410062705	0.773546932054907	0.626992893297439	0.666811544994001	0.661713991235437	0.75447755132978	0.771805846057836	0.68214654074901	0.648903251448091	0.620192295529391	0.638896121664669	0.781292915593429	0.80726456481671	0.688744401669822	0.662855519392753	0.643975796494075	0.714075607456722	0.706677221568474	0.678444255054836	0.790367515780617	0.662119704294291	0.768030842772477	0.653072363929126	0.719691492817473	0.735717221893742	0.744413630254173	0.660842344026158	0.763743239652572	0.802078536452196	0.764546919263709	0.638074778085344	0.736693341583174	0.623655658530758	0.795657105154283	0.610922550180139	0.75663149025604	0.757553048620727	0.620700884080413	0.814445094553772	0.676954757413023	0.73001863246259	0.64009580140455	0.667435391332163	0.77244646363626	0.58193822281933
Eosinophils	0.395024219297832	0.461345028479894	0.460904127878914	0.511929621890264	0.515027730802192	0.494649253523071	0.411435711483382	0.394605791396604	0.40200695641107	0.519347031536984	0.525293173600819	0.512479525884325	0.46960249526821	0.409543725332029	0.41221845431572	0.542319236956264	0.55798670656933	0.412176449425248	0.476323101554025	0.387811769248913	0.454798639297984	0.480786655636353	0.447722169729077	0.539232298723784	0.448896025708237	0.519954082448545	0.388024845389438	0.528009134175971	0.465725414486371	0.529129070939271	0.445386030430165	0.456283403704406	0.426198043058185	0.462573600736503	0.369518799474649	0.485935998118145	0.381647900143706	0.431334499138065	0.342347412314077	0.47061307053166	0.496578099267493	0.367136154263484	0.440792553946654	0.397693358564041	0.404406311536364	0.397506431883109	0.443458316879555	0.382614433825054	0.391880961568461
Macrophages	0.431099877963761	0.594300233747883	0.668361826328748	0.612770762707116	0.64457072043945	0.5956541276194	0.471337932162042	0.562742927832121	0.521093915050316	0.630736052091025	0.647003359627934	0.610623575545617	0.598420054911771	0.457199034254805	0.57496636448818	0.644778737249576	0.71667833909195	0.55845696854922	0.59955951088444	0.489245763192551	0.62369794780713	0.648662079924934	0.568406467748884	0.715096242537215	0.541123232114978	0.666304115631064	0.533051813686229	0.592081926656541	0.64775942582683	0.638031710840895	0.584805069329914	0.586774775674016	0.645953407933342	0.688962780976166	0.479247680675423	0.654047281060813	0.543450093970039	0.661441486627094	0.558703554138266	0.597215758796686	0.699398128707538	0.52490385725723	0.705842253087735	0.529208117768143	0.611071098229559	0.580350758219523	0.611900822959844	0.599398266193159	0.551494062288365
Mast cells	0.462330365206522	0.618955234150352	0.633804019166765	0.62904415913764	0.642195832091684	0.611424277401928	0.527345038169797	0.622630354105654	0.52181896369149	0.552884982337772	0.642285532912145	0.65113662741139	0.637319735397116	0.493392092350851	0.640483863200207	0.662599479955334	0.673971320251027	0.595322547349854	0.668445692378802	0.492841749299888	0.586545431855803	0.6697781220804	0.620393379660523	0.691967444649022	0.630225749925836	0.611220440890311	0.54894617140405	0.651177890625886	0.605360822293194	0.732983006242394	0.603545148302259	0.534605101114512	0.546481365788452	0.684710894144015	0.515221886689423	0.680719230953129	0.414651206524847	0.584909366416359	0.512100791750759	0.506317683150657	0.639843968669443	0.489146534249502	0.543215828837655	0.521029032619343	0.55534304334906	0.546163260685317	0.593895301163494	0.582209478253237	0.54537476357026
Memory B-cells	0.499341644965891	0.500798493203133	0.668070218369219	0.617898814636839	0.593329096730231	0.616748752599091	0.564436246163937	0.493362842529746	0.566955801223266	0.593876390134091	0.630828661582187	0.612820706061131	0.516258020878712	0.543586419513605	0.486605480724724	0.616110625033846	0.653025090141905	0.593239909719151	0.510842197360936	0.569864723554675	0.512686084522714	0.475266988256468	0.510094999697317	0.678786065383809	0.498010524954817	0.590515448501081	0.435394770312578	0.526341187509849	0.619658033706836	0.556941156447396	0.463552488830016	0.550606412390621	0.533666925785779	0.575356465264037	0.561194536026197	0.564821567360356	0.462516843381024	0.570285992866995	0.503944916933758	0.61644981611099	0.645374782322524	0.567409180977835	0.578406270828708	0.551047162549995	0.579869006004018	0.531410433040654	0.565047009914984	0.554445700584017	0.54377394048788
Monocytes	0.714517978051538	0.746984808230949	0.850044265326659	0.837930073750334	0.819360200875758	0.811568448604513	0.72858361847661	0.746183946115873	0.792978693891009	0.823339325870373	0.823665969014355	0.832725680635658	0.766075903398564	0.740085298142901	0.705308449086054	0.812630808563994	0.85466850293096	0.806034776478836	0.744257958126293	0.76960563047896	0.790698134515962	0.854419158120367	0.770784595211854	0.853831284417087	0.730252434274573	0.814697446465765	0.740054066332985	0.800984822879586	0.827502927261556	0.804326625074836	0.744765439676008	0.77250017177827	0.813176628845891	0.833156975402765	0.772132403173693	0.804847933029913	0.762598948887904	0.781526756223594	0.801952304726113	0.805847869885218	0.840805413431412	0.840006893197391	0.820465808751132	0.783320727719182	0.795494987359608	0.741443459054075	0.792780367679668	0.775371133458369	0.744208102740423
NK cells	0.672487908213662	0.737160836423271	0.744068746305954	0.733965870918683	0.746562292478447	0.793987825003806	0.715447717879615	0.749093068955068	0.680049798226996	0.748676935512022	0.74019111258022	0.731730058045182	0.731343582382464	0.680836014357986	0.74937840589117	0.786113615154832	0.774603911169984	0.718938999427623	0.767779040639376	0.712497592871962	0.707312517575706	0.723708216018791	0.743974514217101	0.780521895845398	0.741128009970531	0.779786477795371	0.703805925027971	0.765154397646319	0.737403409878984	0.794092053757803	0.734455605213045	0.751577200195617	0.8067419534014	0.787005728722535	0.709487763181832	0.806651896705986	0.72381737508801	0.801097501662296	0.694885991158013	0.78622110634077	0.806018148133478	0.678197444577076	0.793671312580347	0.769206542561516	0.758793745776621	0.696640718125241	0.720971017172914	0.720262838581607	0.755500984431954
NKT	0.437468413525837	0.534195563294609	0.550860920743932	0.614465813974451	0.574782532743232	0.550574054676351	0.496382962022935	0.526191539184055	0.488269322401719	0.579580163162696	0.565874715331186	0.545686190248948	0.529035904261736	0.443621270238388	0.544467734015178	0.603946874525713	0.612941451308527	0.540178189321796	0.561235584728279	0.49373714035427	0.559308013776637	0.562267787428701	0.575070616776576	0.600115643456594	0.545646988145247	0.60542754304161	0.52266615074099	0.547726038431252	0.56303629114954	0.5858483062663	0.541631893526862	0.563558113021481	0.663498200811467	0.622146115546096	0.539011296953014	0.651665532032034	0.527266570141962	0.627161512408536	0.540640096817918	0.599738267247747	0.620824995640876	0.521208090980164	0.636686910484318	0.55084982800086	0.625320858142422	0.559306606168185	0.548716954633635	0.579468025896292	0.505412471018314
Neutrophils	0.354489338300122	0.266065804537624	0.487383015609377	0.541892887231946	0.660278207391247	0.546226365185971	0.363213116993818	0.400290298737303	0.534765362865408	0.549467554629347	0.479583058299201	0.569993945221044	0.582519141185158	0.37120182753319	0.35496278256642	0.569568072760431	0.614415769639213	0.572675027950724	0.56899884805419	0.379958312415234	0.44609975717416	0.5961569672874	0.306827018460449	0.601386096083189	0.354053499288353	0.601999522861262	0.118737206419493	0.506293473569574	0.586625205680332	0.554166429557706	0.531265554950567	0.452703668626698	0.294914255816207	0.415380882208149	0.313178962760378	0.423798743463735	0.321262886010076	0.362081634989678	0.555112540187309	0.559413122060738	0.466495421312319	0.425820392437561	0.411518356187419	0.323157017783939	0.412936244283416	0.564934926951496	0.536482869103901	0.479776437441343	0.567402333780367
Tgd cells	0.708411622677291	0.716692526202632	0.743594327786986	0.761483896107466	0.768855088995367	0.745669435563394	0.695911262086364	0.758871015481675	0.743705373331343	0.740910646236307	0.757775761917307	0.760035347351416	0.769739939721121	0.696907860051765	0.71463844406224	0.758024048070159	0.783502695198031	0.771004646615174	0.734141218423303	0.679568838306127	0.749815401839186	0.770878781715445	0.69305126981308	0.749311162286454	0.708586139017782	0.776533237932973	0.667684903594246	0.722168207506321	0.772711647766451	0.740610534158999	0.734143650843871	0.746755322665985	0.760305393222072	0.786781621467931	0.734852924942539	0.753704412501023	0.751493202510187	0.808426973623419	0.758960806786134	0.742804912457054	0.772940172797745	0.719391421342879	0.796487748032697	0.760133997888592	0.737143034488554	0.705395970340246	0.746014430816022	0.719899216186422	0.74601739697344
Th1 cells	0.561754027112914	0.632083428282728	0.711882627352635	0.691567750900573	0.684316062855875	0.700951544650057	0.60764397341709	0.631562141541018	0.63371246615297	0.691697312989839	0.698147854486384	0.660333567180124	0.635340945362601	0.566074939586777	0.617796082673548	0.712016291464746	0.746723169518843	0.648819551413255	0.637959786929738	0.607899603111239	0.642529046993058	0.668494383826557	0.637347066070913	0.729368776766149	0.624875337241474	0.708968082518345	0.580922719034229	0.683145530836793	0.685080117331072	0.715135888023604	0.638099547329938	0.662911826114234	0.720579663650516	0.723828246128394	0.573025599667076	0.708501243734242	0.596614734176745	0.699301323961795	0.636731382066098	0.707457452338105	0.727539284821895	0.631858430373949	0.727538176401857	0.666131662991857	0.657200932773782	0.616644060893126	0.644182434318118	0.640355162872211	0.595714456169855
Th2 cells	0.642798302885415	0.765335643305236	0.708482458402762	0.752428803591324	0.762482592401643	0.772587848962072	0.71051961355577	0.711309523559026	0.663821520255946	0.725849312474626	0.721844770252732	0.726360356008152	0.753058323112797	0.645867206937903	0.739865432671775	0.796658253937927	0.756042700468841	0.675182598102517	0.76122817187198	0.659827051246633	0.73363168530538	0.726383640603799	0.716033184673734	0.775915794028671	0.729381948804648	0.772843950217101	0.704667312805474	0.782156043456058	0.701238802989073	0.806368813066216	0.752374916977574	0.724007001268959	0.748601909306758	0.750854846539795	0.708555791373602	0.835609972945231	0.712270290355884	0.711623748321427	0.644005656764296	0.745803584166532	0.748567504845494	0.619899970398503	0.725667917221902	0.73884935333662	0.699417626584712	0.772215128766014	0.744954807780896	0.681359906394012	0.730824169021176
Tregs	0.491333817622183	0.651808387577771	0.741883730065101	0.669194710566925	0.714555464887494	0.726742428973395	0.540115925824461	0.648060503644106	0.597963593534622	0.689192013943363	0.712254640768647	0.645326080689639	0.608618645918707	0.5190522391434	0.624523247293406	0.74501714323497	0.794665643014674	0.672703364943582	0.676626798077153	0.494320438238203	0.633847279911964	0.653747446475357	0.615771240512667	0.774911770423918	0.642729105483133	0.710692517760233	0.594594999096495	0.656287338017319	0.708220143421299	0.674543956142775	0.646498126447367	0.689877858835297	0.810913902338914	0.735462925104254	0.534568303520854	0.756008220469359	0.680257712942848	0.849119162022738	0.631256025352597	0.736075218482747	0.781239084035684	0.620678155962175	0.84592611741516	0.730428375779592	0.725239719460194	0.654080489167192	0.69843843367855	0.696381622442738	0.656559420236454
aDC	0.485065114201681	0.495025515974572	0.627767660211404	0.619800895559925	0.641057281144332	0.617409431401218	0.480704989476989	0.547666109556742	0.572070623563114	0.631165818736533	0.590213289151298	0.611297367103107	0.612687213818479	0.513629807480575	0.487289810303443	0.633841205669643	0.68521293879704	0.594286730598837	0.546510045463039	0.489493555593232	0.551835085215603	0.633537021113394	0.495308680652705	0.691547625079402	0.539804800840823	0.627892656110962	0.510547039158389	0.60041022656775	0.650851718862709	0.629655845197225	0.535345973751534	0.567530254491344	0.648190909031898	0.667859188097145	0.539426925372736	0.615992559734981	0.575004797894103	0.611566603755615	0.588690881395517	0.681257698192902	0.651824680406846	0.592147417422657	0.663637386171061	0.584016471299029	0.65022302684919	0.633432252407082	0.630151899076298	0.614342091110134	0.610580082096663
iDC	0.780055411398137	0.764223319104063	0.758620592923229	0.773281607770878	0.788212817429702	0.790088470704446	0.769040836445844	0.800178243250472	0.740436766263897	0.799089096144248	0.784341095170502	0.754336041059936	0.813896921052737	0.772591252575769	0.762294761136299	0.781981221038272	0.797475135152832	0.741494481861221	0.786749350067712	0.782046209815009	0.774807406572224	0.778482820697601	0.765835800297307	0.807662530959785	0.750698725758296	0.81173050783751	0.737311926826428	0.790951311268881	0.776704741638735	0.795157332390694	0.778128239133092	0.759596689412671	0.748016332068257	0.798597217929502	0.733888560486958	0.782661991652177	0.751774683040109	0.76038535199768	0.768584887308315	0.761148273330912	0.768626680740674	0.763671432170248	0.748421772000935	0.764341633188578	0.780389701513928	0.739567886518023	0.753779403465641	0.74075911384912	0.759827062362585
pDC	0.760777898841466	0.77204764285189	0.771421724338333	0.791561287172656	0.814305652953495	0.80280293339044	0.72903779093546	0.789148985793809	0.745377622433265	0.782014639144695	0.788098350507562	0.779695608489893	0.799024380769656	0.764716043435731	0.762703861825001	0.795432191609763	0.829392404171066	0.784465776484402	0.767744530913757	0.716894605168317	0.722786937267099	0.794192030319117	0.779054808251303	0.791786847997939	0.766637209405147	0.806261931064274	0.779823430973579	0.807772123317098	0.786557412615328	0.825119230299307	0.791885958345824	0.786346892695173	0.803503002680339	0.836114657101106	0.77766059230938	0.798508124834192	0.746304023763758	0.767547725172486	0.792461905809485	0.797217628990173	0.797328417185864	0.782091218906241	0.777195104746998	0.777269924008429	0.743684759952822	0.757144712826965	0.791979011330477	0.734026461552305	0.798389693167883
[truncated: 364 more columns]
