# Supplementary material for: Identification and Validation of CYBB, CD86, and C3AR1 as the Key Genes Related to Macrophage Infiltration of Gastric Cancer
Source: Front Mol Biosci. 2021 Dec 7;8:756085. doi: 10.3389/fmolb.2021.756085 (PMC8688826; doi:10.3389/fmolb.2021.756085)
Supplement: Supplementary file 5 [file DataSheet1.ZIP › TCGA/01 tcga xcell/xCell_symbol_22.xls]

## Sheet: xCell_symbol_22
	TCGA.IN.8663.11A.01R.2402.13	TCGA.HU.A4GP.11A.21R.A251.31	TCGA.CG.5728.11A.01R.1602.13	TCGA.BR.6457.11A.01R.1802.13	TCGA.BR.6453.11A.01R.1802.13	TCGA.CG.5722.11A.02R.1602.13	TCGA.IN.AB1V.11A.11R.A414.31	TCGA.FP.7829.11A.01R.2055.13	TCGA.HU.8238.11A.01R.2343.13	TCGA.BR.7703.11A.01R.2055.13	TCGA.CG.5733.11A.01R.1602.13	TCGA.CG.5730.11A.01R.1602.13	TCGA.IP.7968.11A.01R.2203.13	TCGA.IN.AB1X.11A.21R.A39E.31	TCGA.HU.A4HB.11A.11R.A251.31	TCGA.BR.6454.11A.01R.1802.13	TCGA.BR.7715.11A.01R.2055.13	TCGA.BR.7851.11A.01R.2203.13	TCGA.HU.A4GN.11A.12R.A251.31	TCGA.IN.7806.11A.01R.2055.13	TCGA.BR.6802.11A.01R.1884.13	TCGA.CG.5734.11A.01R.1602.13	TCGA.FP.7735.11A.01R.2055.13	TCGA.BR.7717.11A.01R.2055.13	TCGA.HU.A4GC.11A.11R.A251.31	TCGA.BR.7716.11A.01R.2055.13	TCGA.HU.A4GY.11A.11R.A36D.31	TCGA.BR.8060.11A.01R.2343.13	TCGA.CG.5720.11A.01R.1602.13	TCGA.BR.7704.11A.01R.2055.13	TCGA.HU.A4GH.11A.11R.A36D.31	TCGA.CG.5721.11A.01R.1602.13	TCGA.BR.8366.01A.11R.2343.13	TCGA.BR.8291.01A.11R.2343.13	TCGA.VQ.A925.01A.11R.A414.31	TCGA.VQ.A94P.01A.13R.A414.31	TCGA.BR.8679.01A.11R.2402.13	TCGA.FP.A4BF.01A.12R.A36D.31	TCGA.VQ.A8DZ.01A.11R.A36D.31	TCGA.VQ.A8PD.01A.11R.A414.31	TCGA.BR.6563.01A.13R.2055.13	TCGA.MX.A666.01A.11R.A31P.31	TCGA.BR.6709.01A.11R.1884.13	TCGA.BR.8683.01A.11R.2402.13	TCGA.BR.6455.01A.11R.1802.13	TCGA.RD.A7BS.01A.11R.A32D.31	TCGA.HU.8238.01A.11R.2343.13	TCGA.R5.A7ZI.01A.11R.A354.31	TCGA.CD.A487.01A.21R.A24K.31
B-cells	0.373059	0.294259	0.909441	0.701164	0.732716	0.663899	0.333315	0.193514	0.586708	0.707065	0.836642	0.682582	0.507132	0.332634	0.330169	0.823449	0.920017	0.618024	0.422184	0.438745	0.577404	0.582067	0.43638	0.911517	0.377261	0.659676	0.311959	0.631723	0.794404	0.640024	0.311846	0.672675	0.724315	0.562761	0.406746	0.579778	0.2469	0.546761	0.345108	0.786943	0.789729	0.739258	0.69347	0.478405	0.577054	0.633472	0.593626	0.633056	0.231397
CD4+ T-cells	0.589143	0.481312	0.769246	0.698002	0.758744	0.690283	0.643759	0.45064	0.646953	0.745106	0.744972	0.67598	0.651864	0.587806	0.443377	0.759278	0.828123	0.716922	0.503416	0.640933	0.709573	0.673319	0.450065	0.836229	0.466943	0.746472	0.345249	0.629629	0.727801	0.655954	0.436699	0.738671	0.842285	0.736286	0.753055	0.693422	0.711199	0.834579	0.681084	0.825357	0.746615	0.747323	0.81892	0.738879	0.837225	0.770144	0.78147	0.818789	0.742721
CD4+ Tcm	0.874557	0.863967	0.940398	0.942757	0.926472	0.928939	0.902233	0.912078	0.907689	0.931999	0.940119	0.918343	0.90012	0.888099	0.866071	0.938902	0.946399	0.918331	0.895678	0.894626	0.901157	0.91853	0.880421	0.94472	0.867552	0.923856	0.861189	0.91942	0.933812	0.920518	0.870685	0.929756	0.971181	0.941104	0.896588	0.925926	0.893456	0.94556	0.903799	0.954535	0.945975	0.905252	0.957439	0.908576	0.910576	0.930821	0.927848	0.930178	0.895418
CD4+ Tem	0.664284	0.702721	0.613683	0.676972	0.687148	0.654731	0.669018	0.738918	0.645051	0.671678	0.597087	0.634682	0.663138	0.620036	0.731325	0.71344	0.713574	0.645864	0.67927	0.676896	0.600005	0.654383	0.742217	0.727377	0.721841	0.677938	0.637333	0.681174	0.657995	0.668481	0.685562	0.628208	0.642299	0.685916	0.631063	0.751798	0.622325	0.6583	0.600304	0.646133	0.70965	0.585909	0.639687	0.616143	0.664767	0.628367	0.666405	0.589024	0.619626
CD8+ T-cells	0.61184	0.691752	0.888754	0.818954	0.830413	0.817222	0.707758	0.581972	0.778802	0.832072	0.873772	0.778285	0.679572	0.589696	0.644965	0.8428	0.923932	0.77775	0.682828	0.713292	0.859577	0.79173	0.700662	0.910806	0.678097	0.834836	0.649301	0.82502	0.829349	0.795342	0.63629	0.87817	0.897588	0.814294	0.734421	0.80183	0.6143	0.91926	0.704894	0.854888	0.878476	0.704024	0.887658	0.762946	0.839391	0.772515	0.775465	0.883319	0.707612
CD8+ Tcm	0.71837	0.738668	0.804117	0.812091	0.781177	0.819764	0.713152	0.778928	0.762001	0.816786	0.793573	0.767773	0.803127	0.707839	0.724618	0.810137	0.83637	0.786807	0.775396	0.702946	0.725492	0.810185	0.709404	0.805245	0.729752	0.819381	0.650486	0.784713	0.800714	0.812345	0.759617	0.795493	0.796873	0.851333	0.763177	0.795352	0.77647	0.801303	0.779456	0.796708	0.785718	0.731715	0.811634	0.789796	0.782221	0.76001	0.813705	0.734831	0.816129
CD8+ Tem	0.578789	0.672614	0.77472	0.748143	0.731203	0.773547	0.626993	0.666812	0.661714	0.754478	0.771806	0.682147	0.648903	0.620192	0.638896	0.781293	0.807265	0.688744	0.662856	0.643976	0.714076	0.706677	0.678444	0.790368	0.66212	0.768031	0.653072	0.719691	0.735717	0.744414	0.660842	0.763743	0.802079	0.764547	0.638075	0.736693	0.623656	0.795657	0.610923	0.756631	0.757553	0.620701	0.814445	0.676955	0.730019	0.640096	0.667435	0.772446	0.581938
Eosinophils	0.395024	0.461345	0.460904	0.51193	0.515028	0.494649	0.411436	0.394606	0.402007	0.519347	0.525293	0.51248	0.469602	0.409544	0.412218	0.542319	0.557987	0.412176	0.476323	0.387812	0.454799	0.480787	0.447722	0.539232	0.448896	0.519954	0.388025	0.528009	0.465725	0.529129	0.445386	0.456283	0.426198	0.462574	0.369519	0.485936	0.381648	0.431334	0.342347	0.470613	0.496578	0.367136	0.440793	0.397693	0.404406	0.397506	0.443458	0.382614	0.391881
Macrophages	0.4311	0.5943	0.668362	0.612771	0.644571	0.595654	0.471338	0.562743	0.521094	0.630736	0.647003	0.610624	0.59842	0.457199	0.574966	0.644779	0.716678	0.558457	0.59956	0.489246	0.623698	0.648662	0.568406	0.715096	0.541123	0.666304	0.533052	0.592082	0.647759	0.638032	0.584805	0.586775	0.645953	0.688963	0.479248	0.654047	0.54345	0.661441	0.558704	0.597216	0.699398	0.524904	0.705842	0.529208	0.611071	0.580351	0.611901	0.599398	0.551494
Mast cells	0.46233	0.618955	0.633804	0.629044	0.642196	0.611424	0.527345	0.62263	0.521819	0.552885	0.642286	0.651137	0.63732	0.493392	0.640484	0.662599	0.673971	0.595323	0.668446	0.492842	0.586545	0.669778	0.620393	0.691967	0.630226	0.61122	0.548946	0.651178	0.605361	0.732983	0.603545	0.534605	0.546481	0.684711	0.515222	0.680719	0.414651	0.584909	0.512101	0.506318	0.639844	0.489147	0.543216	0.521029	0.555343	0.546163	0.593895	0.582209	0.545375
Memory B-cells	0.499342	0.500798	0.66807	0.617899	0.593329	0.616749	0.564436	0.493363	0.566956	0.593876	0.630829	0.612821	0.516258	0.543586	0.486605	0.616111	0.653025	0.59324	0.510842	0.569865	0.512686	0.475267	0.510095	0.678786	0.498011	0.590515	0.435395	0.526341	0.619658	0.556941	0.463552	0.550606	0.533667	0.575356	0.561195	0.564822	0.462517	0.570286	0.503945	0.61645	0.645375	0.567409	0.578406	0.551047	0.579869	0.53141	0.565047	0.554446	0.543774
Monocytes	0.714518	0.746985	0.850044	0.83793	0.81936	0.811568	0.728584	0.746184	0.792979	0.823339	0.823666	0.832726	0.766076	0.740085	0.705308	0.812631	0.854669	0.806035	0.744258	0.769606	0.790698	0.854419	0.770785	0.853831	0.730252	0.814697	0.740054	0.800985	0.827503	0.804327	0.744765	0.7725	0.813177	0.833157	0.772132	0.804848	0.762599	0.781527	0.801952	0.805848	0.840805	0.840007	0.820466	0.783321	0.795495	0.741443	0.79278	0.775371	0.744208
NK cells	0.672488	0.737161	0.744069	0.733966	0.746562	0.793988	0.715448	0.749093	0.68005	0.748677	0.740191	0.73173	0.731344	0.680836	0.749378	0.786114	0.774604	0.718939	0.767779	0.712498	0.707313	0.723708	0.743975	0.780522	0.741128	0.779786	0.703806	0.765154	0.737403	0.794092	0.734456	0.751577	0.806742	0.787006	0.709488	0.806652	0.723817	0.801098	0.694886	0.786221	0.806018	0.678197	0.793671	0.769207	0.758794	0.696641	0.720971	0.720263	0.755501
NKT	0.437468	0.534196	0.550861	0.614466	0.574783	0.550574	0.496383	0.526192	0.488269	0.57958	0.565875	0.545686	0.529036	0.443621	0.544468	0.603947	0.612941	0.540178	0.561236	0.493737	0.559308	0.562268	0.575071	0.600116	0.545647	0.605428	0.522666	0.547726	0.563036	0.585848	0.541632	0.563558	0.663498	0.622146	0.539011	0.651666	0.527267	0.627162	0.54064	0.599738	0.620825	0.521208	0.636687	0.55085	0.625321	0.559307	0.548717	0.579468	0.505412
Neutrophils	0.354489	0.266066	0.487383	0.541893	0.660278	0.546226	0.363213	0.40029	0.534765	0.549468	0.479583	0.569994	0.582519	0.371202	0.354963	0.569568	0.614416	0.572675	0.568999	0.379958	0.4461	0.596157	0.306827	0.601386	0.354053	0.602	0.118737	0.506293	0.586625	0.554166	0.531266	0.452704	0.294914	0.415381	0.313179	0.423799	0.321263	0.362082	0.555113	0.559413	0.466495	0.42582	0.411518	0.323157	0.412936	0.564935	0.536483	0.479776	0.567402
Tgd cells	0.708412	0.716693	0.743594	0.761484	0.768855	0.745669	0.695911	0.758871	0.743705	0.740911	0.757776	0.760035	0.76974	0.696908	0.714638	0.758024	0.783503	0.771005	0.734141	0.679569	0.749815	0.770879	0.693051	0.749311	0.708586	0.776533	0.667685	0.722168	0.772712	0.740611	0.734144	0.746755	0.760305	0.786782	0.734853	0.753704	0.751493	0.808427	0.758961	0.742805	0.77294	0.719391	0.796488	0.760134	0.737143	0.705396	0.746014	0.719899	0.746017
Th1 cells	0.561754	0.632083	0.711883	0.691568	0.684316	0.700952	0.607644	0.631562	0.633712	0.691697	0.698148	0.660334	0.635341	0.566075	0.617796	0.712016	0.746723	0.64882	0.63796	0.6079	0.642529	0.668494	0.637347	0.729369	0.624875	0.708968	0.580923	0.683146	0.68508	0.715136	0.6381	0.662912	0.72058	0.723828	0.573026	0.708501	0.596615	0.699301	0.636731	0.707457	0.727539	0.631858	0.727538	0.666132	0.657201	0.616644	0.644182	0.640355	0.595714
Th2 cells	0.642798	0.765336	0.708482	0.752429	0.762483	0.772588	0.71052	0.71131	0.663822	0.725849	0.721845	0.72636	0.753058	0.645867	0.739865	0.796658	0.756043	0.675183	0.761228	0.659827	0.733632	0.726384	0.716033	0.775916	0.729382	0.772844	0.704667	0.782156	0.701239	0.806369	0.752375	0.724007	0.748602	0.750855	0.708556	0.83561	0.71227	0.711624	0.644006	0.745804	0.748568	0.6199	0.725668	0.738849	0.699418	0.772215	0.744955	0.68136	0.730824
Tregs	0.491334	0.651808	0.741884	0.669195	0.714555	0.726742	0.540116	0.648061	0.597964	0.689192	0.712255	0.645326	0.608619	0.519052	0.624523	0.745017	0.794666	0.672703	0.676627	0.49432	0.633847	0.653747	0.615771	0.774912	0.642729	0.710693	0.594595	0.656287	0.70822	0.674544	0.646498	0.689878	0.810914	0.735463	0.534568	0.756008	0.680258	0.849119	0.631256	0.736075	0.781239	0.620678	0.845926	0.730428	0.72524	0.65408	0.698438	0.696382	0.656559
aDC	0.485065	0.495026	0.627768	0.619801	0.641057	0.617409	0.480705	0.547666	0.572071	0.631166	0.590213	0.611297	0.612687	0.51363	0.48729	0.633841	0.685213	0.594287	0.54651	0.489494	0.551835	0.633537	0.495309	0.691548	0.539805	0.627893	0.510547	0.60041	0.650852	0.629656	0.535346	0.56753	0.648191	0.667859	0.539427	0.615993	0.575005	0.611567	0.588691	0.681258	0.651825	0.592147	0.663637	0.584016	0.650223	0.633432	0.630152	0.614342	0.61058
iDC	0.780055	0.764223	0.758621	0.773282	0.788213	0.790088	0.769041	0.800178	0.740437	0.799089	0.784341	0.754336	0.813897	0.772591	0.762295	0.781981	0.797475	0.741494	0.786749	0.782046	0.774807	0.778483	0.765836	0.807663	0.750699	0.811731	0.737312	0.790951	0.776705	0.795157	0.778128	0.759597	0.748016	0.798597	0.733889	0.782662	0.751775	0.760385	0.768585	0.761148	0.768627	0.763671	0.748422	0.764342	0.78039	0.739568	0.753779	0.740759	0.759827
pDC	0.760778	0.772048	0.771422	0.791561	0.814306	0.802803	0.729038	0.789149	0.745378	0.782015	0.788098	0.779696	0.799024	0.764716	0.762704	0.795432	0.829392	0.784466	0.767745	0.716895	0.722787	0.794192	0.779055	0.791787	0.766637	0.806262	0.779823	0.807772	0.786557	0.825119	0.791886	0.786347	0.803503	0.836115	0.777661	0.798508	0.746304	0.767548	0.792462	0.797218	0.797328	0.782091	0.777195	0.77727	0.743685	0.757145	0.791979	0.734026	0.79839
[truncated: 206 more columns]

## Sheet: Sheet1
	TCGA.IN.8663.11A.01R.2402.13	TCGA.HU.A4GP.11A.21R.A251.31	TCGA.CG.5728.11A.01R.1602.13	TCGA.BR.6457.11A.01R.1802.13	TCGA.BR.6453.11A.01R.1802.13	TCGA.CG.5722.11A.02R.1602.13	TCGA.IN.AB1V.11A.11R.A414.31	TCGA.FP.7829.11A.01R.2055.13	TCGA.HU.8238.11A.01R.2343.13	TCGA.BR.7703.11A.01R.2055.13	TCGA.CG.5733.11A.01R.1602.13	TCGA.CG.5730.11A.01R.1602.13	TCGA.IP.7968.11A.01R.2203.13	TCGA.IN.AB1X.11A.21R.A39E.31	TCGA.HU.A4HB.11A.11R.A251.31	TCGA.BR.6454.11A.01R.1802.13	TCGA.BR.7715.11A.01R.2055.13	TCGA.BR.7851.11A.01R.2203.13	TCGA.HU.A4GN.11A.12R.A251.31	TCGA.IN.7806.11A.01R.2055.13	TCGA.BR.6802.11A.01R.1884.13	TCGA.CG.5734.11A.01R.1602.13	TCGA.FP.7735.11A.01R.2055.13	TCGA.BR.7717.11A.01R.2055.13	TCGA.HU.A4GC.11A.11R.A251.31	TCGA.BR.7716.11A.01R.2055.13	TCGA.HU.A4GY.11A.11R.A36D.31	TCGA.BR.8060.11A.01R.2343.13	TCGA.CG.5720.11A.01R.1602.13	TCGA.BR.7704.11A.01R.2055.13	TCGA.HU.A4GH.11A.11R.A36D.31	TCGA.CG.5721.11A.01R.1602.13	TCGA.BR.8366.01A.11R.2343.13	TCGA.BR.8291.01A.11R.2343.13	TCGA.VQ.A925.01A.11R.A414.31	TCGA.VQ.A94P.01A.13R.A414.31	TCGA.BR.8679.01A.11R.2402.13	TCGA.FP.A4BF.01A.12R.A36D.31	TCGA.VQ.A8DZ.01A.11R.A36D.31	TCGA.VQ.A8PD.01A.11R.A414.31	TCGA.BR.6563.01A.13R.2055.13	TCGA.MX.A666.01A.11R.A31P.31	TCGA.BR.6709.01A.11R.1884.13	TCGA.BR.8683.01A.11R.2402.13	TCGA.BR.6455.01A.11R.1802.13	TCGA.RD.A7BS.01A.11R.A32D.31	TCGA.HU.8238.01A.11R.2343.13	TCGA.R5.A7ZI.01A.11R.A354.31	TCGA.CD.A487.01A.21R.A24K.31
B-cells	0.373059	0.294259	0.909441	0.701164	0.732716	0.663899	0.333315	0.193514	0.586708	0.707065	0.836642	0.682582	0.507132	0.332634	0.330169	0.823449	0.920017	0.618024	0.422184	0.438745	0.577404	0.582067	0.43638	0.911517	0.377261	0.659676	0.311959	0.631723	0.794404	0.640024	0.311846	0.672675	0.724315	0.562761	0.406746	0.579778	0.2469	0.546761	0.345108	0.786943	0.789729	0.739258	0.69347	0.478405	0.577054	0.633472	0.593626	0.633056	0.231397
CD4+ T-cells	0.589143	0.481312	0.769246	0.698002	0.758744	0.690283	0.643759	0.45064	0.646953	0.745106	0.744972	0.67598	0.651864	0.587806	0.443377	0.759278	0.828123	0.716922	0.503416	0.640933	0.709573	0.673319	0.450065	0.836229	0.466943	0.746472	0.345249	0.629629	0.727801	0.655954	0.436699	0.738671	0.842285	0.736286	0.753055	0.693422	0.711199	0.834579	0.681084	0.825357	0.746615	0.747323	0.81892	0.738879	0.837225	0.770144	0.78147	0.818789	0.742721
CD4+ Tcm	0.874557	0.863967	0.940398	0.942757	0.926472	0.928939	0.902233	0.912078	0.907689	0.931999	0.940119	0.918343	0.90012	0.888099	0.866071	0.938902	0.946399	0.918331	0.895678	0.894626	0.901157	0.91853	0.880421	0.94472	0.867552	0.923856	0.861189	0.91942	0.933812	0.920518	0.870685	0.929756	0.971181	0.941104	0.896588	0.925926	0.893456	0.94556	0.903799	0.954535	0.945975	0.905252	0.957439	0.908576	0.910576	0.930821	0.927848	0.930178	0.895418
CD4+ Tem	0.664284	0.702721	0.613683	0.676972	0.687148	0.654731	0.669018	0.738918	0.645051	0.671678	0.597087	0.634682	0.663138	0.620036	0.731325	0.71344	0.713574	0.645864	0.67927	0.676896	0.600005	0.654383	0.742217	0.727377	0.721841	0.677938	0.637333	0.681174	0.657995	0.668481	0.685562	0.628208	0.642299	0.685916	0.631063	0.751798	0.622325	0.6583	0.600304	0.646133	0.70965	0.585909	0.639687	0.616143	0.664767	0.628367	0.666405	0.589024	0.619626
CD8+ T-cells	0.61184	0.691752	0.888754	0.818954	0.830413	0.817222	0.707758	0.581972	0.778802	0.832072	0.873772	0.778285	0.679572	0.589696	0.644965	0.8428	0.923932	0.77775	0.682828	0.713292	0.859577	0.79173	0.700662	0.910806	0.678097	0.834836	0.649301	0.82502	0.829349	0.795342	0.63629	0.87817	0.897588	0.814294	0.734421	0.80183	0.6143	0.91926	0.704894	0.854888	0.878476	0.704024	0.887658	0.762946	0.839391	0.772515	0.775465	0.883319	0.707612
CD8+ Tcm	0.71837	0.738668	0.804117	0.812091	0.781177	0.819764	0.713152	0.778928	0.762001	0.816786	0.793573	0.767773	0.803127	0.707839	0.724618	0.810137	0.83637	0.786807	0.775396	0.702946	0.725492	0.810185	0.709404	0.805245	0.729752	0.819381	0.650486	0.784713	0.800714	0.812345	0.759617	0.795493	0.796873	0.851333	0.763177	0.795352	0.77647	0.801303	0.779456	0.796708	0.785718	0.731715	0.811634	0.789796	0.782221	0.76001	0.813705	0.734831	0.816129
CD8+ Tem	0.578789	0.672614	0.77472	0.748143	0.731203	0.773547	0.626993	0.666812	0.661714	0.754478	0.771806	0.682147	0.648903	0.620192	0.638896	0.781293	0.807265	0.688744	0.662856	0.643976	0.714076	0.706677	0.678444	0.790368	0.66212	0.768031	0.653072	0.719691	0.735717	0.744414	0.660842	0.763743	0.802079	0.764547	0.638075	0.736693	0.623656	0.795657	0.610923	0.756631	0.757553	0.620701	0.814445	0.676955	0.730019	0.640096	0.667435	0.772446	0.581938
Eosinophils	0.395024	0.461345	0.460904	0.51193	0.515028	0.494649	0.411436	0.394606	0.402007	0.519347	0.525293	0.51248	0.469602	0.409544	0.412218	0.542319	0.557987	0.412176	0.476323	0.387812	0.454799	0.480787	0.447722	0.539232	0.448896	0.519954	0.388025	0.528009	0.465725	0.529129	0.445386	0.456283	0.426198	0.462574	0.369519	0.485936	0.381648	0.431334	0.342347	0.470613	0.496578	0.367136	0.440793	0.397693	0.404406	0.397506	0.443458	0.382614	0.391881
Macrophages	0.4311	0.5943	0.668362	0.612771	0.644571	0.595654	0.471338	0.562743	0.521094	0.630736	0.647003	0.610624	0.59842	0.457199	0.574966	0.644779	0.716678	0.558457	0.59956	0.489246	0.623698	0.648662	0.568406	0.715096	0.541123	0.666304	0.533052	0.592082	0.647759	0.638032	0.584805	0.586775	0.645953	0.688963	0.479248	0.654047	0.54345	0.661441	0.558704	0.597216	0.699398	0.524904	0.705842	0.529208	0.611071	0.580351	0.611901	0.599398	0.551494
Mast cells	0.46233	0.618955	0.633804	0.629044	0.642196	0.611424	0.527345	0.62263	0.521819	0.552885	0.642286	0.651137	0.63732	0.493392	0.640484	0.662599	0.673971	0.595323	0.668446	0.492842	0.586545	0.669778	0.620393	0.691967	0.630226	0.61122	0.548946	0.651178	0.605361	0.732983	0.603545	0.534605	0.546481	0.684711	0.515222	0.680719	0.414651	0.584909	0.512101	0.506318	0.639844	0.489147	0.543216	0.521029	0.555343	0.546163	0.593895	0.582209	0.545375
Memory B-cells	0.499342	0.500798	0.66807	0.617899	0.593329	0.616749	0.564436	0.493363	0.566956	0.593876	0.630829	0.612821	0.516258	0.543586	0.486605	0.616111	0.653025	0.59324	0.510842	0.569865	0.512686	0.475267	0.510095	0.678786	0.498011	0.590515	0.435395	0.526341	0.619658	0.556941	0.463552	0.550606	0.533667	0.575356	0.561195	0.564822	0.462517	0.570286	0.503945	0.61645	0.645375	0.567409	0.578406	0.551047	0.579869	0.53141	0.565047	0.554446	0.543774
Monocytes	0.714518	0.746985	0.850044	0.83793	0.81936	0.811568	0.728584	0.746184	0.792979	0.823339	0.823666	0.832726	0.766076	0.740085	0.705308	0.812631	0.854669	0.806035	0.744258	0.769606	0.790698	0.854419	0.770785	0.853831	0.730252	0.814697	0.740054	0.800985	0.827503	0.804327	0.744765	0.7725	0.813177	0.833157	0.772132	0.804848	0.762599	0.781527	0.801952	0.805848	0.840805	0.840007	0.820466	0.783321	0.795495	0.741443	0.79278	0.775371	0.744208
NK cells	0.672488	0.737161	0.744069	0.733966	0.746562	0.793988	0.715448	0.749093	0.68005	0.748677	0.740191	0.73173	0.731344	0.680836	0.749378	0.786114	0.774604	0.718939	0.767779	0.712498	0.707313	0.723708	0.743975	0.780522	0.741128	0.779786	0.703806	0.765154	0.737403	0.794092	0.734456	0.751577	0.806742	0.787006	0.709488	0.806652	0.723817	0.801098	0.694886	0.786221	0.806018	0.678197	0.793671	0.769207	0.758794	0.696641	0.720971	0.720263	0.755501
NKT	0.437468	0.534196	0.550861	0.614466	0.574783	0.550574	0.496383	0.526192	0.488269	0.57958	0.565875	0.545686	0.529036	0.443621	0.544468	0.603947	0.612941	0.540178	0.561236	0.493737	0.559308	0.562268	0.575071	0.600116	0.545647	0.605428	0.522666	0.547726	0.563036	0.585848	0.541632	0.563558	0.663498	0.622146	0.539011	0.651666	0.527267	0.627162	0.54064	0.599738	0.620825	0.521208	0.636687	0.55085	0.625321	0.559307	0.548717	0.579468	0.505412
Neutrophils	0.354489	0.266066	0.487383	0.541893	0.660278	0.546226	0.363213	0.40029	0.534765	0.549468	0.479583	0.569994	0.582519	0.371202	0.354963	0.569568	0.614416	0.572675	0.568999	0.379958	0.4461	0.596157	0.306827	0.601386	0.354053	0.602	0.118737	0.506293	0.586625	0.554166	0.531266	0.452704	0.294914	0.415381	0.313179	0.423799	0.321263	0.362082	0.555113	0.559413	0.466495	0.42582	0.411518	0.323157	0.412936	0.564935	0.536483	0.479776	0.567402
Tgd cells	0.708412	0.716693	0.743594	0.761484	0.768855	0.745669	0.695911	0.758871	0.743705	0.740911	0.757776	0.760035	0.76974	0.696908	0.714638	0.758024	0.783503	0.771005	0.734141	0.679569	0.749815	0.770879	0.693051	0.749311	0.708586	0.776533	0.667685	0.722168	0.772712	0.740611	0.734144	0.746755	0.760305	0.786782	0.734853	0.753704	0.751493	0.808427	0.758961	0.742805	0.77294	0.719391	0.796488	0.760134	0.737143	0.705396	0.746014	0.719899	0.746017
Th1 cells	0.561754	0.632083	0.711883	0.691568	0.684316	0.700952	0.607644	0.631562	0.633712	0.691697	0.698148	0.660334	0.635341	0.566075	0.617796	0.712016	0.746723	0.64882	0.63796	0.6079	0.642529	0.668494	0.637347	0.729369	0.624875	0.708968	0.580923	0.683146	0.68508	0.715136	0.6381	0.662912	0.72058	0.723828	0.573026	0.708501	0.596615	0.699301	0.636731	0.707457	0.727539	0.631858	0.727538	0.666132	0.657201	0.616644	0.644182	0.640355	0.595714
Th2 cells	0.642798	0.765336	0.708482	0.752429	0.762483	0.772588	0.71052	0.71131	0.663822	0.725849	0.721845	0.72636	0.753058	0.645867	0.739865	0.796658	0.756043	0.675183	0.761228	0.659827	0.733632	0.726384	0.716033	0.775916	0.729382	0.772844	0.704667	0.782156	0.701239	0.806369	0.752375	0.724007	0.748602	0.750855	0.708556	0.83561	0.71227	0.711624	0.644006	0.745804	0.748568	0.6199	0.725668	0.738849	0.699418	0.772215	0.744955	0.68136	0.730824
Tregs	0.491334	0.651808	0.741884	0.669195	0.714555	0.726742	0.540116	0.648061	0.597964	0.689192	0.712255	0.645326	0.608619	0.519052	0.624523	0.745017	0.794666	0.672703	0.676627	0.49432	0.633847	0.653747	0.615771	0.774912	0.642729	0.710693	0.594595	0.656287	0.70822	0.674544	0.646498	0.689878	0.810914	0.735463	0.534568	0.756008	0.680258	0.849119	0.631256	0.736075	0.781239	0.620678	0.845926	0.730428	0.72524	0.65408	0.698438	0.696382	0.656559
aDC	0.485065	0.495026	0.627768	0.619801	0.641057	0.617409	0.480705	0.547666	0.572071	0.631166	0.590213	0.611297	0.612687	0.51363	0.48729	0.633841	0.685213	0.594287	0.54651	0.489494	0.551835	0.633537	0.495309	0.691548	0.539805	0.627893	0.510547	0.60041	0.650852	0.629656	0.535346	0.56753	0.648191	0.667859	0.539427	0.615993	0.575005	0.611567	0.588691	0.681258	0.651825	0.592147	0.663637	0.584016	0.650223	0.633432	0.630152	0.614342	0.61058
iDC	0.780055	0.764223	0.758621	0.773282	0.788213	0.790088	0.769041	0.800178	0.740437	0.799089	0.784341	0.754336	0.813897	0.772591	0.762295	0.781981	0.797475	0.741494	0.786749	0.782046	0.774807	0.778483	0.765836	0.807663	0.750699	0.811731	0.737312	0.790951	0.776705	0.795157	0.778128	0.759597	0.748016	0.798597	0.733889	0.782662	0.751775	0.760385	0.768585	0.761148	0.768627	0.763671	0.748422	0.764342	0.78039	0.739568	0.753779	0.740759	0.759827
pDC	0.760778	0.772048	0.771422	0.791561	0.814306	0.802803	0.729038	0.789149	0.745378	0.782015	0.788098	0.779696	0.799024	0.764716	0.762704	0.795432	0.829392	0.784466	0.767745	0.716895	0.722787	0.794192	0.779055	0.791787	0.766637	0.806262	0.779823	0.807772	0.786557	0.825119	0.791886	0.786347	0.803503	0.836115	0.777661	0.798508	0.746304	0.767548	0.792462	0.797218	0.797328	0.782091	0.777195	0.77727	0.743685	0.757145	0.791979	0.734026	0.79839
[truncated: 206 more columns]

## Sheet: Sheet2
	B-cells	CD4+ T-cells	CD4+ Tcm	CD4+ Tem	CD8+ T-cells	CD8+ Tcm	CD8+ Tem	Eosinophils	Macrophages	Mast cells	Memory B-cells	Monocytes	NK cells	NKT	Neutrophils	Tgd cells	Th1 cells	Th2 cells	Tregs	aDC	iDC	pDC
TCGA.IN.8663.11A.01R.2402.13	0.37	0.59	0.87	0.66	0.61	0.72	0.58	0.4	0.43	0.46	0.5	0.71	0.67	0.44	0.35	0.71	0.56	0.64	0.49	0.49	0.78	0.76
TCGA.HU.A4GP.11A.21R.A251.31	0.29	0.48	0.86	0.7	0.69	0.74	0.67	0.46	0.59	0.62	0.5	0.75	0.74	0.53	0.27	0.72	0.63	0.77	0.65	0.5	0.76	0.77
TCGA.CG.5728.11A.01R.1602.13	0.91	0.77	0.94	0.61	0.89	0.8	0.77	0.46	0.67	0.63	0.67	0.85	0.74	0.55	0.49	0.74	0.71	0.71	0.74	0.63	0.76	0.77
TCGA.BR.6457.11A.01R.1802.13	0.7	0.7	0.94	0.68	0.82	0.81	0.75	0.51	0.61	0.63	0.62	0.84	0.73	0.61	0.54	0.76	0.69	0.75	0.67	0.62	0.77	0.79
TCGA.BR.6453.11A.01R.1802.13	0.73	0.76	0.93	0.69	0.83	0.78	0.73	0.52	0.64	0.64	0.59	0.82	0.75	0.57	0.66	0.77	0.68	0.76	0.71	0.64	0.79	0.81
TCGA.CG.5722.11A.02R.1602.13	0.66	0.69	0.93	0.65	0.82	0.82	0.77	0.49	0.6	0.61	0.62	0.81	0.79	0.55	0.55	0.75	0.7	0.77	0.73	0.62	0.79	0.8
TCGA.IN.AB1V.11A.11R.A414.31	0.33	0.64	0.9	0.67	0.71	0.71	0.63	0.41	0.47	0.53	0.56	0.73	0.72	0.5	0.36	0.7	0.61	0.71	0.54	0.48	0.77	0.73
TCGA.FP.7829.11A.01R.2055.13	0.19	0.45	0.91	0.74	0.58	0.78	0.67	0.39	0.56	0.62	0.49	0.75	0.75	0.53	0.4	0.76	0.63	0.71	0.65	0.55	0.8	0.79
TCGA.HU.8238.11A.01R.2343.13	0.59	0.65	0.91	0.65	0.78	0.76	0.66	0.4	0.52	0.52	0.57	0.79	0.68	0.49	0.53	0.74	0.63	0.66	0.6	0.57	0.74	0.75
TCGA.BR.7703.11A.01R.2055.13	0.71	0.75	0.93	0.67	0.83	0.82	0.75	0.52	0.63	0.55	0.59	0.82	0.75	0.58	0.55	0.74	0.69	0.73	0.69	0.63	0.8	0.78
TCGA.CG.5733.11A.01R.1602.13	0.84	0.74	0.94	0.6	0.87	0.79	0.77	0.53	0.65	0.64	0.63	0.82	0.74	0.57	0.48	0.76	0.7	0.72	0.71	0.59	0.78	0.79
TCGA.CG.5730.11A.01R.1602.13	0.68	0.68	0.92	0.63	0.78	0.77	0.68	0.51	0.61	0.65	0.61	0.83	0.73	0.55	0.57	0.76	0.66	0.73	0.65	0.61	0.75	0.78
TCGA.IP.7968.11A.01R.2203.13	0.51	0.65	0.9	0.66	0.68	0.8	0.65	0.47	0.6	0.64	0.52	0.77	0.73	0.53	0.58	0.77	0.64	0.75	0.61	0.61	0.81	0.8
TCGA.IN.AB1X.11A.21R.A39E.31	0.33	0.59	0.89	0.62	0.59	0.71	0.62	0.41	0.46	0.49	0.54	0.74	0.68	0.44	0.37	0.7	0.57	0.65	0.52	0.51	0.77	0.76
TCGA.HU.A4HB.11A.11R.A251.31	0.33	0.44	0.87	0.73	0.64	0.72	0.64	0.41	0.57	0.64	0.49	0.71	0.75	0.54	0.35	0.71	0.62	0.74	0.62	0.49	0.76	0.76
TCGA.BR.6454.11A.01R.1802.13	0.82	0.76	0.94	0.71	0.84	0.81	0.78	0.54	0.64	0.66	0.62	0.81	0.79	0.6	0.57	0.76	0.71	0.8	0.75	0.63	0.78	0.8
TCGA.BR.7715.11A.01R.2055.13	0.92	0.83	0.95	0.71	0.92	0.84	0.81	0.56	0.72	0.67	0.65	0.85	0.77	0.61	0.61	0.78	0.75	0.76	0.79	0.69	0.8	0.83
TCGA.BR.7851.11A.01R.2203.13	0.62	0.72	0.92	0.65	0.78	0.79	0.69	0.41	0.56	0.6	0.59	0.81	0.72	0.54	0.57	0.77	0.65	0.68	0.67	0.59	0.74	0.78
TCGA.HU.A4GN.11A.12R.A251.31	0.42	0.5	0.9	0.68	0.68	0.78	0.66	0.48	0.6	0.67	0.51	0.74	0.77	0.56	0.57	0.73	0.64	0.76	0.68	0.55	0.79	0.77
TCGA.IN.7806.11A.01R.2055.13	0.44	0.64	0.89	0.68	0.71	0.7	0.64	0.39	0.49	0.49	0.57	0.77	0.71	0.49	0.38	0.68	0.61	0.66	0.49	0.49	0.78	0.72
TCGA.BR.6802.11A.01R.1884.13	0.58	0.71	0.9	0.6	0.86	0.73	0.71	0.45	0.62	0.59	0.51	0.79	0.71	0.56	0.45	0.75	0.64	0.73	0.63	0.55	0.77	0.72
TCGA.CG.5734.11A.01R.1602.13	0.58	0.67	0.92	0.65	0.79	0.81	0.71	0.48	0.65	0.67	0.48	0.85	0.72	0.56	0.6	0.77	0.67	0.73	0.65	0.63	0.78	0.79
TCGA.FP.7735.11A.01R.2055.13	0.44	0.45	0.88	0.74	0.7	0.71	0.68	0.45	0.57	0.62	0.51	0.77	0.74	0.58	0.31	0.69	0.64	0.72	0.62	0.5	0.77	0.78
TCGA.BR.7717.11A.01R.2055.13	0.91	0.84	0.94	0.73	0.91	0.81	0.79	0.54	0.72	0.69	0.68	0.85	0.78	0.6	0.6	0.75	0.73	0.78	0.77	0.69	0.81	0.79
TCGA.HU.A4GC.11A.11R.A251.31	0.38	0.47	0.87	0.72	0.68	0.73	0.66	0.45	0.54	0.63	0.5	0.73	0.74	0.55	0.35	0.71	0.62	0.73	0.64	0.54	0.75	0.77
TCGA.BR.7716.11A.01R.2055.13	0.66	0.75	0.92	0.68	0.83	0.82	0.77	0.52	0.67	0.61	0.59	0.81	0.78	0.61	0.6	0.78	0.71	0.77	0.71	0.63	0.81	0.81
TCGA.HU.A4GY.11A.11R.A36D.31	0.31	0.35	0.86	0.64	0.65	0.65	0.65	0.39	0.53	0.55	0.44	0.74	0.7	0.52	0.12	0.67	0.58	0.7	0.59	0.51	0.74	0.78
TCGA.BR.8060.11A.01R.2343.13	0.63	0.63	0.92	0.68	0.83	0.78	0.72	0.53	0.59	0.65	0.53	0.8	0.77	0.55	0.51	0.72	0.68	0.78	0.66	0.6	0.79	0.81
TCGA.CG.5720.11A.01R.1602.13	0.79	0.73	0.93	0.66	0.83	0.8	0.74	0.47	0.65	0.61	0.62	0.83	0.74	0.56	0.59	0.77	0.69	0.7	0.71	0.65	0.78	0.79
TCGA.BR.7704.11A.01R.2055.13	0.64	0.66	0.92	0.67	0.8	0.81	0.74	0.53	0.64	0.73	0.56	0.8	0.79	0.59	0.55	0.74	0.72	0.81	0.67	0.63	0.8	0.83
TCGA.HU.A4GH.11A.11R.A36D.31	0.31	0.44	0.87	0.69	0.64	0.76	0.66	0.45	0.58	0.6	0.46	0.74	0.73	0.54	0.53	0.73	0.64	0.75	0.65	0.54	0.78	0.79
TCGA.CG.5721.11A.01R.1602.13	0.67	0.74	0.93	0.63	0.88	0.8	0.76	0.46	0.59	0.53	0.55	0.77	0.75	0.56	0.45	0.75	0.66	0.72	0.69	0.57	0.76	0.79
TCGA.BR.8366.01A.11R.2343.13	0.72	0.84	0.97	0.64	0.9	0.8	0.8	0.43	0.65	0.55	0.53	0.81	0.81	0.66	0.29	0.76	0.72	0.75	0.81	0.65	0.75	0.8
TCGA.BR.8291.01A.11R.2343.13	0.56	0.74	0.94	0.69	0.81	0.85	0.76	0.46	0.69	0.68	0.58	0.83	0.79	0.62	0.42	0.79	0.72	0.75	0.74	0.67	0.8	0.84
TCGA.VQ.A925.01A.11R.A414.31	0.41	0.75	0.9	0.63	0.73	0.76	0.64	0.37	0.48	0.52	0.56	0.77	0.71	0.54	0.31	0.73	0.57	0.71	0.53	0.54	0.73	0.78
TCGA.VQ.A94P.01A.13R.A414.31	0.58	0.69	0.93	0.75	0.8	0.8	0.74	0.49	0.65	0.68	0.56	0.8	0.81	0.65	0.42	0.75	0.71	0.84	0.76	0.62	0.78	0.8
TCGA.BR.8679.01A.11R.2402.13	0.25	0.71	0.89	0.62	0.61	0.78	0.62	0.38	0.54	0.41	0.46	0.76	0.72	0.53	0.32	0.75	0.6	0.71	0.68	0.58	0.75	0.75
TCGA.FP.A4BF.01A.12R.A36D.31	0.55	0.83	0.95	0.66	0.92	0.8	0.8	0.43	0.66	0.58	0.57	0.78	0.8	0.63	0.36	0.81	0.7	0.71	0.85	0.61	0.76	0.77
TCGA.VQ.A8DZ.01A.11R.A36D.31	0.35	0.68	0.9	0.6	0.7	0.78	0.61	0.34	0.56	0.51	0.5	0.8	0.69	0.54	0.56	0.76	0.64	0.64	0.63	0.59	0.77	0.79
TCGA.VQ.A8PD.01A.11R.A414.31	0.79	0.83	0.95	0.65	0.85	0.8	0.76	0.47	0.6	0.51	0.62	0.81	0.79	0.6	0.56	0.74	0.71	0.75	0.74	0.68	0.76	0.8
TCGA.BR.6563.01A.13R.2055.13	0.79	0.75	0.95	0.71	0.88	0.79	0.76	0.5	0.7	0.64	0.65	0.84	0.81	0.62	0.47	0.77	0.73	0.75	0.78	0.65	0.77	0.8
TCGA.MX.A666.01A.11R.A31P.31	0.74	0.75	0.91	0.59	0.7	0.73	0.62	0.37	0.52	0.49	0.57	0.84	0.68	0.52	0.43	0.72	0.63	0.62	0.62	0.59	0.76	0.78
TCGA.BR.6709.01A.11R.1884.13	0.69	0.82	0.96	0.64	0.89	0.81	0.81	0.44	0.71	0.54	0.58	0.82	0.79	0.64	0.41	0.8	0.73	0.73	0.85	0.66	0.75	0.78
TCGA.BR.8683.01A.11R.2402.13	0.48	0.74	0.91	0.62	0.76	0.79	0.68	0.4	0.53	0.52	0.55	0.78	0.77	0.55	0.32	0.76	0.67	0.74	0.73	0.58	0.76	0.78
TCGA.BR.6455.01A.11R.1802.13	0.58	0.84	0.91	0.66	0.84	0.78	0.73	0.4	0.61	0.56	0.58	0.8	0.76	0.63	0.41	0.74	0.66	0.7	0.73	0.65	0.78	0.74
TCGA.RD.A7BS.01A.11R.A32D.31	0.63	0.77	0.93	0.63	0.77	0.76	0.64	0.4	0.58	0.55	0.53	0.74	0.7	0.56	0.56	0.71	0.62	0.77	0.65	0.63	0.74	0.76
TCGA.HU.8238.01A.11R.2343.13	0.59	0.78	0.93	0.67	0.78	0.81	0.67	0.44	0.61	0.59	0.57	0.79	0.72	0.55	0.54	0.75	0.64	0.74	0.7	0.63	0.75	0.79
TCGA.R5.A7ZI.01A.11R.A354.31	0.63	0.82	0.93	0.59	0.88	0.73	0.77	0.38	0.6	0.58	0.55	0.78	0.72	0.58	0.48	0.72	0.64	0.68	0.7	0.61	0.74	0.73
TCGA.CD.A487.01A.21R.A24K.31	0.23	0.74	0.9	0.62	0.71	0.82	0.58	0.39	0.55	0.55	0.54	0.74	0.76	0.51	0.57	0.75	0.6	0.73	0.66	0.61	0.76	0.8
TCGA.D7.6822.01A.11R.1884.13	0.31	0.72	0.91	0.59	0.72	0.76	0.66	0.32	0.48	0.42	0.56	0.81	0.71	0.58	0.53	0.7	0.61	0.71	0.68	0.57	0.78	0.81
TCGA.VQ.A8P3.01A.11R.A36D.31	0.29	0.73	0.91	0.63	0.81	0.79	0.63	0.37	0.5	0.55	0.49	0.76	0.75	0.61	0.33	0.73	0.65	0.78	0.64	0.55	0.72	0.74
TCGA.IN.8462.01A.11R.2343.13	0.41	0.69	0.92	0.64	0.72	0.77	0.65	0.46	0.55	0.53	0.53	0.75	0.74	0.54	0.46	0.72	0.63	0.76	0.58	0.58	0.76	0.79
TCGA.BR.6565.01A.11R.1802.13	0.59	0.8	0.94	0.66	0.84	0.8	0.73	0.42	0.62	0.59	0.55	0.83	0.77	0.64	0.36	0.79	0.7	0.7	0.79	0.64	0.76	0.79
TCGA.IN.8663.01A.11R.2402.13	0.19	0.72	0.92	0.58	0.65	0.71	0.65	0.42	0.46	0.35	0.51	0.7	0.72	0.5	0.25	0.71	0.59	0.65	0.67	0.53	0.73	0.73
TCGA.BR.4256.01A.01R.1131.13	0.56	0.85	0.94	0.76	0.86	0.9	0.78	0.49	0.74	0.81	0.58	0.84	0.82	0.67	0.67	0.83	0.75	0.81	0.88	0.71	0.83	0.84
TCGA.IN.A6RS.01A.12R.A354.31	0.42	0.8	0.92	0.62	0.84	0.78	0.69	0.41	0.54	0.39	0.49	0.78	0.7	0.55	0.59	0.8	0.63	0.68	0.76	0.65	0.75	0.8
TCGA.FA.8693.01A.11R.2404.07	0.94	0.88	0.92	0.75	0.96	0.7	0.85	0.51	0.74	0.61	0.68	0.9	0.76	0.65	0.43	0.75	0.73	0.65	0.85	0.71	0.78	0.76
TCGA.F1.6177.01A.11R.1802.13	0.23	0.76	0.88	0.62	0.75	0.8	0.66	0.38	0.5	0.43	0.47	0.77	0.71	0.57	0.45	0.74	0.6	0.6	0.65	0.56	0.71	0.75
TCGA.CG.4436.01A.01R.1157.13	0.33	0.8	0.89	0.61	0.77	0.79	0.62	0.48	0.56	0.5	0.55	0.82	0.69	0.58	0.63	0.76	0.6	0.63	0.71	0.65	0.81	0.82
TCGA.BR.7901.01A.11R.2203.13	0.5	0.75	0.94	0.65	0.77	0.83	0.7	0.45	0.63	0.6	0.57	0.81	0.77	0.59	0.5	0.76	0.67	0.77	0.74	0.63	0.79	0.83
TCGA.BR.8686.01A.11R.2402.13	0.67	0.82	0.92	0.69	0.87	0.75	0.75	0.49	0.62	0.58	0.56	0.81	0.78	0.57	0.46	0.73	0.67	0.76	0.7	0.62	0.74	0.8
TCGA.CD.5798.01A.11R.1602.13	0.44	0.68	0.95	0.7	0.77	0.83	0.73	0.4	0.69	0.63	0.58	0.82	0.8	0.64	0.42	0.79	0.71	0.82	0.79	0.64	0.77	0.81
TCGA.VQ.A8E2.01A.11R.A36D.31	0.33	0.73	0.89	0.63	0.72	0.71	0.6	0.41	0.5	0.45	0.54	0.74	0.75	0.55	0.26	0.69	0.62	0.63	0.65	0.54	0.72	0.79
TCGA.BR.8369.01A.11R.2343.13	0.54	0.67	0.91	0.62	0.67	0.76	0.63	0.36	0.46	0.4	0.52	0.7	0.71	0.49	0.18	0.69	0.6	0.78	0.55	0.5	0.68	0.76
TCGA.HU.A4G9.01A.11R.A24K.31	0.35	0.7	0.86	0.5	0.64	0.69	0.56	0.34	0.34	0.32	0.45	0.71	0.62	0.44	0.33	0.66	0.51	0.55	0.52	0.5	0.69	0.66
TCGA.IN.A7NR.01A.11R.A354.31	0.6	0.72	0.92	0.6	0.79	0.78	0.67	0.45	0.54	0.56	0.52	0.78	0.73	0.53	0.45	0.73	0.65	0.73	0.64	0.56	0.76	0.77
TCGA.VQ.A8PK.01A.12R.A414.31	0.32	0.76	0.9	0.6	0.72	0.81	0.67	0.39	0.51	0.5	0.51	0.81	0.7	0.63	0.45	0.7	0.66	0.68	0.62	0.59	0.74	0.79
TCGA.D7.A6EX.01A.11R.A31P.31	0.47	0.66	0.89	0.59	0.71	0.7	0.6	0.39	0.44	0.45	0.55	0.78	0.72	0.48	0.17	0.71	0.58	0.69	0.59	0.45	0.65	0.7
TCGA.HU.A4H4.01A.21R.A251.31	0.62	0.86	0.93	0.61	0.86	0.8	0.74	0.41	0.56	0.47	0.58	0.78	0.76	0.59	0.51	0.72	0.69	0.69	0.73	0.64	0.75	0.76
TCGA.VQ.A8DT.01A.11R.A36D.31	0.38	0.75	0.89	0.58	0.74	0.75	0.64	0.44	0.49	0.39	0.54	0.74	0.66	0.52	0.43	0.73	0.6	0.68	0.56	0.57	0.73	0.74
TCGA.HU.A4GF.01A.11R.A24K.31	0.37	0.78	0.89	0.61	0.75	0.79	0.64	0.42	0.54	0.49	0.51	0.83	0.69	0.57	0.62	0.76	0.62	0.7	0.73	0.61	0.8	0.82
TCGA.BR.8367.01A.11R.2343.13	0.45	0.71	0.91	0.68	0.72	0.81	0.73	0.42	0.59	0.51	0.55	0.79	0.77	0.54	0.33	0.74	0.65	0.77	0.67	0.6	0.76	0.79
TCGA.IN.7808.01A.11R.2203.13	0.92	0.86	0.95	0.63	0.89	0.69	0.77	0.52	0.49	0.42	0.55	0.8	0.73	0.55	0.22	0.66	0.67	0.7	0.68	0.58	0.67	0.8
TCGA.BR.8297.01A.12R.2343.13	0.62	0.71	0.93	0.69	0.76	0.77	0.69	0.4	0.53	0.52	0.6	0.77	0.76	0.55	0.25	0.71	0.65	0.77	0.63	0.56	0.73	0.74
TCGA.B7.5818.01A.11R.1602.13	0.44	0.79	0.93	0.62	0.84	0.77	0.72	0.36	0.62	0.5	0.53	0.81	0.77	0.6	0.4	0.72	0.66	0.62	0.73	0.64	0.73	0.75
TCGA.CD.A486.01A.11R.A24K.31	0.41	0.68	0.88	0.59	0.66	0.74	0.66	0.35	0.54	0.39	0.49	0.81	0.7	0.52	0.6	0.69	0.62	0.61	0.7	0.61	0.79	0.78
TCGA.VQ.A8P8.01A.11R.A39E.31	0.76	0.78	0.93	0.66	0.78	0.79	0.68	0.5	0.53	0.5	0.62	0.8	0.75	0.59	0.42	0.73	0.69	0.78	0.65	0.61	0.75	0.78
TCGA.VQ.A8P5.01A.11R.A39E.31	0.33	0.76	0.92	0.58	0.77	0.79	0.64	0.3	0.49	0.43	0.52	0.78	0.72	0.55	0.42	0.73	0.61	0.73	0.69	0.57	0.75	0.77
TCGA.BR.8058.01A.31R.2343.13	0.73	0.83	0.95	0.67	0.87	0.87	0.79	0.48	0.64	0.58	0.65	0.84	0.79	0.6	0.5	0.74	0.74	0.74	0.78	0.68	0.78	0.81
TCGA.CG.4460.01A.01R.1157.13	0.46	0.77	0.91	0.62	0.75	0.83	0.66	0.39	0.56	0.51	0.53	0.75	0.73	0.59	0.42	0.77	0.61	0.76	0.74	0.57	0.8	0.77
TCGA.BR.6852.01A.11R.1884.13	0.64	0.83	0.97	0.65	0.9	0.86	0.83	0.42	0.62	0.54	0.57	0.83	0.8	0.66	0.42	0.79	0.71	0.69	0.8	0.63	0.74	0.76
TCGA.HU.A4H5.01A.21R.A251.31	0.44	0.72	0.89	0.58	0.73	0.72	0.59	0.3	0.47	0.42	0.53	0.78	0.7	0.51	0.41	0.72	0.57	0.6	0.62	0.59	0.74	0.74
TCGA.D7.6522.01A.11R.1802.13	0.86	0.78	0.95	0.73	0.89	0.86	0.8	0.49	0.78	0.76	0.67	0.89	0.81	0.66	0.54	0.82	0.76	0.72	0.87	0.7	0.79	0.84
TCGA.D7.A6F2.01A.12R.A31P.31	0.48	0.73	0.92	0.61	0.8	0.78	0.7	0.46	0.61	0.48	0.55	0.81	0.72	0.57	0.48	0.73	0.65	0.61	0.67	0.6	0.74	0.81
TCGA.BR.7717.01A.11R.2055.13	0.57	0.75	0.91	0.66	0.75	0.82	0.66	0.44	0.56	0.54	0.55	0.8	0.74	0.58	0.41	0.74	0.66	0.73	0.67	0.56	0.74	0.75
TCGA.BR.6707.01A.11R.1884.13	0.59	0.81	0.92	0.62	0.9	0.74	0.76	0.42	0.58	0.48	0.5	0.74	0.75	0.58	0.34	0.74	0.64	0.68	0.71	0.6	0.72	0.72
TCGA.CG.4444.01A.01R.1157.13	0.61	0.81	0.93	0.66	0.79	0.84	0.7	0.44	0.66	0.61	0.61	0.81	0.75	0.61	0.59	0.79	0.65	0.7	0.79	0.64	0.8	0.82
TCGA.BR.A4CS.01A.11R.A24K.31	0.23	0.7	0.9	0.6	0.71	0.75	0.6	0.33	0.52	0.45	0.45	0.81	0.7	0.55	0.52	0.69	0.62	0.7	0.7	0.57	0.83	0.81
TCGA.VQ.A8PP.01A.21R.A414.31	0.57	0.8	0.92	0.61	0.8	0.81	0.73	0.41	0.54	0.51	0.58	0.78	0.78	0.57	0.31	0.74	0.67	0.75	0.71	0.58	0.76	0.76
TCGA.HJ.7597.01A.21R.2203.13	0.58	0.8	0.92	0.54	0.83	0.75	0.67	0.34	0.51	0.37	0.47	0.79	0.73	0.55	0.26	0.67	0.6	0.71	0.62	0.61	0.7	0.73
TCGA.BR.4367.01A.01R.1157.13	0.54	0.82	0.94	0.72	0.83	0.85	0.73	0.48	0.69	0.64	0.56	0.81	0.79	0.61	0.5	0.8	0.7	0.75	0.85	0.65	0.82	0.78
TCGA.CG.4462.01A.01R.1157.13	0.45	0.74	0.95	0.73	0.77	0.87	0.76	0.5	0.73	0.75	0.58	0.84	0.8	0.62	0.78	0.82	0.74	0.82	0.87	0.73	0.85	0.87
TCGA.CG.5732.01A.11R.1602.13	0.75	0.78	0.93	0.64	0.83	0.8	0.73	0.47	0.65	0.52	0.58	0.86	0.74	0.61	0.62	0.78	0.68	0.67	0.73	0.67	0.77	0.81
TCGA.BR.8486.01A.31R.2402.13	0.51	0.78	0.93	0.59	0.8	0.79	0.7	0.46	0.6	0.57	0.56	0.85	0.75	0.59	0.51	0.78	0.69	0.72	0.74	0.63	0.77	0.83
TCGA.BR.8372.01A.11R.2343.13	0.52	0.87	0.91	0.62	0.86	0.8	0.76	0.43	0.6	0.51	0.52	0.8	0.76	0.6	0.37	0.78	0.65	0.69	0.74	0.66	0.73	0.73
TCGA.HU.A4H8.01A.11R.A251.31	0.32	0.74	0.9	0.59	0.71	0.74	0.69	0.42	0.46	0.29	0.54	0.71	0.69	0.52	0.26	0.72	0.58	0.67	0.61	0.56	0.72	0.71
TCGA.VQ.A91X.01A.12R.A414.31	0.32	0.64	0.86	0.5	0.65	0.62	0.45	0.34	0.33	0.24	0.43	0.74	0.58	0.39	0.35	0.62	0.49	0.47	0.43	0.53	0.65	0.73
TCGA.BR.8682.01A.11R.2402.13	0.58	0.63	0.92	0.67	0.73	0.81	0.7	0.48	0.62	0.63	0.61	0.79	0.78	0.6	0.44	0.79	0.68	0.71	0.77	0.64	0.78	0.79
TCGA.BR.4191.01A.02R.1131.13	0.58	0.81	0.95	0.67	0.86	0.8	0.73	0.47	0.64	0.6	0.61	0.81	0.77	0.58	0.56	0.77	0.7	0.75	0.83	0.64	0.8	0.81
TCGA.F1.6875.01A.11R.2055.13	0.17	0.64	0.88	0.56	0.6	0.72	0.52	0.31	0.37	0.31	0.51	0.79	0.7	0.49	0.28	0.64	0.56	0.63	0.6	0.48	0.75	0.78
TCGA.HU.8244.01A.11R.2343.13	0.16	0.67	0.87	0.48	0.66	0.69	0.58	0.26	0.38	0.26	0.46	0.73	0.59	0.41	0.36	0.66	0.51	0.59	0.46	0.51	0.71	0.75
TCGA.BR.4267.01A.01R.1131.13	0.47	0.78	0.93	0.62	0.75	0.8	0.69	0.39	0.6	0.53	0.57	0.75	0.76	0.56	0.55	0.75	0.64	0.74	0.76	0.62	0.77	0.78
TCGA.CG.5734.01A.11R.1602.13	0.73	0.79	0.94	0.67	0.87	0.84	0.79	0.54	0.69	0.68	0.59	0.84	0.76	0.67	0.64	0.81	0.73	0.77	0.78	0.7	0.8	0.83
TCGA.VQ.AA6A.01A.11R.A414.31	0.29	0.69	0.9	0.56	0.65	0.72	0.62	0.35	0.41	0.35	0.56	0.73	0.64	0.46	0.35	0.67	0.58	0.63	0.55	0.5	0.7	0.72
TCGA.WK.A8XS.01A.11R.A37L.07	0.33	0.69	0.87	0.73	0.64	0.8	0.69	0.44	0.53	0.56	0.61	0.8	0.75	0.52	0.25	0.65	0.62	0.68	0.65	0.56	0.75	0.77
TCGA.HF.7134.01A.11R.2055.13	0.49	0.79	0.9	0.66	0.74	0.8	0.69	0.46	0.57	0.5	0.62	0.8	0.75	0.59	0.56	0.77	0.63	0.71	0.7	0.65	0.77	0.79
TCGA.CG.4305.01A.01R.1157.13	0.61	0.84	0.94	0.69	0.86	0.86	0.73	0.47	0.63	0.6	0.55	0.81	0.78	0.63	0.46	0.79	0.69	0.72	0.78	0.63	0.77	0.78
TCGA.BR.7715.01A.11R.2055.13	0.33	0.71	0.9	0.66	0.71	0.81	0.6	0.41	0.54	0.56	0.52	0.81	0.73	0.58	0.38	0.72	0.64	0.72	0.7	0.57	0.78	0.77
TCGA.D7.A4YU.01A.21R.A251.31	0.76	0.87	0.96	0.66	0.86	0.81	0.76	0.43	0.6	0.54	0.65	0.81	0.8	0.59	0.44	0.75	0.7	0.77	0.79	0.62	0.75	0.79
TCGA.BR.6453.01A.11R.1802.13	0.89	0.8	0.94	0.7	0.87	0.79	0.78	0.54	0.68	0.65	0.63	0.86	0.77	0.61	0.47	0.8	0.72	0.72	0.77	0.65	0.77	0.8
TCGA.CD.8534.01A.11R.2343.13	0.51	0.7	0.9	0.56	0.74	0.76	0.68	0.4	0.53	0.48	0.51	0.75	0.7	0.53	0.3	0.74	0.6	0.73	0.59	0.59	0.72	0.74
TCGA.VQ.AA6F.01A.31R.A414.31	0.72	0.8	0.93	0.64	0.81	0.79	0.71	0.41	0.54	0.52	0.57	0.79	0.72	0.56	0.39	0.7	0.66	0.74	0.62	0.57	0.74	0.77
TCGA.BR.8289.01A.11R.2343.13	0.46	0.68	0.91	0.66	0.69	0.8	0.66	0.36	0.54	0.51	0.54	0.76	0.71	0.54	0.19	0.7	0.64	0.68	0.63	0.56	0.74	0.74
TCGA.ZA.A8F6.01A.23R.A36D.31	0.41	0.66	0.92	0.7	0.74	0.82	0.72	0.48	0.65	0.65	0.56	0.82	0.79	0.58	0.45	0.8	0.66	0.76	0.8	0.64	0.79	0.82
TCGA.HU.A4GC.01A.12R.A251.31	0.43	0.72	0.91	0.63	0.77	0.77	0.65	0.38	0.53	0.49	0.53	0.78	0.7	0.54	0.38	0.74	0.6	0.68	0.6	0.56	0.7	0.73
TCGA.CG.4440.01A.01R.1157.13	0.31	0.76	0.91	0.66	0.72	0.82	0.64	0.43	0.58	0.51	0.55	0.77	0.72	0.59	0.59	0.77	0.65	0.71	0.75	0.63	0.77	0.78
TCGA.CG.4304.01A.01R.1157.13	0.61	0.78	0.92	0.68	0.79	0.83	0.7	0.49	0.62	0.61	0.56	0.8	0.74	0.55	0.67	0.77	0.67	0.73	0.78	0.63	0.78	0.82
TCGA.HU.A4GP.01A.11R.A251.31	0.52	0.74	0.9	0.58	0.7	0.76	0.64	0.46	0.48	0.48	0.56	0.74	0.7	0.5	0.38	0.72	0.59	0.69	0.63	0.57	0.72	0.74
TCGA.3M.AB47.01A.22R.A414.31	0.66	0.76	0.91	0.65	0.79	0.73	0.7	0.46	0.54	0.47	0.55	0.79	0.77	0.55	0.34	0.72	0.67	0.7	0.6	0.59	0.7	0.8
TCGA.KB.A93J.01A.11R.A39E.31	0.48	0.77	0.94	0.65	0.81	0.81	0.75	0.41	0.57	0.5	0.44	0.78	0.73	0.62	0.42	0.77	0.66	0.67	0.75	0.61	0.78	0.77
TCGA.IN.A6RN.01A.12R.A33Y.31	0.31	0.65	0.88	0.52	0.64	0.74	0.6	0.44	0.48	0.41	0.45	0.7	0.67	0.5	0.44	0.68	0.56	0.68	0.53	0.54	0.75	0.71
TCGA.HU.A4GJ.01A.11R.A251.31	0.97	0.89	0.96	0.63	0.91	0.75	0.77	0.53	0.6	0.51	0.72	0.83	0.75	0.58	0.36	0.71	0.71	0.72	0.72	0.65	0.74	0.77
TCGA.FP.A8CX.01A.11R.A36D.31	0.54	0.75	0.92	0.6	0.76	0.77	0.66	0.45	0.58	0.45	0.53	0.79	0.69	0.55	0.45	0.74	0.61	0.66	0.64	0.61	0.73	0.76
TCGA.BR.8484.01A.11R.2402.13	0.65	0.83	0.93	0.67	0.84	0.82	0.74	0.51	0.64	0.57	0.56	0.81	0.77	0.58	0.49	0.76	0.7	0.74	0.78	0.64	0.78	0.81
TCGA.BR.4187.01A.01R.1131.13	0.63	0.74	0.94	0.77	0.82	0.87	0.73	0.52	0.73	0.78	0.61	0.86	0.81	0.63	0.65	0.84	0.72	0.78	0.81	0.68	0.85	0.84
TCGA.R5.A805.01A.11R.A36D.31	0.48	0.8	0.94	0.7	0.78	0.88	0.73	0.45	0.7	0.68	0.55	0.83	0.77	0.59	0.78	0.79	0.7	0.78	0.85	0.73	0.81	0.86
TCGA.D7.A6EY.01A.21R.A31P.31	0.78	0.84	0.94	0.66	0.86	0.84	0.77	0.41	0.64	0.58	0.66	0.82	0.78	0.64	0.54	0.78	0.72	0.75	0.78	0.71	0.77	0.78
TCGA.IP.7968.01A.11R.2203.13	0.39	0.78	0.93	0.67	0.81	0.81	0.72	0.42	0.52	0.55	0.55	0.77	0.78	0.6	0.44	0.75	0.67	0.75	0.72	0.56	0.79	0.82
TCGA.D7.A6EZ.01A.11R.A31P.31	0.47	0.84	0.92	0.65	0.87	0.81	0.72	0.37	0.62	0.53	0.45	0.81	0.77	0.63	0.47	0.77	0.68	0.7	0.78	0.63	0.73	0.78
TCGA.RD.A8N2.01A.12R.A36D.31	0.58	0.6	0.92	0.7	0.76	0.76	0.71	0.43	0.57	0.58	0.57	0.78	0.76	0.56	0.29	0.71	0.68	0.81	0.69	0.56	0.77	0.79
TCGA.RD.A8N6.01A.11R.A36D.31	0.28	0.68	0.9	0.55	0.63	0.73	0.64	0.3	0.56	0.36	0.52	0.8	0.72	0.5	0.38	0.74	0.6	0.68	0.61	0.57	0.77	0.76
TCGA.FP.8209.01A.11R.2343.13	0.83	0.72	0.95	0.75	0.85	0.81	0.8	0.48	0.64	0.69	0.63	0.83	0.8	0.6	0.48	0.75	0.74	0.84	0.78	0.64	0.78	0.81
TCGA.D7.6521.01A.11R.1802.13	0.72	0.76	0.94	0.67	0.83	0.85	0.73	0.43	0.67	0.62	0.62	0.84	0.79	0.61	0.47	0.76	0.75	0.74	0.77	0.63	0.81	0.8
TCGA.HU.A4GT.01A.21R.A251.31	0.38	0.78	0.89	0.55	0.75	0.79	0.66	0.42	0.47	0.42	0.48	0.78	0.7	0.52	0.53	0.74	0.63	0.64	0.64	0.6	0.76	0.75
TCGA.BR.6456.01A.11R.1802.13	0.56	0.77	0.92	0.64	0.79	0.81	0.72	0.49	0.63	0.66	0.58	0.8	0.78	0.64	0.4	0.79	0.71	0.73	0.77	0.65	0.82	0.81
TCGA.VQ.A8PE.01A.11R.A414.31	0.63	0.81	0.91	0.66	0.78	0.76	0.67	0.44	0.53	0.46	0.59	0.81	0.72	0.59	0.48	0.75	0.65	0.62	0.71	0.6	0.77	0.77
TCGA.CD.5813.01A.11R.1602.13	0.73	0.77	0.95	0.68	0.87	0.81	0.77	0.47	0.72	0.7	0.61	0.84	0.81	0.65	0.47	0.78	0.72	0.74	0.8	0.66	0.8	0.82
TCGA.VQ.A928.01A.11R.A414.31	0.41	0.7	0.9	0.68	0.7	0.79	0.68	0.39	0.5	0.54	0.52	0.75	0.73	0.52	0.45	0.71	0.62	0.74	0.69	0.56	0.7	0.77
TCGA.BR.A4J7.01A.31R.A251.31	0.5	0.62	0.94	0.65	0.88	0.75	0.77	0.4	0.6	0.52	0.45	0.76	0.81	0.62	0.25	0.68	0.67	0.79	0.72	0.59	0.74	0.78
TCGA.BR.8678.01A.11R.2402.13	0.34	0.74	0.9	0.6	0.71	0.72	0.61	0.36	0.44	0.36	0.54	0.74	0.74	0.52	0.27	0.71	0.57	0.63	0.64	0.56	0.71	0.8
TCGA.VQ.A91A.01A.11R.A414.31	0.41	0.77	0.95	0.67	0.68	0.83	0.66	0.43	0.61	0.55	0.54	0.78	0.76	0.59	0.59	0.77	0.66	0.7	0.84	0.66	0.78	0.84
TCGA.BR.8364.01A.11R.2343.13	0.64	0.7	0.94	0.69	0.78	0.85	0.75	0.44	0.66	0.64	0.6	0.81	0.8	0.63	0.35	0.74	0.72	0.81	0.75	0.64	0.81	0.81
TCGA.BR.7723.01A.11R.2055.13	0.61	0.79	0.9	0.65	0.8	0.76	0.71	0.43	0.6	0.53	0.59	0.85	0.74	0.63	0.31	0.77	0.67	0.62	0.78	0.61	0.76	0.78
TCGA.HU.A4GD.01A.11R.A36D.31	0.15	0.59	0.8	0.5	0.57	0.62	0.3	0.31	0.33	0.16	0.37	0.66	0.54	0.37	-0.03	0.57	0.4	0.44	0.36	0.49	0.62	0.75
TCGA.D7.A4Z0.01A.22R.A251.31	0.72	0.74	0.94	0.65	0.77	0.81	0.71	0.54	0.64	0.62	0.62	0.83	0.77	0.56	0.58	0.77	0.69	0.79	0.74	0.66	0.79	0.83
TCGA.CG.5721.01A.11R.1602.13	0.68	0.85	0.95	0.66	0.91	0.82	0.8	0.42	0.66	0.58	0.61	0.87	0.8	0.7	0.48	0.78	0.74	0.75	0.85	0.67	0.78	0.78
TCGA.BR.A4J5.01A.21R.A251.31	0.53	0.68	0.94	0.69	0.75	0.81	0.69	0.44	0.62	0.6	0.52	0.78	0.78	0.58	0.43	0.75	0.64	0.8	0.75	0.58	0.77	0.8
TCGA.BR.4361.01A.01R.1157.13	0.43	0.88	0.93	0.66	0.84	0.83	0.76	0.49	0.6	0.57	0.57	0.73	0.78	0.59	0.38	0.77	0.68	0.74	0.78	0.64	0.75	0.76
TCGA.ZQ.A9CR.01A.11R.A39E.31	0.41	0.82	0.93	0.66	0.82	0.82	0.7	0.45	0.58	0.59	0.48	0.79	0.75	0.64	0.55	0.76	0.69	0.77	0.75	0.62	0.74	0.79
TCGA.D7.6526.01A.11R.1802.13	0.32	0.7	0.9	0.64	0.67	0.78	0.62	0.36	0.54	0.48	0.55	0.8	0.68	0.54	0.57	0.73	0.61	0.71	0.64	0.57	0.77	0.78
TCGA.BR.8081.01A.11R.2343.13	0.72	0.86	0.94	0.66	0.86	0.83	0.74	0.46	0.64	0.62	0.6	0.82	0.79	0.62	0.44	0.8	0.73	0.69	0.83	0.68	0.77	0.77
TCGA.R5.A7ZE.01B.11R.A354.31	0.15	0.64	0.89	0.57	0.59	0.77	0.59	0.28	0.41	0.42	0.47	0.76	0.65	0.51	0.55	0.72	0.56	0.67	0.6	0.57	0.78	0.8
TCGA.VQ.A91U.01A.11R.A414.31	0.56	0.79	0.92	0.6	0.82	0.75	0.7	0.51	0.5	0.41	0.6	0.78	0.74	0.59	0.39	0.76	0.63	0.66	0.69	0.61	0.74	0.77
TCGA.D7.A6EV.01A.11R.A31P.31	0.4	0.74	0.9	0.56	0.68	0.78	0.63	0.38	0.48	0.46	0.5	0.71	0.7	0.5	0.45	0.72	0.63	0.63	0.64	0.58	0.73	0.75
TCGA.BR.A4CR.01A.11R.A24K.31	0.28	0.69	0.85	0.58	0.62	0.76	0.55	0.42	0.44	0.38	0.54	0.74	0.73	0.45	0.31	0.67	0.54	0.62	0.6	0.51	0.79	0.75
TCGA.BR.A4J9.01A.12R.A251.31	0.69	0.63	0.91	0.7	0.75	0.72	0.69	0.44	0.54	0.49	0.55	0.78	0.77	0.55	0.28	0.65	0.67	0.79	0.63	0.56	0.73	0.75
TCGA.VQ.AA64.01A.11R.A414.31	0.53	0.72	0.91	0.62	0.72	0.79	0.65	0.35	0.52	0.45	0.52	0.79	0.74	0.55	0.39	0.7	0.65	0.74	0.62	0.56	0.74	0.77
TCGA.VQ.A922.01A.11R.A414.31	0.44	0.72	0.89	0.66	0.66	0.76	0.61	0.42	0.56	0.53	0.52	0.73	0.73	0.55	0.32	0.72	0.62	0.71	0.68	0.56	0.78	0.81
TCGA.IN.A6RJ.01A.21R.A33Y.31	0.45	0.66	0.89	0.61	0.71	0.71	0.63	0.34	0.52	0.41	0.52	0.72	0.67	0.48	0.42	0.68	0.57	0.67	0.49	0.57	0.78	0.75
TCGA.IN.A6RO.01A.12R.A33Y.31	0.23	0.72	0.88	0.57	0.71	0.78	0.64	0.28	0.44	0.34	0.46	0.75	0.66	0.52	0.34	0.67	0.59	0.58	0.51	0.49	0.69	0.72
TCGA.BR.6458.01A.11R.1802.13	0.57	0.81	0.94	0.63	0.83	0.83	0.77	0.43	0.61	0.57	0.55	0.81	0.79	0.62	0.31	0.76	0.7	0.75	0.78	0.6	0.8	0.76
TCGA.VQ.AA6D.01A.11R.A414.31	0.2	0.73	0.85	0.57	0.64	0.75	0.57	0.32	0.43	0.41	0.47	0.8	0.65	0.5	0.52	0.69	0.55	0.63	0.57	0.53	0.76	0.77
TCGA.BR.A4PF.01A.11R.A251.31	0.36	0.84	0.93	0.62	0.8	0.81	0.75	0.44	0.56	0.49	0.54	0.81	0.75	0.55	0.62	0.79	0.65	0.71	0.7	0.68	0.78	0.78
TCGA.CG.5722.01A.21R.1602.13	0.79	0.84	0.93	0.67	0.92	0.78	0.8	0.51	0.65	0.56	0.63	0.85	0.78	0.65	0.46	0.74	0.69	0.73	0.77	0.67	0.75	0.75
TCGA.BR.6452.01A.12R.1802.13	0.54	0.81	0.93	0.62	0.82	0.83	0.73	0.4	0.59	0.53	0.54	0.79	0.76	0.62	0.42	0.77	0.7	0.7	0.75	0.65	0.76	0.77
TCGA.HU.A4GY.01A.21R.A24K.31	0.85	0.83	0.97	0.64	0.89	0.8	0.81	0.47	0.65	0.57	0.63	0.83	0.8	0.61	0.27	0.75	0.72	0.73	0.84	0.66	0.76	0.77
TCGA.D7.6528.01A.11R.1802.13	0.24	0.72	0.88	0.53	0.7	0.77	0.56	0.3	0.42	0.37	0.51	0.78	0.69	0.52	0.39	0.71	0.56	0.6	0.62	0.56	0.66	0.78
TCGA.BR.7196.01A.11R.2055.13	0.68	0.81	0.92	0.74	0.84	0.82	0.79	0.49	0.65	0.63	0.58	0.83	0.81	0.68	0.42	0.76	0.72	0.77	0.75	0.62	0.79	0.81
TCGA.HU.A4G2.01A.11R.A251.31	0.37	0.8	0.91	0.65	0.81	0.75	0.69	0.41	0.55	0.47	0.51	0.76	0.74	0.61	0.42	0.75	0.6	0.73	0.68	0.62	0.75	0.76
TCGA.VQ.A924.01A.11R.A414.31	0.39	0.84	0.93	0.65	0.81	0.83	0.75	0.42	0.56	0.47	0.54	0.79	0.77	0.61	0.39	0.75	0.66	0.68	0.71	0.64	0.73	0.74
TCGA.CG.4443.01A.01R.1157.13	0.19	0.58	0.86	0.59	0.6	0.71	0.52	0.3	0.46	0.33	0.53	0.74	0.7	0.44	0.2	0.64	0.52	0.65	0.55	0.46	0.71	0.78
TCGA.BR.7722.01A.31R.2203.13	0.43	0.64	0.92	0.59	0.74	0.73	0.68	0.46	0.53	0.5	0.47	0.75	0.72	0.52	0.29	0.69	0.6	0.68	0.61	0.58	0.75	0.75
TCGA.CG.4306.01A.01R.1157.13	0.55	0.83	0.92	0.69	0.81	0.85	0.73	0.51	0.65	0.59	0.58	0.78	0.77	0.59	0.56	0.77	0.67	0.77	0.77	0.67	0.79	0.8
TCGA.CG.4469.01A.01R.1157.13	0.26	0.79	0.91	0.66	0.73	0.79	0.66	0.41	0.59	0.5	0.54	0.77	0.72	0.55	0.61	0.78	0.61	0.63	0.78	0.66	0.75	0.8
TCGA.BR.4279.01A.01R.1131.13	0.56	0.8	0.95	0.76	0.85	0.86	0.75	0.52	0.72	0.74	0.61	0.81	0.8	0.67	0.62	0.81	0.72	0.82	0.85	0.7	0.84	0.86
TCGA.JY.A6FG.01A.11R.A336.31	0.16	0.6	0.9	0.62	0.69	0.74	0.65	0.29	0.36	0.4	0.48	0.7	0.65	0.5	0.57	0.72	0.56	0.67	0.53	0.62	0.76	0.73
TCGA.D7.A6F0.01A.11R.A31P.31	0.45	0.78	0.91	0.61	0.78	0.74	0.66	0.34	0.59	0.45	0.42	0.82	0.7	0.58	0.28	0.77	0.62	0.58	0.7	0.58	0.73	0.75
TCGA.CD.5804.01A.12R.2055.13	0.51	0.73	0.94	0.67	0.79	0.81	0.71	0.42	0.64	0.57	0.53	0.88	0.78	0.62	0.6	0.76	0.69	0.72	0.73	0.67	0.77	0.79
TCGA.IN.AB1X.01A.11R.A39E.31	0.61	0.82	0.94	0.61	0.86	0.77	0.73	0.43	0.54	0.45	0.52	0.83	0.75	0.55	0.62	0.74	0.65	0.68	0.68	0.63	0.78	0.78
TCGA.BR.7851.01A.11R.2203.13	0.6	0.81	0.92	0.68	0.79	0.85	0.71	0.42	0.6	0.54	0.58	0.79	0.77	0.62	0.42	0.79	0.69	0.66	0.76	0.61	0.73	0.78
TCGA.D7.8572.01A.11R.2343.13	0.55	0.78	0.92	0.69	0.77	0.8	0.69	0.41	0.63	0.57	0.54	0.81	0.77	0.57	0.54	0.8	0.68	0.69	0.82	0.68	0.79	0.81
TCGA.BR.6705.01A.12R.1884.13	0.59	0.7	0.93	0.65	0.77	0.83	0.74	0.44	0.64	0.62	0.59	0.8	0.77	0.58	0.35	0.75	0.7	0.77	0.73	0.58	0.74	0.77
TCGA.BR.A44U.01A.11R.A36D.31	0.23	0.69	0.88	0.62	0.71	0.74	0.59	0.38	0.51	0.43	0.53	0.76	0.71	0.54	0.39	0.7	0.57	0.65	0.61	0.58	0.72	0.75
TCGA.BR.8382.01A.11R.2402.13	0.49	0.8	0.92	0.66	0.81	0.83	0.72	0.4	0.63	0.58	0.53	0.76	0.78	0.62	0.51	0.8	0.68	0.75	0.74	0.67	0.75	0.8
TCGA.R5.A7ZF.01A.11R.A354.31	0.26	0.73	0.87	0.53	0.67	0.7	0.56	0.26	0.33	0.35	0.55	0.71	0.66	0.51	0.43	0.66	0.54	0.71	0.56	0.48	0.68	0.73
TCGA.IN.AB1V.01A.21R.A414.31	0.54	0.65	0.9	0.6	0.69	0.7	0.65	0.41	0.48	0.38	0.54	0.74	0.7	0.5	0.53	0.69	0.58	0.73	0.49	0.51	0.74	0.77
TCGA.BR.8384.01A.21R.2402.13	0.58	0.66	0.93	0.75	0.8	0.79	0.77	0.48	0.6	0.71	0.55	0.75	0.81	0.61	0.27	0.72	0.71	0.84	0.73	0.59	0.77	0.8
TCGA.BR.7716.01A.21R.2055.13	0.65	0.79	0.94	0.65	0.85	0.8	0.74	0.45	0.65	0.6	0.61	0.85	0.77	0.63	0.49	0.81	0.71	0.69	0.77	0.66	0.79	0.81
TCGA.MX.A5UG.01A.21R.A31P.31	0.82	0.78	0.94	0.71	0.84	0.84	0.77	0.52	0.65	0.64	0.61	0.83	0.81	0.63	0.58	0.77	0.73	0.8	0.75	0.68	0.79	0.83
TCGA.BR.4363.01A.01R.1157.13	0.58	0.83	0.92	0.66	0.84	0.82	0.73	0.47	0.58	0.56	0.57	0.8	0.76	0.61	0.38	0.72	0.68	0.71	0.75	0.64	0.76	0.76
TCGA.CG.5724.01A.11R.1602.13	0.41	0.76	0.93	0.61	0.78	0.82	0.71	0.36	0.56	0.54	0.52	0.81	0.73	0.59	0.5	0.78	0.65	0.66	0.79	0.62	0.76	0.79
TCGA.BR.A4J4.01A.12R.A251.31	0.47	0.76	0.92	0.65	0.8	0.81	0.7	0.38	0.54	0.45	0.55	0.76	0.77	0.59	0.43	0.71	0.67	0.69	0.71	0.6	0.74	0.75
TCGA.D7.8579.01A.11R.2343.13	0.59	0.68	0.92	0.67	0.75	0.86	0.74	0.45	0.65	0.67	0.55	0.8	0.77	0.57	0.63	0.78	0.68	0.79	0.77	0.65	0.8	0.85
TCGA.IN.A7NU.01A.22R.A354.31	0.44	0.75	0.93	0.58	0.78	0.77	0.71	0.38	0.62	0.57	0.47	0.78	0.75	0.56	0.51	0.75	0.65	0.72	0.73	0.64	0.74	0.79
TCGA.RD.A8N0.01A.12R.A36D.31	0.87	0.8	0.95	0.67	0.89	0.78	0.79	0.54	0.58	0.57	0.65	0.81	0.77	0.57	0.3	0.7	0.72	0.77	0.7	0.62	0.75	0.77
TCGA.IN.A6RL.01A.11R.A32D.31	0.53	0.7	0.91	0.57	0.71	0.77	0.63	0.39	0.53	0.52	0.5	0.74	0.68	0.51	0.46	0.75	0.61	0.69	0.6	0.57	0.77	0.78
TCGA.VQ.A8E0.01A.11R.A414.31	0.37	0.72	0.92	0.61	0.72	0.77	0.66	0.38	0.54	0.48	0.51	0.84	0.7	0.54	0.54	0.73	0.64	0.63	0.71	0.63	0.74	0.81
TCGA.D7.6524.01A.11R.1802.13	0.5	0.76	0.95	0.71	0.75	0.85	0.72	0.45	0.68	0.63	0.58	0.81	0.78	0.61	0.67	0.77	0.71	0.78	0.78	0.69	0.8	0.84
TCGA.BR.8059.01A.11R.2343.13	0.37	0.69	0.92	0.65	0.73	0.8	0.65	0.42	0.54	0.51	0.48	0.73	0.77	0.58	0.33	0.76	0.65	0.74	0.71	0.54	0.73	0.77
TCGA.FP.7916.01A.11R.2203.13	0.72	0.83	0.94	0.69	0.88	0.82	0.8	0.45	0.65	0.58	0.59	0.79	0.82	0.62	0.39	0.77	0.71	0.77	0.78	0.63	0.75	0.79
TCGA.BR.4366.01A.01R.1157.13	0.31	0.74	0.9	0.63	0.68	0.82	0.64	0.42	0.57	0.47	0.52	0.8	0.75	0.5	0.47	0.8	0.63	0.69	0.72	0.6	0.81	0.75
TCGA.VQ.A8PC.01A.11R.A39E.31	0.69	0.77	0.94	0.68	0.79	0.81	0.71	0.48	0.6	0.56	0.61	0.81	0.75	0.57	0.54	0.78	0.64	0.76	0.71	0.64	0.77	0.8
TCGA.CD.A48C.01A.11R.A24K.31	0.44	0.78	0.91	0.59	0.76	0.79	0.67	0.43	0.58	0.53	0.6	0.75	0.73	0.55	0.23	0.78	0.63	0.73	0.72	0.61	0.78	0.75
TCGA.HU.A4HD.01A.11R.A251.31	0.35	0.72	0.9	0.6	0.68	0.78	0.61	0.37	0.56	0.51	0.48	0.81	0.69	0.51	0.41	0.76	0.63	0.68	0.67	0.55	0.76	0.79
TCGA.RD.A8N9.01A.12R.A39E.31	0.61	0.77	0.94	0.61	0.81	0.8	0.71	0.47	0.63	0.59	0.57	0.78	0.78	0.65	0.33	0.76	0.69	0.76	0.75	0.62	0.77	0.78
TCGA.VQ.A8PU.01A.12R.A414.31	0.18	0.68	0.88	0.57	0.65	0.73	0.58	0.31	0.46	0.42	0.56	0.72	0.68	0.52	0.49	0.7	0.55	0.67	0.54	0.58	0.71	0.75
TCGA.BR.8588.01A.11R.2402.13	0.66	0.82	0.92	0.66	0.83	0.85	0.73	0.5	0.66	0.63	0.61	0.82	0.79	0.6	0.55	0.76	0.7	0.74	0.74	0.68	0.8	0.82
TCGA.VQ.A8PJ.01A.11R.A414.31	0.3	0.7	0.91	0.57	0.66	0.75	0.6	0.35	0.49	0.36	0.49	0.78	0.64	0.52	0.47	0.73	0.62	0.68	0.59	0.55	0.71	0.76
TCGA.D7.A748.01A.12R.A32D.31	0.54	0.71	0.95	0.67	0.79	0.87	0.73	0.42	0.72	0.68	0.6	0.83	0.79	0.59	0.6	0.82	0.72	0.79	0.83	0.74	0.82	0.83
TCGA.BR.8368.01A.11R.2343.13	0.47	0.79	0.91	0.56	0.81	0.76	0.66	0.4	0.48	0.37	0.55	0.77	0.7	0.5	0.24	0.71	0.61	0.65	0.59	0.6	0.67	0.72
TCGA.BR.8080.01A.11R.2343.13	0.69	0.78	0.96	0.66	0.82	0.83	0.73	0.49	0.67	0.62	0.59	0.81	0.78	0.63	0.45	0.76	0.7	0.78	0.79	0.63	0.79	0.82
TCGA.VQ.A94T.01A.11R.A414.31	0.24	0.69	0.89	0.59	0.72	0.76	0.57	0.39	0.47	0.34	0.51	0.7	0.68	0.58	0.43	0.72	0.59	0.7	0.6	0.58	0.75	0.76
TCGA.BR.6564.01A.12R.1884.13	0.61	0.64	0.92	0.67	0.81	0.77	0.75	0.42	0.64	0.61	0.56	0.8	0.8	0.59	0.35	0.73	0.71	0.79	0.68	0.61	0.75	0.78
TCGA.VQ.A91K.01A.11R.A414.31	0.43	0.75	0.91	0.65	0.79	0.86	0.74	0.39	0.6	0.53	0.52	0.81	0.78	0.57	0.43	0.72	0.67	0.7	0.71	0.6	0.75	0.76
TCGA.BR.4370.01A.01R.1157.13	0.6	0.81	0.96	0.7	0.81	0.9	0.73	0.5	0.66	0.64	0.62	0.79	0.81	0.62	0.62	0.79	0.71	0.85	0.83	0.67	0.8	0.82
TCGA.CG.5718.01A.11R.1602.13	0.53	0.75	0.9	0.58	0.78	0.84	0.69	0.42	0.64	0.54	0.51	0.85	0.74	0.6	0.62	0.73	0.67	0.66	0.73	0.63	0.77	0.82
TCGA.VQ.A91D.01A.11R.A414.31	0.34	0.8	0.93	0.62	0.78	0.83	0.73	0.37	0.52	0.5	0.49	0.76	0.77	0.59	0.43	0.75	0.64	0.72	0.73	0.61	0.71	0.75
TCGA.CD.8526.01A.11R.2343.13	0.58	0.76	0.92	0.6	0.78	0.77	0.66	0.35	0.55	0.48	0.55	0.79	0.72	0.55	0.32	0.71	0.67	0.69	0.68	0.57	0.77	0.76
TCGA.BR.8361.01A.11R.2343.13	0.43	0.83	0.9	0.57	0.84	0.72	0.74	0.42	0.49	0.44	0.46	0.76	0.75	0.58	0.41	0.72	0.65	0.69	0.63	0.59	0.72	0.73
TCGA.VQ.A91E.01A.31R.A414.31	0.62	0.82	0.92	0.6	0.83	0.78	0.7	0.42	0.51	0.41	0.56	0.77	0.69	0.55	0.47	0.73	0.61	0.69	0.66	0.6	0.73	0.75
TCGA.D7.A74A.01A.11R.A32D.31	0.4	0.76	0.89	0.57	0.77	0.74	0.63	0.38	0.49	0.4	0.46	0.74	0.68	0.52	0.43	0.71	0.59	0.71	0.59	0.58	0.71	0.69
TCGA.CG.4441.01A.01R.1802.13	0.47	0.76	0.91	0.66	0.76	0.85	0.69	0.4	0.62	0.53	0.54	0.81	0.77	0.58	0.62	0.76	0.68	0.67	0.75	0.63	0.77	0.78
TCGA.BR.8591.01A.11R.2402.13	0.6	0.81	0.92	0.67	0.8	0.86	0.76	0.41	0.6	0.55	0.55	0.75	0.78	0.63	0.46	0.77	0.69	0.73	0.74	0.62	0.74	0.76
TCGA.R5.A7ZR.01A.11R.A354.31	0.43	0.74	0.87	0.57	0.69	0.72	0.62	0.34	0.56	0.41	0.48	0.8	0.64	0.51	0.34	0.72	0.6	0.63	0.57	0.57	0.7	0.77
TCGA.CD.5799.01A.11R.1602.13	0.38	0.68	0.89	0.62	0.71	0.79	0.62	0.38	0.6	0.46	0.51	0.8	0.72	0.57	0.48	0.77	0.63	0.69	0.69	0.62	0.75	0.78
TCGA.VB.A8QN.01A.11R.A38C.07	0.88	0.86	0.9	0.72	0.89	0.76	0.8	0.52	0.7	0.63	0.69	0.85	0.73	0.65	0.43	0.71	0.73	0.67	0.79	0.68	0.76	0.78
TCGA.CD.8535.01A.11R.2343.13	0.21	0.67	0.89	0.56	0.62	0.73	0.54	0.27	0.4	0.3	0.52	0.77	0.69	0.49	0.19	0.67	0.55	0.7	0.57	0.5	0.71	0.73
TCGA.IN.A6RI.01A.11R.A32D.31	0.27	0.68	0.88	0.59	0.58	0.75	0.59	0.29	0.47	0.3	0.48	0.73	0.62	0.49	0.45	0.73	0.53	0.53	0.58	0.57	0.67	0.72
TCGA.B7.A5TI.01A.11R.A31P.31	0.58	0.79	0.92	0.67	0.76	0.82	0.67	0.41	0.62	0.57	0.54	0.79	0.75	0.57	0.36	0.78	0.67	0.67	0.68	0.58	0.76	0.75
TCGA.BR.A4J6.01A.11R.A251.31	0.51	0.62	0.91	0.56	0.75	0.69	0.65	0.37	0.47	0.48	0.47	0.76	0.72	0.54	0.22	0.64	0.63	0.79	0.58	0.55	0.71	0.75
TCGA.FP.7829.01A.11R.2055.13	0.43	0.7	0.91	0.63	0.65	0.81	0.65	0.39	0.59	0.5	0.56	0.8	0.73	0.54	0.49	0.77	0.64	0.66	0.74	0.62	0.77	0.82
TCGA.VQ.A8E7.01B.11R.A414.31	0.26	0.7	0.9	0.61	0.64	0.77	0.6	0.45	0.5	0.5	0.49	0.76	0.71	0.54	0.57	0.73	0.58	0.63	0.63	0.58	0.77	0.79
TCGA.VQ.AA6K.01A.11R.A414.31	0.47	0.76	0.92	0.62	0.79	0.76	0.68	0.43	0.51	0.49	0.49	0.81	0.73	0.58	0.47	0.69	0.64	0.75	0.61	0.6	0.73	0.79
TCGA.CG.4438.01A.01R.1157.13	0.4	0.82	0.94	0.67	0.85	0.77	0.73	0.4	0.6	0.47	0.54	0.78	0.76	0.57	0.4	0.77	0.66	0.72	0.79	0.62	0.75	0.78
TCGA.BR.7707.01A.11R.2055.13	0.44	0.81	0.92	0.61	0.82	0.82	0.72	0.43	0.61	0.47	0.56	0.79	0.76	0.66	0.51	0.77	0.67	0.74	0.72	0.61	0.74	0.78
TCGA.KB.A93G.01A.11R.A39E.31	0.39	0.74	0.94	0.69	0.67	0.83	0.67	0.52	0.65	0.61	0.57	0.78	0.76	0.6	0.71	0.75	0.67	0.74	0.83	0.64	0.76	0.84
TCGA.BR.6457.01A.21R.1802.13	0.71	0.7	0.94	0.72	0.82	0.83	0.74	0.44	0.65	0.68	0.58	0.83	0.8	0.63	0.38	0.77	0.72	0.79	0.72	0.61	0.77	0.8
TCGA.CG.4475.01A.01R.1157.13	0.35	0.75	0.93	0.7	0.69	0.86	0.65	0.47	0.65	0.63	0.58	0.79	0.75	0.57	0.59	0.79	0.68	0.78	0.78	0.64	0.8	0.83
TCGA.BR.8380.01A.11R.2343.13	0.59	0.67	0.91	0.72	0.72	0.78	0.71	0.45	0.6	0.62	0.6	0.79	0.77	0.56	0.37	0.76	0.67	0.74	0.68	0.6	0.73	0.8
TCGA.BR.A44T.01A.32R.A24K.31	0.93	0.77	0.95	0.7	0.89	0.72	0.77	0.45	0.57	0.52	0.61	0.82	0.79	0.61	0.23	0.66	0.7	0.75	0.71	0.63	0.68	0.75
TCGA.BR.6454.01A.11R.1802.13	0.69	0.82	0.95	0.63	0.89	0.81	0.79	0.4	0.63	0.54	0.6	0.84	0.78	0.64	0.55	0.75	0.73	0.73	0.72	0.64	0.75	0.79
TCGA.VQ.A8PH.01A.12R.A414.31	0.51	0.78	0.89	0.59	0.8	0.69	0.6	0.39	0.46	0.35	0.54	0.78	0.68	0.5	0.32	0.69	0.58	0.57	0.58	0.54	0.71	0.75
TCGA.F1.6874.01A.11R.1884.13	0.34	0.82	0.93	0.62	0.8	0.83	0.71	0.45	0.55	0.5	0.51	0.81	0.74	0.61	0.64	0.78	0.67	0.68	0.77	0.64	0.74	0.81
TCGA.MX.A5UJ.01A.11R.A31P.31	0.59	0.74	0.92	0.64	0.75	0.83	0.69	0.42	0.6	0.58	0.56	0.77	0.74	0.54	0.45	0.77	0.67	0.74	0.7	0.58	0.74	0.78
TCGA.CG.4301.01A.01R.1157.13	0.47	0.76	0.95	0.67	0.77	0.84	0.73	0.51	0.65	0.65	0.56	0.78	0.78	0.58	0.48	0.75	0.68	0.79	0.79	0.64	0.82	0.78
TCGA.VQ.A92D.01A.11R.A414.31	0.29	0.71	0.89	0.58	0.66	0.75	0.59	0.36	0.44	0.44	0.49	0.71	0.68	0.52	0.37	0.74	0.59	0.68	0.64	0.52	0.72	0.72
TCGA.BR.8592.01A.11R.2402.13	0.72	0.7	0.91	0.72	0.78	0.79	0.74	0.49	0.63	0.63	0.6	0.79	0.8	0.57	0.4	0.74	0.7	0.77	0.69	0.63	0.75	0.8
TCGA.BR.8381.01A.11R.2402.13	0.71	0.85	0.94	0.66	0.89	0.78	0.77	0.41	0.61	0.5	0.62	0.8	0.8	0.59	0.29	0.77	0.69	0.75	0.75	0.63	0.72	0.77
TCGA.D7.A747.01A.22R.A33Y.31	0.73	0.72	0.93	0.67	0.8	0.73	0.71	0.38	0.54	0.51	0.56	0.77	0.77	0.56	0.26	0.67	0.67	0.74	0.67	0.62	0.7	0.77
TCGA.BR.4357.01A.01R.1157.13	0.57	0.84	0.93	0.68	0.83	0.83	0.72	0.46	0.64	0.56	0.57	0.83	0.76	0.63	0.54	0.77	0.69	0.69	0.83	0.67	0.81	0.84
TCGA.FP.8631.01A.11R.2402.13	0.26	0.63	0.9	0.52	0.57	0.71	0.57	0.31	0.48	0.42	0.44	0.7	0.68	0.48	0.28	0.69	0.5	0.63	0.49	0.49	0.74	0.71
TCGA.FP.8211.01A.11R.2343.13	0.45	0.76	0.92	0.57	0.84	0.75	0.68	0.36	0.49	0.41	0.52	0.78	0.71	0.54	0.3	0.69	0.66	0.72	0.59	0.53	0.73	0.7
TCGA.BR.8373.01A.11R.2343.13	0.38	0.69	0.89	0.62	0.66	0.79	0.65	0.39	0.54	0.57	0.6	0.77	0.74	0.53	0.52	0.73	0.65	0.68	0.7	0.62	0.79	0.8
TCGA.HU.A4G3.01A.11R.A24K.31	0.44	0.68	0.9	0.63	0.74	0.8	0.67	0.42	0.53	0.54	0.49	0.76	0.7	0.52	0.47	0.75	0.61	0.7	0.64	0.58	0.76	0.77
TCGA.IN.7806.01A.11R.2055.13	0.5	0.65	0.9	0.62	0.65	0.73	0.62	0.39	0.49	0.37	0.52	0.77	0.7	0.48	0.41	0.7	0.6	0.67	0.58	0.51	0.73	0.75
