# Supplementary material for: Identification and Validation of CYBB, CD86, and C3AR1 as the Key Genes Related to Macrophage Infiltration of Gastric Cancer
Source: Front Mol Biosci. 2021 Dec 7;8:756085. doi: 10.3389/fmolb.2021.756085 (PMC8688826; doi:10.3389/fmolb.2021.756085)
Supplement: Supplementary file 5 [file DataSheet1.ZIP › TCGA/01 tcga xcell/xCell_symbol_xCell_64.xls]

## Sheet: xCell_symbol_xCell_64
	TCGA.IN.8663.11A.01R.2402.13	TCGA.HU.A4GP.11A.21R.A251.31	TCGA.CG.5728.11A.01R.1602.13	TCGA.BR.6457.11A.01R.1802.13	TCGA.BR.6453.11A.01R.1802.13	TCGA.CG.5722.11A.02R.1602.13	TCGA.IN.AB1V.11A.11R.A414.31	TCGA.FP.7829.11A.01R.2055.13	TCGA.HU.8238.11A.01R.2343.13	TCGA.BR.7703.11A.01R.2055.13	TCGA.CG.5733.11A.01R.1602.13	TCGA.CG.5730.11A.01R.1602.13	TCGA.IP.7968.11A.01R.2203.13	TCGA.IN.AB1X.11A.21R.A39E.31	TCGA.HU.A4HB.11A.11R.A251.31	TCGA.BR.6454.11A.01R.1802.13	TCGA.BR.7715.11A.01R.2055.13	TCGA.BR.7851.11A.01R.2203.13	TCGA.HU.A4GN.11A.12R.A251.31	TCGA.IN.7806.11A.01R.2055.13	TCGA.BR.6802.11A.01R.1884.13	TCGA.CG.5734.11A.01R.1602.13	TCGA.FP.7735.11A.01R.2055.13	TCGA.BR.7717.11A.01R.2055.13	TCGA.HU.A4GC.11A.11R.A251.31	TCGA.BR.7716.11A.01R.2055.13	TCGA.HU.A4GY.11A.11R.A36D.31	TCGA.BR.8060.11A.01R.2343.13	TCGA.CG.5720.11A.01R.1602.13	TCGA.BR.7704.11A.01R.2055.13	TCGA.HU.A4GH.11A.11R.A36D.31	TCGA.CG.5721.11A.01R.1602.13	TCGA.BR.8366.01A.11R.2343.13	TCGA.BR.8291.01A.11R.2343.13	TCGA.VQ.A925.01A.11R.A414.31	TCGA.VQ.A94P.01A.13R.A414.31	TCGA.BR.8679.01A.11R.2402.13	TCGA.FP.A4BF.01A.12R.A36D.31	TCGA.VQ.A8DZ.01A.11R.A36D.31	TCGA.VQ.A8PD.01A.11R.A414.31	TCGA.BR.6563.01A.13R.2055.13	TCGA.MX.A666.01A.11R.A31P.31	TCGA.BR.6709.01A.11R.1884.13	TCGA.BR.8683.01A.11R.2402.13	TCGA.BR.6455.01A.11R.1802.13	TCGA.RD.A7BS.01A.11R.A32D.31	TCGA.HU.8238.01A.11R.2343.13	TCGA.R5.A7ZI.01A.11R.A354.31	TCGA.CD.A487.01A.21R.A24K.31
Adipocytes	0	0.0593	0	0.0078	0.0233	0.0049	0.0001	0.0869	0.0061	0.0015	0	0.0062	0.0001	0	0.0878	0.0065	0.0026	0.025	0.0227	0.0112	0.0082	0.1139	0.0264	0.0069	0.0321	0.0081	0.0433	0.0144	0.0026	0.0727	0.1093	0	0.0175	0.0109	0	0	0	0.005	0.0088	0	0.0111	0	0	0	0.0031	0.0013	0	0	0.0056
Astrocytes	0	0.0846	0.0017	0.0067	0	0.0376	0.0327	0.1314	0	0	0	0.013	0.0488	0.0156	0.0704	0.044	0	0	0.0686	0	0	0	0.1066	0	0.0385	0	0.0771	0.0469	0	0.1307	0.0764	0	0.0884	0.0802	0	0.0615	0.0378	0.171	0.0158	0.0809	0.1065	0.0058	0.152	0.1517	0.0691	0.0626	0.0034	0	0.146
B-cells	0.0068	0	0.9295	0.1639	0.2233	0.1437	0	0	0.0924	0.1989	0.5376	0.1242	0	0	0	0.4627	1.0315	0.099	0	0.0031	0.0174	0.0562	0	0.9237	0	0.0981	0	0.0531	0.4082	0	0	0.2672	0.2695	0.0161	0.0188	0	0	0.1463	0	0.4649	0.3228	0.466	0.2336	0.0002	0.0917	0.2041	0.1097	0.2463	0
Basophils	0.0564	0	0.0472	0.0414	0.0841	0	0.1157	0.0714	0.076	0.0315	0.0155	0.0872	0.1217	0.0405	0	0.0436	0.0245	0.037	0	0.0837	0	0.1431	0	0.086	0	0.0291	0	0.0676	0.0577	0.0542	0	0.0004	0.0666	0	0.0136	0	0.0074	0.136	0.0462	0	0.035	0	0.0886	0.0385	0.0631	0.0345	0.0325	0.1517	0
CD4+ T-cells	0	0	0.0126	0	0	0	0	0	0	0	0	0	0	0	0	0	0.0637	0	0	0	0	0	0	0	0	0	0	0	0	0	0	0	0.01	0	0	0	0	0	0	0.0506	0	0	0.0178	0	0	0	0	0.014	0
CD4+ Tcm	0.0178	0	0.0109	0	0	0	0.0561	0	0.0025	0	0	0	0	0.0298	0	0.0076	0.0598	0.0076	0	0.0352	0	0	0	0	0	0	0	0	0.0092	0.0115	0	0	0	0	0	0.0008	0	0	0	0.0238	0	0	0	0.0071	0	0	0	0	0
CD4+ Tem	0	0	0.0979	0.1519	0.0742	0.1352	0	0	0.0193	0.0851	0.1113	0.0646	0	0	0	0.0657	0.0476	0.0199	0	0	0.0214	0.0101	0	0	0	0.0897	0	0.0103	0.0446	0	0	0.0962	0.0322	0.0236	0	0	0	0.0486	0.0067	0	0.0302	0	0.0127	0	0	0	0.0232	0.0765	0
CD4+ memory T-cells	0	0	0.054	0.0052	0.0162	0	0	0	0	0.0071	0.0103	0	0	0	0	0	0.1894	0.0019	0	0	0.011	0	0	0.0949	0	0	0	0	0	0	0	0.0227	0.0328	0.0032	0.0012	0	0	0.0445	0	0.0393	0	0.0055	0.025	0.0026	0	0	0.004	0.0303	0
CD4+ naive T-cells	0	0	0.1455	0.011	0.0073	0.0237	0	0	0	0.0265	0.0568	0	0	0	0	0.0542	0.1827	0	0	0	0	0	0	0.1257	0	0.0008	0	0	0.044	0.0122	0	0.0373	0.0822	0.0151	0	0.0266	0	0.0245	0.0022	0.14	0.0642	0.0034	0.0969	0.0025	0.031	0	0	0.048	0
CD8+ T-cells	0	0.0232	0.1297	0.0697	0.0167	0.0883	0	0	0.0072	0.0625	0.1078	0	0	0	0	0.069	0.2055	0.0035	0	0	0.1067	0	0.0027	0.1745	0	0.0653	0	0.0301	0.0138	0.032	0	0.1531	0.1484	0.0458	0	0.0674	0	0.1522	0.0088	0.0813	0.1484	0.0013	0.1936	0.0131	0.0776	0	0	0.1564	0
CD8+ Tcm	0	0	0.199	0.0954	0.058	0.0828	0	0	0.0385	0.0896	0.1696	0.0419	0	0	0	0.0884	0.2771	0.0396	0	0	0.1611	0.023	0	0.2443	0	0.0811	0	0.0261	0.0603	0.0119	0	0.1736	0.2565	0.0733	0.0045	0.0325	0	0.2456	0.0072	0.1315	0.2033	0	0.2215	0.0106	0.1099	0.015	0.017	0.2348	0
CD8+ Tem	0	0	0.0592	0.0109	0	0.0197	0	0	0.0003	0.0128	0.0381	0	0	0	0	0.0102	0.0701	0.0021	0	0	0.0195	0	0	0.0347	0	0.0079	0	0	0.0133	0	0	0.0169	0.068	0.0074	0	0	0	0.0545	0	0.0314	0.0068	0	0.0636	0	0.0064	0	0	0.038	0
CD8+ naive T-cells	0.0043	0.0152	0	0.0177	0.0034	0.0054	0	0	0.0038	0.0002	0.0022	0.0049	0	0	0.0116	0	0.025	0.0028	0	0.0049	0.0213	0.0003	0.0055	0.0078	0.0134	0.0034	0.0026	0.0076	0	0.0037	0	0.0325	0.0029	0.0018	0.0055	0.0066	0.0038	0.0163	0.0117	0	0.0138	0.0102	0.0218	0.001	0.0092	0	0.0023	0.0214	0.0007
CLP	0.0186	0.0148	0.0199	0.0167	0.0094	0	0.0039	0.0049	0	0.0199	0.0368	0.0098	0	0.0117	0.0266	0.003	0.0448	0.0082	0.0173	0.0035	0.0607	0.0074	0.0215	0.0603	0.0356	0	0.0198	0.0027	0.0087	0	0.0159	0.0317	0.0193	0.0002	0.0185	0.0071	0.0436	0.0409	0.0327	0.0076	0.0031	0.0215	0.0127	0	0.0243	0.021	0.0197	0.0817	0.0393
CMP	0.0036	0.025	0.0083	0.008	0.0106	0.0039	0.0063	0.0089	0.0041	0.0068	0.021	0.0289	0.0047	0.0024	0.0169	0.0001	0.0067	0.0124	0.0074	0	0.0221	0.0156	0.0206	0.006	0.0129	0.0124	0.0264	0.0124	0.0104	0.016	0.0049	0	0	0.0012	0	0.0025	0	0	0	0	0.0117	0.0099	0	0	0	0.0036	0.0179	0.0045	0.0032
Chondrocytes	0	0.1799	0.0151	0.0502	0.0513	0.0635	0.0716	0.158	0.0109	0.0073	0	0.0463	0.1022	0.0944	0.1777	0.0496	0.0369	0.0541	0.1392	0.0353	0.0221	0.0517	0.191	0.0403	0.1966	0.0542	0.1803	0.0998	0.0131	0.1204	0.1893	0.0122	0.0836	0.1353	0	0.2193	0.0653	0.0608	0.014	0.054	0.1527	0	0.0852	0.0624	0.0521	0.0638	0.001	0	0.0625
Class-switched memory B-cells	0.0257	0	0.3378	0.0517	0.0745	0.0985	0.0203	0	0.0621	0.078	0.1657	0.0732	0.0034	0.0247	0	0.1707	0.3309	0.0485	0	0.0303	0.001	0.0296	0	0.2559	0	0.0633	0	0.031	0.1354	0.0103	0	0.1199	0.0915	0.0162	0.0016	0	0	0.0251	0	0.1626	0.0884	0.0563	0.0809	0.0107	0.0342	0.0231	0.0229	0.1161	0
DC	0.005	0.0145	0.0707	0.0211	0.0264	0.0187	0.0015	0.0095	0.0026	0.0087	0.0351	0.0188	0.0329	0.0054	0	0.0276	0.1085	0.0177	0	0.0061	0.0372	0.0189	0.0028	0.0795	0.0022	0.0231	0.0036	0.0025	0.0435	0.005	0	0.0368	0.0564	0.0864	0	0.0165	0.0049	0.0594	0.0055	0.0189	0.0376	0	0.0781	0.0107	0.0313	0.0094	0.0227	0.0747	0
Endothelial cells	0	0.0924	0.0297	0.0652	0.0335	0.0647	0.0011	0.1334	0.0027	0.0657	0.0616	0.0205	0.0556	0.0109	0.0895	0.0374	0.0445	0.0187	0.0151	0.0114	0.0222	0.0489	0.0961	0.0415	0.06	0.0458	0.2016	0.0669	0.0244	0.0748	0.1565	0.0634	0.0448	0.1506	0.0192	0.2491	0.0385	0.0024	0.0809	0.1275	0.122	0.0528	0.0514	0.1306	0.0451	0.035	0.0582	0.0266	0.0267
Eosinophils	0	0	0.0258	0.0151	0.011	0.0244	0	0	0.0038	0.0092	0.0091	0.0205	0.0025	0.0015	0	0.0138	0.003	0.0108	0	0.001	0	0.017	0	0.001	0	0.0083	0	0.0062	0.0285	0.0188	0	0.0166	0.0093	0.0243	0.0017	0.0114	0	0	0.011	0.0136	0	0.0015	0	0.0122	0.0004	0.0006	0.0057	0	0
Epithelial cells	0.5709	0	0.4504	0.4227	0.4386	0.4869	0.5329	0.1651	0.4451	0.483	0.4631	0.4197	0.6246	0.5877	0	0.4971	0.3056	0.4284	0.2295	0.6108	0.3904	0.4753	0	0.3622	0	0.4834	0	0.3126	0.4871	0.3306	0.0163	0.4481	0.507	0.3959	0.5149	0.0643	0.4245	0.4364	0.5085	0.4874	0.3441	0.4121	0.0308	0.4577	0.2531	0.6247	0.5341	0.2619	0.411
Erythrocytes	0	0	0	0	0.0005	0	0	0	0	0	0	0.0026	0	0	0	0	0	0.0022	0	0	0.0011	0.0006	0	0.0001	0	0	0	0	0	0	0	0	0	0	0.0001	0	0	0	0	0	0	0.0016	0	0	0	0	0.0011	0.0023	0.0005
Fibroblasts	0	0.4982	0.0986	0.1003	0.0802	0.2441	0.0996	0.5984	0	0.0522	0.0828	0.064	0.1051	0.0871	0.4745	0.2122	0.199	0.0115	0.3949	0.0297	0.1069	0.0651	0.5032	0.2388	0.5352	0.213	0.5201	0.3624	0.0533	0.4534	0.5695	0.0349	0.1703	0.415	0	0.5052	0.1061	0.0687	0	0.027	0.3633	0	0.2063	0.0817	0.0904	0.0449	0	0.0142	0.1457
GMP	0	0.0195	0.0305	0	0	0	0	0	0	0.0007	0	0	0	0	0.0017	0	0.059	0	0.0018	0	0.0282	0	0.0012	0.0141	0.0031	0.0086	0.0068	0.0039	0	0	0	0.0313	0	0.0453	0	0.0079	0	0	0	0.0335	0.0013	0.0176	0	0	0	0	0.0293	0	0.0107
HSC	0.0349	0.519	0.0868	0.1121	0.1309	0.1052	0.0925	0.5563	0.0484	0.0792	0.1534	0.089	0.2261	0.1095	0.5812	0.1022	0.1829	0.1004	0.3235	0.0724	0.3444	0.1477	0.6137	0.2246	0.5641	0.1344	0.6962	0.4159	0.048	0.43	0.7482	0.1786	0.0883	0.3684	0.0764	0.4757	0.1426	0.0714	0.0365	0.1759	0.342	0.0162	0.0508	0.1776	0.1122	0.1312	0.0593	0.0175	0.136
Hepatocytes	0	0.0042	0.0086	0.0386	0.0322	0.004	0	0.0058	0.0497	0.006	0.0073	0.0401	0	0	0.0029	0.007	0.0071	0.0363	0.0152	0	0	0.0464	0.0019	0.0069	0.0019	0.0053	0.005	0.012	0.0287	0.0163	0.0076	0.0085	0	0.007	0.0005	0.0042	0.0052	0	0.0129	0.0004	0.0097	0.013	0.0006	0.0028	0.0034	0.0033	0.0096	0.0019	0
Keratinocytes	0.4042	0	0.0439	0.0539	0.0584	0.0508	0.3487	0.1122	0.0574	0.045	0.0461	0.0768	0.3715	0.3873	0	0.0678	0.0257	0.0589	0.0255	0.4099	0.0518	0.0842	0	0.033	0	0.0528	0	0.0251	0.0657	0.0279	0	0.0499	0.1071	0.0318	0.0971	0.0064	0.0609	0.0549	0.0881	0.0629	0.0444	0.0451	0.0018	0.0725	0.0234	0.34	0.1275	0.0283	0.047
MEP	0.0266	0.0191	0.0582	0.0598	0.0954	0.0477	0	0.0115	0.036	0.0649	0.0802	0.0833	0.0261	0.0031	0.0171	0.0411	0.0796	0.0391	0.0156	0.0193	0.1588	0.0777	0.0647	0.0825	0.0266	0.0663	0.0264	0.0426	0.0821	0.0457	0.0119	0.0916	0.0133	0.0213	0.0336	0.0035	0.0292	0.055	0.1166	0.0023	0.0725	0.0782	0.0418	0.0057	0.1078	0.0567	0.1047	0.1172	0.1156
MPP	0	0	0.033	0.0196	0	0	0	0	0	0.013	0.0391	0.0038	0	0	0	0.0352	0.0053	0	0	0	0	0	0	0.0091	0	0	0	0	0.0327	0	0	0.0161	0.0166	0	0	0	0	0.0063	0	0	0	0.0048	0.0001	0	0	0	0.0026	0.0221	0
MSC	0	0	0.0071	0	0	0	0	0	0	0	0.1143	0	0	0	0	0	0	0	0	0.0144	0	0	0.0656	0	0	0	0	0	0.0167	0	0	0	0.0318	0	0	0	0.0385	0.1457	0.0196	0	0	0.0206	0.129	0	0.1543	0	0	0.0356	0.0788
Macrophages	0	0	0.0417	0.0172	0.0123	0.0089	0	0	0.0072	0.023	0.0288	0.0162	0	0	0	0.018	0.0462	0.009	0	0	0.0148	0.0092	0	0.0252	0	0.0124	0	0	0.024	0	0	0.0236	0.1334	0.0652	0	0.0065	0.0245	0.1151	0.0139	0.0299	0.0847	0	0.1444	0.0019	0.0633	0.0117	0.0335	0.1297	0
Macrophages M1	0	0	0.0468	0.0241	0.0204	0.0151	0	0.0039	0.012	0.0271	0.0292	0.027	0.0034	0	0	0.026	0.0626	0.0163	0.0008	0	0.0012	0.015	0	0.0421	0	0.0106	0	0.0013	0.0366	0.0044	0	0.0232	0.1254	0.0289	0.0037	0.0209	0.0264	0.0976	0.0147	0.0421	0.0696	0.0043	0.1152	0.0183	0.0626	0.0188	0.0441	0.1339	0.004
Macrophages M2	0	0.0149	0.0082	0.0355	0.0255	0.0135	0	0.0105	0.0339	0.0142	0.0094	0.0269	0.0008	0	0.0079	0.0135	0.0106	0.0288	0.0073	0	0.0233	0.0342	0.0148	0.0095	0.0093	0.0168	0.0134	0.0063	0.0294	0.0163	0.0121	0.014	0.0348	0.1161	0.004	0.0123	0.0207	0.0309	0.0347	0.0211	0.0593	0.0128	0.0446	0.007	0.0276	0.003	0.039	0.0089	0.0062
Mast cells	0.0126	0.0041	0.0236	0.0043	0.0039	0.0003	0.0216	0	0.0003	0.018	0.0198	0.0044	0.0052	0.0081	0	0.0026	0.0334	0.0046	0	0.0058	0	0	0	0.0178	0	0.0079	0	0.0009	0.005	0	0	0.0044	0.0099	0.0076	0.0001	0.0018	0.0053	0.005	0.0058	0.0152	0.0087	0.0164	0.0055	0.005	0.0075	0.0066	0.0212	0.0112	0.0019
Megakaryocytes	0	0.0195	0.0024	0.0047	0.0004	0.0016	0.0011	0.0173	0.0017	0.0029	0.0038	0	0.01	0.0024	0.0199	0.0046	0.0034	0.0026	0.0054	0	0.0007	0.0014	0.0163	0.0005	0.0167	0.0037	0.031	0.0058	0.0011	0.0077	0.0248	0.006	0.0034	0.0108	0.0032	0.0227	0.0031	0	0.0032	0.0158	0.0096	0.0053	0	0.0025	0.004	0.0073	0.0085	0	0
Melanocytes	0	0	0.005	0	0	0.0019	0	0.0003	0	0.0002	0.0065	0	0	0	0	0	0	0	0	0.0026	0	0	0.0031	0.0026	0	0	0	0	0.0022	0	0	0	0.0021	0	0	0	0.006	0.0082	0.0048	0	0.0022	0.0046	0.0066	0	0.0002	0.0007	0	0.0093	0.0003
Memory B-cells	0	0	0.3253	0.0577	0.1013	0.0219	0	0	0.0397	0.032	0.1936	0.0593	0	0	0	0.1577	0.3875	0.0344	0	0	0.0008	0.0272	0	0.3474	0	0.0073	0	0	0.1785	0	0	0.0651	0.0658	0	0	0	0	0.0215	0	0.1227	0.1356	0.1316	0.0416	0	0.0244	0.0854	0.046	0.0642	0
Mesangial cells	0	0.008	0.0103	0.0247	0.0247	0.0031	0	0.0013	0.0106	0.0005	0.0088	0.0364	0.0429	0	0.0013	0.0249	0.0137	0.0174	0.0184	0	0	0.0249	0	0.01	0	0	0.0005	0.0221	0.0197	0.0327	0.0149	0.0067	0.0296	0.0463	0.0159	0	0	0.0317	0.0506	0.014	0.0601	0.0248	0.0341	0.0297	0	0.0869	0.0387	0.0131	0.0181
Monocytes	0	0	0.0206	0.0089	0.0391	0.0327	0	0	0	0.0076	0.0224	0	0.0109	0	0	0.0142	0.0755	0.0013	0	0	0.0254	0.0317	0	0.1013	0	0.0291	0	0	0.0075	0	0	0.0094	0.0351	0.0455	0	0.0284	0	0.023	0	0.0037	0.0049	0	0.0718	0	0	0.0128	0.0119	0.0146	0
Myocytes	0.0168	0.0579	0	0.004	0.0043	0.0062	0.0271	0.0378	0.0008	0.001	0	0.0023	0.0024	0.014	0.0413	0.0026	0	0	0.0449	0.0108	0.0126	0.0074	0.0654	0.0068	0.0516	0.0026	0.0615	0.0335	0	0.0362	0.069	0.0018	0	0	0.0053	0.0122	0.0023	0	0.0013	0	0.003	0.0083	0	0	0.0098	0	0	0	0.0025
NK cells	0	0	0	0	0	0	0	0	0	0	0	0	0	0	0	0	0	0	0	0	0.0141	0	0	0	0	0	0	0	0	0	0	0.0081	0.0117	0	0	0	0	0.0301	0	0	0	0	0	0	0	0	0	0	0
NKT	0	0.1058	0.0758	0.0718	0.0908	0.073	0	0.0371	0.0906	0.0391	0.0818	0.082	0	0	0.066	0.1037	0.081	0.0753	0.1168	0.0067	0.0037	0.0934	0.1554	0.0861	0.1054	0.0542	0.118	0.0766	0.0999	0.1169	0.079	0.0556	0.0514	0.0087	0.01	0.041	0.0181	0.0575	0.0606	0	0.0807	0.0297	0.077	0.0598	0.0655	0.0056	0.0576	0.1583	0.0705
Neurons	0.0032	0.0704	0.0016	0.002	0.0059	0.0174	0.0028	0.0258	0.0026	0.001	0.0025	0.005	0.0022	0.0022	0.0582	0.0055	0.0025	0.0022	0.0356	0.0024	0.0238	0.0033	0.0534	0.0078	0.0729	0.009	0.0511	0.0211	0.0024	0.024	0.0422	0.0031	0.0005	0.0031	0.0037	0.0311	0.0022	0.0016	0.0012	0.0006	0.0058	0.0012	0.0014	0.003	0	0.0016	0.0031	0.0011	0.0011
Neutrophils	0.0118	0.0064	0	0.0023	0.013	0.0088	0.0056	0.0057	0	0.0053	0	0.0068	0.016	0.0115	0	0.0052	0.039	0.0058	0.012	0.0082	0.0053	0.0143	0	0.0147	0	0.0076	0.001	0.0097	0	0.0008	0.0069	0.003	0	0	0.0012	0.0044	0	0	0.0056	0.0013	0	0	0	0.0008	0	0.0054	0.0035	0	0.0124
Osteoblast	0.0054	0	0	0.0069	0	0	0	0	0.0397	0.0216	0	0	0	0	0	0	0	0	0	0.0128	0	0	0.0079	0	0	0	0	0	0.0062	0	0	0.0143	0	0	0	0	0	0	0.019	0	0	0.0012	0	0	0.0085	0	0	0.0139	0
Pericytes	0	0.1117	0.0544	0.0536	0.003	0.1642	0	0.1793	0.001	0.0172	0.0253	0.0477	0	0	0.0791	0.096	0.0099	0	0.0553	0	0	0.0127	0.1658	0.026	0.1316	0.0631	0.0918	0.0527	0.0548	0.1653	0.123	0.0052	0.0914	0.1136	0	0.1437	0.1245	0.1122	0.0397	0.0649	0.0879	0.0003	0.1065	0.2659	0.0915	0.0049	0.0411	0.0441	0.0588
Plasma cells	0.0049	0	0.1752	0.1725	0.1223	0.0992	0	0	0.0841	0.1477	0.1903	0.1212	0.0142	0	0	0.1249	0.1579	0.0735	0.0093	0.0047	0.1142	0.0947	0	0.1396	0	0.0862	0	0.0381	0.141	0.0284	0	0.1367	0.0536	0.0124	0.0208	0.0018	0.0138	0.052	0.0211	0.0368	0.065	0.0394	0.036	0	0.0429	0.0238	0.0393	0.0792	0.0024
Platelets	0.0135	0	0	0	0	0	0.011	0	0	0	0	0	0	0.0167	0	0	0	0	0	0.0127	0	0	0	0	0	0	0	0	0	0	0	0	0	0	0.0061	0.0015	0	0	0	0	0	0	0	0	0	0	0.0017	0	0
Preadipocytes	0	0.096	0.0114	0.0777	0.0637	0.0386	0	0	0	0	0	0.0456	0	0	0.0454	0.0085	0	0.0272	0.0916	0	0	0.0813	0.1129	0.0031	0.0072	0	0.0967	0.0899	0.0464	0.1865	0.2034	0	0	0.0781	0	0.0773	0.0001	0	0	0	0	0.003	0.005	0	0	0	0	0	0
Sebocytes	0.296	0	0.0386	0.0289	0.0303	0.0361	0.2922	0.0934	0.0224	0.0288	0.0348	0.0336	0.3251	0.3115	0	0.0397	0.0293	0.0235	0.0075	0.3251	0.0349	0.0458	0	0.0331	0	0.0333	0	0.0222	0.034	0.01	0	0.0449	0.0446	0.0152	0.0506	0.0045	0.0284	0.031	0.0336	0.0419	0.033	0.03	0.0004	0.0388	0.0049	0.2721	0.0827	0.0374	0.0294
Skeletal muscle	0	0	0	0	0	0	0	0.01	0	0	0	0	0	0	0	0	0	0	0.0026	0	0	0	0.0054	0	0.0039	0	0.0016	0	0	0.0019	0	0	0	0	0	0	0.0034	0	0	0	0	0	0	0	0	0	0	0	0
Smooth muscle	0.3917	0.5742	0.1531	0.2052	0.2572	0.2524	0.3587	0.4645	0.1407	0.2691	0.1975	0.1547	0.2924	0.2797	0.6107	0.2252	0.2481	0.1858	0.5166	0.2838	0.4311	0.0983	0.5182	0.3082	0.6256	0.3271	0.6	0.4457	0.0983	0.272	0.5112	0.2915	0.2608	0.331	0.3208	0.5682	0.3409	0.1974	0.2024	0.21	0.2988	0.2675	0.2217	0.2932	0.1416	0.2824	0.2283	0.2278	0.4119
Tgd cells	0.0035	0	0.0129	0.0027	0	0	0	0	0	0.0224	0.0014	0	0	0	0	0	0.0368	0.0109	0	0	0	0	0	0.0238	0	0.0057	0	0	0	0	0	0.0236	0.035	0.0141	0.0059	0	0.0099	0.0514	0.0005	0.0357	0	0	0.0438	0.0161	0.0184	0	0.0005	0	0
Th1 cells	0.0515	0.0017	0.1289	0.0297	0.0507	0.0388	0.0219	0	0.0316	0.0683	0.1191	0.0713	0.0231	0.033	0	0.0424	0.0741	0.0235	0	0.0673	0.0062	0.0536	0.0276	0.0644	0.0097	0.0505	0.0066	0.0004	0.1246	0	0	0.0886	0.1289	0	0	0	0.0474	0.1742	0.0977	0.0095	0.0228	0.1095	0.1007	0	0.2027	0.0808	0.0746	0.3014	0.0822
Th2 cells	0	0.0042	0.0045	0.0276	0.0131	0.0207	0.0019	0	0.0011	0.0191	0.0028	0.0158	0	0	0.013	0.0324	0.0603	0.0329	0.0011	0	0.206	0	0	0.1591	0.0164	0.0598	0	0	0	0	0	0.0696	0.095	0.0148	0.1347	0.0488	0.0793	0.0903	0.0079	0.0364	0.0113	0.1167	0.2237	0.0197	0.1448	0.0339	0.0958	0.3031	0.2564
Tregs	0	0	0	0	0	0	0	0	0	0	0	0	0	0	0	0	0.0467	0	0	0	0	0	0	0	0	0	0	0	0	0	0	0	0.03	0.0109	0	0.0041	0	0.052	0	0.0125	0	0	0.0346	0.0256	0	0	0	0.047	0
aDC	0.0143	0.0632	0.423	0.0857	0.244	0.1279	0.0342	0.0236	0.068	0.1193	0.2589	0.2076	0.1469	0.0403	0.0739	0.3288	0.4449	0.1181	0.0332	0.0359	0.1577	0.158	0.0924	0.3068	0.0794	0.1566	0.0526	0.1238	0.2771	0.1787	0.0331	0.2309	0.4515	0.2415	0.0405	0.2374	0.0769	0.4275	0.0494	0.4051	0.3533	0.0941	0.4233	0.2213	0.2357	0.2764	0.231	0.5791	0.0244
cDC	0.1887	0.1482	0.2837	0.3619	0.2517	0.2878	0.1856	0.0796	0.0397	0.0492	0.2463	0.1972	0.1089	0.1579	0.0657	0.1068	0.5393	0.0971	0.0356	0.2122	0.3711	0.1076	0.1386	0.4826	0.1272	0.1024	0.0934	0.0478	0.2306	0.0587	0.0583	0.2517	0.2307	0.5212	0.01	0.0837	0.0162	0.1199	0.0171	0.1701	0.3229	0.008	0.1699	0.0623	0.1552	0.0579	0.106	0.1646	0.006
iDC	0.0635	0.3844	0.4756	0.4174	0.3335	0.3334	0.01	0.3512	0.1473	0.1445	0.42	0.2443	0.4851	0.0567	0.0965	0.1557	1.0718	0.3211	0.0846	0.0334	0.528	0.3179	0.2036	0.9288	0.1398	0.2709	0.2419	0	0.4718	0.0341	0.1008	0.4588	0.3998	0.8477	0.0433	0.1643	0.0849	0.3794	0.1109	0.0041	0.2979	0.0154	0.5366	0.0347	0.1888	0.0331	0.3588	0.2502	0
ly Endothelial cells	0	0.0565	0.0169	0.0284	0.0142	0.0231	0.0069	0.0795	0.0055	0.0381	0.0368	0.0144	0.0325	0.0095	0.074	0.0215	0.0267	0.0099	0.0154	0.0121	0.0177	0.0361	0.0491	0.032	0.0409	0.028	0.1371	0.0405	0.0106	0.0552	0.1321	0.0349	0.0266	0.0816	0.0099	0.1923	0.0198	0.0063	0.0487	0.0675	0.0717	0.0202	0.0182	0.0569	0.0259	0.0239	0.032	0.0085	0.0156
mv Endothelial cells	0	0.0623	0.0313	0.0479	0.0347	0.0554	0.008	0.0936	0.0082	0.0479	0.0471	0.0247	0.0492	0.0137	0.0594	0.0345	0.0547	0.0176	0.0135	0.0282	0.0247	0.0464	0.0783	0.0516	0.0368	0.0473	0.1157	0.0424	0.0302	0.0687	0.0982	0.0505	0.0351	0.0765	0.0034	0.1357	0.0175	0.0011	0.0595	0.0653	0.0682	0.0376	0.0377	0.0581	0.0414	0.0247	0.0393	0.039	0.0212
naive B-cells	0	0	0.0968	0	0	0	0	0	0	0	0.0303	0	0	0	0	0.0369	0.108	0	0	0	0	0	0	0.1174	0	0	0	0	0.0129	0	0	0	0.0126	0	0.0076	0	0	0.0004	0	0.049	0.0344	0.1098	0.0151	0.0016	0.0022	0.0223	0.0058	0	0
pDC	0.0023	0	0.073	0.1362	0.1193	0.0399	0.0147	0	0.1698	0.031	0.0995	0.1694	0	0.0052	0	0.0966	0.1545	0.1001	0.0445	0.0152	0.1375	0.185	0	0.1753	0	0.0422	0	0.0016	0.1583	0.0071	0	0.0281	0.1073	0	0.0016	0	0	0.1366	0.0046	0.0239	0.0247	0.002	0.0826	0	0.0361	0.0099	0.0189	0.0874	0
pro B-cells	0.0031	0	0.1348	0.0244	0.0145	0	0	0	0	0.0322	0.0709	0.016	0	0	0	0.0701	0.1541	0.0093	0	0.0014	0	0	0	0.177	0	0	0	0	0.096	0	0	0.0344	0.0278	0	0.0026	0	0	0.0333	0.0045	0.0292	0	0.1077	0.0377	0	0.0153	0.0242	0.0269	0.0581	0
ImmuneScore	0.0241	0.0321	0.8361	0.2017	0.2305	0.2172	0.0191	0.0101	0.0757	0.2221	0.5071	0.1273	0.045	0.0177	0	0.4087	1.0709	0.1011	0.008	0.0161	0.1473	0.0982	0.0037	0.8918	0.0015	0.1679	0.0031	0.0683	0.3537	0.0377	0.0046	0.3481	0.4558	0.1939	0.0145	0.0909	0.0231	0.3541	0.0337	0.4529	0.4047	0.3235	0.4965	0.0293	0.1812	0.1671	0.1388	0.4313	0.0095
StromaScore	0	0.3249	0.0642	0.0866	0.0685	0.1568	0.0504	0.4094	0.0044	0.0597	0.0722	0.0454	0.0804	0.049	0.3259	0.128	0.123	0.0276	0.2164	0.0262	0.0686	0.114	0.3128	0.1436	0.3136	0.1334	0.3825	0.2218	0.0402	0.3004	0.4176	0.0492	0.1163	0.2882	0.0096	0.3772	0.0723	0.038	0.0448	0.0772	0.2482	0.0264	0.1289	0.1062	0.0693	0.0406	0.0291	0.0204	0.089
MicroenvironmentScore	0.0241	0.3571	0.9003	0.2883	0.299	0.374	0.0695	0.4195	0.0801	0.2818	0.5793	0.1726	0.1254	0.0667	0.3259	0.5368	1.1939	0.1287	0.2244	0.0423	0.2159	0.2122	0.3165	1.0354	0.3151	0.3013	0.3856	0.2902	0.3938	0.3382	0.4222	0.3973	0.5721	0.4822	0.0241	0.4681	0.0954	0.3921	0.0786	0.5302	0.6529	0.3499	0.6254	0.1354	0.2505	0.2077	0.1679	0.4517	0.0985
[truncated: 206 more columns]
