# Supplementary material for: Identification and Validation of CYBB, CD86, and C3AR1 as the Key Genes Related to Macrophage Infiltration of Gastric Cancer
Source: Front Mol Biosci. 2021 Dec 7;8:756085. doi: 10.3389/fmolb.2021.756085 (PMC8688826; doi:10.3389/fmolb.2021.756085)
Supplement: Supplementary file 5 [file DataSheet1.ZIP › TCGA/01 tcga xcell/xCell_symbol_xCell_64pvals.txt]

	V1	V2	V3	V4	V5	V6	V7	V8	V9	V10	V11	V12	V13	V14	V15	V16	V17	V18	V19	V20	V21	V22	V23	V24	V25	V26	V27	V28	V29	V30	V31	V32	V33	V34	V35	V36	V37	V38	V39	V40	V41	V42	V43	V44	V45	V46	V47	V48	V49
Adipocytes	1	0	1	0.103943333333333	0.00277333333333329	0.195626666666667	0.636326666666667	0	0.149533333333333	0.43163	1	0.146316666666667	0.636326666666667	1	0	0.13712	0.331446666666667	0.0015033333333333	0.00331333333333328	0.0513466666666667	0.09589	0	0.000773333333333293	0.12579	9.99999999995449e-06	0.0978666666666667	0	0.0272	0.331446666666667	0	0	1	0.0139733333333333	0.0546633333333333	1	1	1	0.191396666666667	0.08443	1	0.0524233333333334	1	1	1	0.294883333333333	0.454176666666667	1	1	0.167503333333333
Astrocytes	1	0	0	0	1	0	0	0	1	1	1	0	0	0	0	0	1	1	0	1	1	1	0	1	0	1	0	0	1	0	0	1	0	0	1	0	0	0	0	0	0	0	0	0	0	0	0	1	0
B-cells	0.01494	1	0	0	0	0	1	1	0	0	0	0	1	1	1	0	0	0	1	0.09471	0	0	1	0	1	0	1	0	0	1	1	0	0	0	0	1	1	0	1	0	0	0	0	0.64028	0	0	0	0	1
Basophils	0	1	0	0	0	1	0	0	0	0	0	0	0	0	1	0	0	0	1	0	1	0	1	0	1	0	1	0	0	0	1	1	0	1	0	1	0	0	0	1	0	1	0	0	0	0	0	0	1
CD4+ T-cells	1	1	0	1	1	1	1	1	1	1	1	1	1	1	1	1	0	1	1	1	1	1	1	1	1	1	1	1	1	1	1	1	0	1	1	1	1	1	1	0	1	1	0	1	1	1	1	0	1
CD4+ Tcm	0.248736666666667	1	0.293066666666667	1	1	1	0.0316566666666667	1	0.47414	1	1	1	1	0.173313333333333	1	0.32919	0.0187133333333334	0.32919	1	0.139923333333333	1	1	1	1	1	1	1	1	0.308636666666667	0.288413333333333	1	1	1	1	1	0.914073333333333	1	1	1	0.2115	1	1	1	0.33719	1	1	1	1	1
CD4+ Tem	1	1	0	0	0.000796666666666668	0	1	1	0.174603333333333	0	0	0.0163633333333333	1	1	1	0.0142866666666667	0.0602366666666667	0.171436666666667	1	1	0.163823333333333	0.229326666666667	1	1	1	0	1	0.22786	0.06969	1	1	0	0.11534	0.15318	1	1	1	0.05705	0.256606666666667	1	0.12375	1	0.212146666666667	1	1	1	0.154966666666667	0	1
CD4+ memory T-cells	1	1	0.00592666666666664	0.301993333333333	0.205183333333333	1	1	1	1	0.28693	0.258493333333333	1	1	1	1	1	0	0.3251	1	1	0.252043333333333	1	1	0	1	1	1	1	1	1	1	0.150246666666667	0.07924	0.316723333333333	0.32905	1	1	0.0267266666666667	1	0.0459433333333333	1	0.299823333333333	0.132413333333333	0.32077	1	1	0.31101	0.09493	1
CD4+ naive T-cells	1	1	0	0.0237733333333333	0.05786	0.000166666666666648	1	1	1	2.66666666666193e-05	0	1	1	1	1	0	0	1	1	1	1	1	1	0	1	0.81318	1	1	0	0.0173166666666666	1	0	0	0.0076033333333333	1	2.000000000002e-05	1	9.33333333332786e-05	0.28088	0	0	0.18171	0	0.251236666666667	0	1	1	0	1
CD8+ T-cells	1	0.00817333333333337	0	0	0.0291333333333333	0	1	1	0.144403333333333	0	0	1	1	1	1	0	0	0.289806666666667	1	1	0	1	0.340656666666667	0	1	0	1	0.000933333333333342	0.0467266666666667	0.000310000000000032	1	0	0	0	1	0	1	0	0.10859	0	0	0.458463333333333	0	0.0521966666666667	0	1	1	0	1
CD8+ Tcm	1	1	0	0	0	0	1	1	0	0	0	0	1	1	1	0	0	0	1	1	0	0.000253333333333328	1	0	1	0	1	0	0	0.06834	1	0	0	0	0.260956666666667	0	1	0	0.161483333333333	0	0	1	0	0.08782	0	0.0342033333333334	0.0194	0	1
CD8+ Tem	1	1	0	0	1	0	1	1	1	0	0	1	1	1	1	0	0	0	1	1	0	1	1	0	1	0	1	1	0	1	1	0	0	0	1	1	1	0	1	0	0	1	0	1	0	1	1	0	1
CD8+ naive T-cells	0.301083333333333	0.0803333333333334	1	0.0529933333333333	0.352673333333333	0.254866666666667	1	1	0.32788	0.649676666666667	0.444123333333333	0.274043333333333	1	1	0.12941	1	0.00616000000000005	0.394896666666667	1	0.274043333333333	0.0236333333333333	0.639273333333333	0.251286666666667	0.19239	0.10348	0.352673333333333	0.410746666666667	0.19635	1	0.333966666666667	1	0	0.387393333333333	0.480996666666667	0.251286666666667	0.218823333333333	0.32788	0.0676966666666666	0.12785	1	0.0981300000000001	0.151596666666667	0.0204933333333334	0.563153333333333	0.167783333333333	1	0.435706666666667	0.0229733333333333	0.596176666666667
CLP	0.0292233333333334	0.0573933333333333	0.02281	0.0409533333333333	0.150523333333333	1	0.440003333333333	0.35947	1	0.02281	6.66666666671034e-06	0.13958	1	0.0987366666666667	0.00509000000000004	0.528216666666667	0	0.187993333333333	0.0366666666666666	0.47746	0	0.219003333333333	0.0167033333333333	0	5.33333333333497e-05	1	0.0232866666666667	0.561483333333333	0.171083333333333	1	0.0472366666666667	0.000839999999999952	0.0256266666666667	0.947376666666667	0.0297466666666667	0.23181	0	0	0.00048999999999999	0.210696666666667	0.517823333333333	0.0167033333333333	0.0828100000000001	1	0.00926333333333329	0.0183366666666667	0.0237933333333333	0	0
CMP	0.179263333333333	0	0.0865533333333334	0.0911266666666667	0.05577	0.17168	0.119523333333333	0.07765	0.166496666666667	0.110606666666667	0	0	0.152126666666667	0.213163333333333	0.00731333333333328	0.985333333333333	0.11227	0.03682	0.100576666666667	1	0	0.01358	0	0.1252	0.03237	0.03682	0	0.03682	0.05805	0.0114866666666666	0.147616666666667	1	1	0.256586666666667	1	0.21019	1	1	1	1	0.0436566666666667	0.0641233333333333	1	1	1	0.179263333333333	0.00385999999999997	0.15694	0.18987
Chondrocytes	1	0	0.0386666666666666	0	0	0	0	0	0.0681666666666667	0.109726666666667	1	0	0	0	0	0	5.9999999999949e-05	0	0	0.000179999999999958	0.0127733333333333	0	0	0	0	0	0	0	0.0508066666666667	0	0	0.0574033333333334	0	0	1	0	0	0	0.0450533333333333	0	0	1	0	0	0	0	0.78675	1	0
Class-switched memory B-cells	0.0174366666666667	1	0	0	0	0	0.0381866666666667	1	0	0	0	0	0.224553333333333	0.0204166666666666	1	0	0	0	1	0.0076033333333333	0.621283333333333	0.00884666666666667	1	0	1	0	1	0.00661333333333336	0	0.115283333333333	1	0	0	0.0619833333333333	0.269383333333333	1	1	0.0192033333333334	1	0	0	0	0	0.110676666666667	0.00307000000000002	0.0259866666666667	0.02676	0	1
DC	0.0479166666666667	5.66666666667048e-05	0	0	0	0	0.19519	0.00426333333333329	0.12936	0.00723333333333331	0	0	0	0.0398933333333333	1	0	0	0	1	0.0286533333333333	0	0	0.12	0	0.150393333333333	0	0.0867066666666667	0.13445	0	0.0479166666666667	1	0	0	0	1	0	0.05008	0	0.03816	0	0	1	0	0.0018866666666667	0	0.00458333333333338	0	0	1
Endothelial cells	1	0.02625	0.122193333333333	0.0469966666666667	0.106666666666667	0.04747	0.837046666666667	0.0098166666666667	0.720376666666667	0.0465	0.0506799999999999	0.17633	0.0575233333333334	0.335676666666667	0.0278733333333333	0.0938666666666667	0.0764466666666667	0.191656666666667	0.238203333333333	0.32122	0.164046666666667	0.0676666666666667	0.0241133333333333	0.0829766666666667	0.0523833333333333	0.0736966666666666	0.000693333333333324	0.04531	0.14997	0.0382566666666667	0.00488999999999995	0.0487966666666667	0.07578	0.00589333333333331	0.187166666666667	3.33333333335517e-06	0.0906633333333333	0.740586666666667	0.03357	0.0114666666666666	0.0132100000000001	0.0615533333333333	0.06363	0.01054	0.0751500000000001	0.101526666666667	0.0543933333333333	0.137216666666667	0.13664
Eosinophils	1	1	0.0277500000000001	0.0848100000000001	0.13669	0.0318633333333334	1	1	0.335196666666667	0.169956666666667	0.171976666666667	0.0472733333333333	0.40155	0.467436666666667	1	0.0985200000000001	0.374353333333333	0.140046666666667	1	0.50875	1	0.0687166666666666	1	0.50875	1	0.189413333333333	1	0.24595	0.0209266666666666	0.05652	1	0.07174	0.168033333333333	0.0321733333333334	0.45265	0.13035	1	1	0.13669	0.100923333333333	1	0.467436666666667	1	0.118456666666667	0.57383	0.54879	0.262013333333333	1	1
Epithelial cells	0	1	0	0	0	0	0	0	0	0	0	0	0	0	1	0	0	0	0	0	0	0	1	0	1	0	1	0	0	0	0.0106866666666666	0	0	0	0	0	0	0	0	0	0	0	0	0	0	0	0	0	0
Erythrocytes	1	1	1	1	0.59765	1	1	1	1	1	1	0.12633	1	1	1	1	1	0.144626666666667	1	1	0.21164	0.587796666666667	1	0.646386666666667	1	1	1	1	1	1	1	1	1	1	0.646386666666667	1	1	1	1	1	1	0.177766666666667	1	1	1	1	0.21164	0.139673333333333	0.59765
Fibroblasts	1	0	0.0222633333333333	0.0211166666666667	0.04158	0	0.02156	0	1	0.112373333333333	0.0376966666666667	0.07524	0.0180733333333334	0.0321733333333334	0	0	0	0.390743333333333	0	0.22665	0.0171833333333333	0.0722333333333334	0	0	0	0	0	0	0.108443333333333	0	0	0.19367	0.000439999999999996	0	1	0	0.01763	0.06355	1	0.245823333333333	0	1	0	0.0392733333333334	0.02877	0.142023333333333	1	0.359213333333333	0.00348333333333328
GMP	1	0.485216666666667	0.358123333333333	1	1	1	1	1	1	0.908006666666667	1	1	1	1	0.855876666666667	1	0.147183333333333	1	0.851393333333333	1	0.381823333333333	1	0.87937	0.564733333333333	0.80333	0.663686666666667	0.702736666666667	0.777953333333333	1	1	1	0.35012	1	0.232373333333333	1	0.67852	1	1	1	0.328763333333333	0.874413333333333	0.511313333333333	1	1	1	1	0.37028	1	0.623376666666667
HSC	0.07424	0	0	0	0	0	0	0	0.03108	0	0	0	0	0	0	0	0	0	0	0.000650000000000039	0	0	0	0	0	0	0	0	0.0319733333333333	0	0	0	0	0	1.33333333333097e-05	0	0	0.000996666666666646	0.0678933333333334	0	0	0.173356666666667	0.0254833333333333	0	0	0	0.01064	0.164656666666667	0
Hepatocytes	1	0.0704833333333333	0	0	0	0.0822733333333333	1	0.0106033333333333	0	0.00727	0	0	1	1	0.15832	0.000176666666666714	5.33333333333497e-05	0	0	1	1	0	0.237736666666667	0.000340000000000007	0.237736666666667	0.0227433333333333	0.0330866666666667	0	0	0	0	0	1	0.000176666666666714	0.656856666666667	0.0704833333333333	0.02602	1	0	0.660276666666667	0	0	0.653026666666667	0.165943333333333	0.121843333333333	0.129083333333333	0	0.237736666666667	1
Keratinocytes	0	1	0	0	0	0	0	0	0	0	0	0	0	0	1	0	0	0	0	0	0	0	1	0	1	0	1	0	0	0	1	0	0	0	0	0	0	0	0	0	0	0	0	0	0	0	0	0	0
MEP	0.30901	0.452893333333333	0.0773200000000001	0.07234	0.00291333333333332	0.116293333333333	1	0.648593333333333	0.19122	0.05737	0.0219633333333333	0.0168	0.31733	0.910173333333333	0.49992	0.151966666666667	0.0230666666666667	0.16552	0.538243333333333	0.448526666666667	0	0.0265866666666666	0.05792	0.0180633333333333	0.30901	0.0533833333333333	0.312143333333333	0.14266	0.0186666666666667	0.125756666666667	0.637283333333333	0.00609000000000004	0.5985	0.40556	0.215433333333333	0.897583333333333	0.269793333333333	0.0878033333333333	0	0.935613333333333	0.03765	0.0256466666666667	0.14748	0.82614	0	0.0821966666666667	0	0	0
MPP	1	1	0.00809333333333329	0.04678	1	1	1	1	1	0.0850433333333334	0.00165000000000004	0.18856	1	1	1	0.00519333333333338	0.164393333333333	1	1	1	1	1	1	0.118476666666667	1	1	1	1	0.00853000000000004	1	1	0.0649333333333333	0.0621766666666667	1	1	1	1	0.150293333333333	1	1	1	0.17163	0.309946666666667	1	1	1	0.21289	0.0362033333333334	1
MSC	1	1	0.714753333333333	1	1	1	1	1	1	1	0.08816	1	1	1	1	1	1	1	1	0.58732	1	1	0.221273333333333	1	1	1	1	1	0.55525	1	1	1	0.39472	1	1	1	0.344286666666667	0.0382466666666667	0.518246666666667	1	1	0.506206666666667	0.0615833333333333	1	0.0289566666666666	1	1	0.365043333333333	0.177013333333333
Macrophages	1	1	0	0	0	0	1	1	0	0	0	0	1	1	1	0	0	0	1	1	0	0	1	0	1	0	1	1	0	1	1	0	0	0	1	0	0	0	0	0	0	1	0	0	0	0	0	0	1
Macrophages M1	1	1	0	0	0.000223333333333353	0.00661333333333336	1	0.23407	0.02079	0	0	0	0.283926666666667	1	1	0	0	0.00385666666666662	0.781416666666667	1	0.674273333333333	0.00690000000000002	1	0	1	0.0313266666666666	1	0.649283333333333	0	0.19334	1	0	0	0	0.252776666666667	0.000113333333333299	0	0	0.00785666666666662	0	0	0.200903333333333	0	0.00119999999999998	0	0.000870000000000037	0	0	0.22525
Macrophages M2	1	0.00521333333333329	0.05902	0	0	0.0105833333333333	1	0.0313266666666666	0	0.0075533333333333	0.04305	0	0.61076	1	0.0635433333333333	0.0105833333333333	0.0303533333333333	0	0.0735733333333334	1	0	0	0.00547666666666669	0.0417633333333334	0.0442466666666667	0.00144333333333335	0.0110266666666666	0.0926633333333333	0	0.00223666666666666	0.0183633333333333	0.00838000000000005	0	0	0.148886666666667	0.0170933333333333	0	0	0	0	0	0.0142099999999999	0	0.07895	0	0.18112	0	0.0494466666666666	0.09477
Mast cells	0.01656	0.307463333333333	0	0.291373333333333	0.32463	0.93914	0	1	0.93914	2.000000000002e-05	0	0.283683333333333	0.230236666666667	0.10393	1	0.474383333333333	0	0.269013333333333	1	0.197406666666667	1	1	1	5.66666666667048e-05	1	0.110376666666667	1	0.79844	0.24258	1	1	0.283683333333333	0.0563533333333334	0.120686666666667	0.981096666666667	0.607336666666667	0.22437	0.24258	0.197406666666667	0.00263333333333338	0.08591	0.000773333333333293	0.213176666666667	0.24258	0.12435	0.159873333333333	0	0.03316	0.588583333333333
Megakaryocytes	1	0.00144333333333335	0.307126666666667	0.159943333333333	0.585043333333333	0.396676666666667	0.466756666666667	0.00507333333333337	0.38412	0.2633	0.20329	1	0.0482233333333333	0.307126666666667	0.00105999999999995	0.164076666666667	0.227306666666667	0.288493333333333	0.13461	1	0.53148	0.423456666666667	0.00758333333333339	0.566636666666667	0.00654999999999994	0.20896	0	0.122583333333333	0.466756666666667	0.0805866666666667	0	0.117366666666667	0.227306666666667	0.0400366666666667	0.240913333333333	9.99999999995449e-06	0.24834	1	0.240913333333333	0.00927	0.0530966666666667	0.13796	1	0.2976	0.192433333333333	0.0880333333333333	0.0678666666666666	1	1
Melanocytes	1	1	0	1	1	0	1	0.333333333333333	1	0.333333333333333	0	1	1	1	1	1	1	1	1	0	1	1	0	0	1	1	1	1	0	1	1	1	0	1	1	1	0	0	0	1	0	0	0	1	0.333333333333333	0.333333333333333	1	0	0.333333333333333
Memory B-cells	1	1	0	0	0	0	1	1	0	0	0	0	1	1	1	0	0	0	1	1	0	0	1	0	1	0	1	1	0	1	1	0	0	1	1	1	1	0	1	0	0	0	0	1	0	0	0	0	1
Mesangial cells	1	0.0619233333333333	0.0406966666666667	0.00136333333333338	0.00136333333333338	0.152803333333333	1	0.220226666666667	0.03843	0.935636666666667	0.05346	6.66666666671034e-06	0	1	0.220226666666667	0.00127999999999995	0.0207766666666667	0.00931666666666664	0.00729666666666662	1	1	0.00127999999999995	1	0.04297	1	1	0.935636666666667	0.00286333333333333	0.00527	5.9999999999949e-05	0.01615	0.07827	0.000216666666666643	0	0.01286	1	1	7.9999999999969e-05	0	0.01961	0	0.00132333333333334	1.66666666666648e-05	0.000203333333333333	1	0	3.33333333335517e-06	0.0234533333333333	0.00780666666666663
Monocytes	1	1	0.19941	0.255	0.137343333333333	0.156443333333333	1	1	1	0.263236666666667	0.19229	1	0.243756666666667	1	1	0.227076666666667	0.0582933333333333	0.48655	1	1	0.18132	0.15956	1	0.0246966666666667	1	0.168266666666667	1	1	0.26394	1	1	0.25196	0.14897	0.119976666666667	1	0.17055	1	0.190136666666667	1	0.322146666666667	0.29121	1	0.0643966666666667	1	1	0.234006666666667	0.238493333333333	0.225253333333333	1
Myocytes	0.15206	0.0295433333333334	1	0.248246666666667	0.24444	0.224963333333333	0.106333333333333	0.07179	0.96483	0.960176666666667	1	0.270623333333333	0.269106666666667	0.167753333333333	0.0627133333333333	0.266273333333333	1	1	0.0540966666666667	0.188103333333333	0.17628	0.214293333333333	0.01903	0.219416666666667	0.04017	0.266273333333333	0.0242599999999999	0.0844833333333334	1	0.0762	0.01497	0.2785	1	1	0.23384	0.178993333333333	0.270623333333333	1	0.287403333333333	1	0.260733333333333	0.206666666666667	1	1	0.195156666666667	1	1	1	0.267696666666667
NK cells	1	1	1	1	1	1	1	1	1	1	1	1	1	1	1	1	1	1	1	1	2.000000000002e-05	1	1	1	1	1	1	1	1	1	1	0.00756999999999997	0.00048333333333328	1	1	1	1	0	1	1	1	1	1	1	1	1	1	1	1
NKT	1	0	0.00296666666666667	0.0061133333333333	0	0.00502333333333338	1	0.100813333333333	0	0.09062	0.000453333333333306	0.000386666666666646	1	1	0.0130066666666667	0	0.000643333333333329	0.00327	0	0.45658	0.527646666666667	0	0	0	0	0.0373966666666666	0	0.00253333333333339	0	0	0.00126999999999999	0.0338266666666667	0.0453933333333333	0.416283333333333	0.39211	0.08243	0.267206666666667	0.0291633333333333	0.0223866666666667	1	0.000736666666666719	0.148673333333333	0.00227999999999995	0.0240233333333333	0.0138166666666667	0.481273333333333	0.0289133333333333	0	0.00744333333333336
Neurons	0	0	0	0	0	0	0	0	0	0.666666666666667	0	0	0	0	0	0	0	0	0	0	0	0	0	0	0	0	0	0	0	0	0	0	0.666666666666667	0	0	0	0	0	0	0.666666666666667	0	0	0	0	1	0	0	0	0
Neutrophils	0.208023333333333	0.25455	1	0.29804	0.198643333333333	0.232713333333333	0.262433333333333	0.261416666666667	1	0.265416666666667	1	0.250573333333333	0.176546666666667	0.210393333333333	1	0.266443333333333	0.0498833333333333	0.26051	0.206563333333333	0.237963333333333	0.265416666666667	0.188853333333333	1	0.18582	1	0.243453333333333	0.315043333333333	0.225223333333333	1	0.317846666666667	0.24968	0.28981	1	1	0.31218	0.27466	1	1	0.262433333333333	0.310753333333333	1	1	1	0.317846666666667	1	0.26446	0.284403333333333	1	0.203416666666667
Osteoblast	0.175176666666667	1	1	0.126763333333333	1	1	1	1	0	0.00172666666666665	1	1	1	1	1	1	1	1	1	0.0327766666666667	1	1	0.102053333333333	1	1	1	1	1	0.147146666666667	1	1	0.0222966666666666	1	1	1	1	1	1	0.00535666666666668	1	1	0.443713333333333	1	1	0.0894166666666667	1	1	0.0247766666666667	1
Pericytes	1	0	0	0	0	0	1	0	1	0	0	0	1	1	0	0	0	1	0	1	1	0	0	0	0	0	0	0	0	0	0	0	0	0	1	0	0	0	0	0	0	1	0	0	0	0	0	0	0
Plasma cells	0.14102	1	0	0	0	0	1	1	0	0	0	0	0	1	1	0	0	0	0.0157833333333334	0.152406666666667	0	0	1	0	1	0	1	0	0	0	1	0	0	0.000266666666666637	0	0.434396666666667	0	0	0	0	0	0	0	1	0	0	0	0	0.355313333333333
Platelets	0.295786666666667	1	1	1	1	1	0.33121	1	1	1	1	1	1	0.256416666666667	1	1	1	1	1	0.306456666666667	1	1	1	1	1	1	1	1	1	1	1	1	1	1	0.421403333333333	0.558983333333333	1	1	1	1	1	1	1	1	1	1	0.550623333333333	1	1
Preadipocytes	1	1.33333333333097e-05	0.182096666666667	0.000183333333333313	0.000933333333333342	0.02064	1	1	1	1	1	0.0096033333333333	1	1	0.00987000000000005	0.2278	1	0.0556666666666666	3.66666666666848e-05	1	1	0.000129999999999963	0	0.36516	0.25296	1	9.99999999995449e-06	3.66666666666848e-05	0.00873000000000002	0	0	1	1	0.000179999999999958	1	0.000190000000000023	0.925546666666667	1	1	1	1	0.368926666666667	0.304583333333333	1	1	1	1	1	1
Sebocytes	0	1	0	0	0	0	0	0	0	0	0	0	0	0	1	0	0	0	0	0	0	0	1	0	1	0	1	0	0	0	1	0	0	0	0	0	0	0	0	0	0	0	0	0	0	0	0	0	0
Skeletal muscle	1	1	1	1	1	1	1	0	1	1	1	1	1	1	1	1	1	1	0	1	1	1	0	1	0	1	0	1	1	0	1	1	1	1	1	1	0	1	1	1	1	1	1	1	1	1	1	1	1
Smooth muscle	0	0	0	0	0	0	0	0	0	0	0	0	0	0	0	0	0	0	0	0	0	0	0	0	0	0	0	0	0	0	0	0	0	0	0	0	0	0	0	0	0	0	0	0	0	0	0	0	0
Tgd cells	0	1	0	0	1	1	1	1	1	0	0	1	1	1	1	1	0	0	1	1	1	1	1	0	1	0	1	1	1	1	1	0	0	0	0	1	0	0	0	0	1	1	0	0	0	1	0	1	1
Th1 cells	0	0.26657	0	0	0	0	0.000636666666666619	1	0	0	0	0	9.9999999999989e-05	0	1	0	0	2.99999999999745e-05	1	0	0.142263333333333	0	0	0	0.07887	0	0.133946666666667	0.982613333333333	0	1	1	0	0	1	1	1	0	0	0	0.0819033333333333	0.000170000000000003	0	0	1	0	0	0	0	0
Th2 cells	1	0.757853333333333	0.74762	0.312613333333333	0.535423333333333	0.404326666666667	0.846623333333333	1	0.888263333333333	0.42918	0.808606666666667	0.484593333333333	1	1	0.5374	0.258693333333333	0.0758666666666666	0.25365	0.888263333333333	1	0	1	1	0	0.47369	0.0776333333333333	1	1	1	1	1	0.04793	0.00909666666666664	0.50302	0	0.129283333333333	0.02818	0.0132666666666666	0.652066666666667	0.220383333333333	0.57234	0.00048999999999999	0	0.41964	0	0.243606666666667	0.00844666666666671	0	0
Tregs	1	1	1	1	1	1	1	1	1	1	1	1	1	1	1	1	0	1	1	1	1	1	1	1	1	1	1	1	1	1	1	1	0.000653333333333284	0.0622566666666666	1	0.16045	1	0	1	0.0491633333333333	1	1	2.000000000002e-05	0.00334333333333336	1	1	1	0	1
aDC	0.591643333333333	0.23999	0	0.157606666666667	0	0.0667266666666667	0.40334	0.490963333333333	0.219936666666667	0.0790999999999999	0	0.00782666666666665	0.0460533333333333	0.36142	0.197153333333333	0	0	0.0809966666666667	0.410626666666667	0.391073333333333	0.03749	0.0372433333333333	0.138313333333333	0	0.177906666666667	0.0383	0.290593333333333	0.0722033333333333	0	0.02302	0.411376666666667	0.000586666666666624	0	0	0.36013	0	0.186513333333333	0	0.307743333333333	0	0	0.13379	0	0.00297333333333338	0	0	0.000569999999999959	0	0.483483333333333
cDC	0	0	0	0	0	0	0	0	0.00745666666666667	0.00173000000000001	0	0	0	0	3.33333333335517e-06	0	0	0	0.0121766666666666	0	0	0	0	0	0	0	0	0.00229000000000001	0	0.000193333333333379	0.000210000000000043	0	0	0	0.178676666666667	0	0.09602	0	0.08761	0	0	0.21969	0	4.66666666666393e-05	0	0.000226666666666708	0	0	0.271886666666667
iDC	0.139046666666667	0.000416666666666621	0	7.33333333333697e-05	0.00190333333333337	0.00190333333333337	0.378076666666667	0.00119999999999998	0.0410033333333333	0.0426433333333334	5.66666666667048e-05	0.0107	0	0.155166666666667	0.0840266666666667	0.0364866666666667	0	0.00269333333333333	0.100383333333333	0.229263333333333	0	0.00288333333333335	0.0192566666666667	0	0.0456333333333333	0.00714000000000004	0.01107	1	0	0.226303333333333	0.0786733333333334	0	0.000196666666666623	0	0.192836666666667	0.03233	0.09995	0.000506666666666655	0.06812	0.458983333333333	0.00431999999999999	0.330383333333333	0	0.223796666666667	0.0235233333333333	0.230516666666667	0.000943333333333296	0.00987666666666664	1
ly Endothelial cells	1	0.000430000000000041	0.08062	0.0233566666666667	0.10598	0.0418933333333333	0.22554	0	0.263446666666667	0.00714000000000004	0.00843666666666665	0.10381	0.0144	0.171376666666667	0	0.0498166666666666	0.0283099999999999	0.164436666666667	0.0938866666666667	0.131573333333333	0.0740066666666667	0.00924000000000003	0.00170000000000003	0.0151566666666667	0.00508333333333333	0.0244033333333333	0	0.00536000000000003	0.153086666666667	0.00055666666666665	0	0.01064	0.02869	0	0.164436666666667	0	0.0594733333333334	0.240736666666667	0.00177000000000005	6.66666666671034e-06	0	0.05696	0.07018	0.000390000000000001	0.03094	0.0383633333333333	0.0151566666666667	0.190583333333333	0.0918433333333334
mv Endothelial cells	1	0	0.00841666666666663	0	0.00456999999999996	0	0.117606666666667	0	0.115563333333333	0	3.33333333335517e-06	0.02107	0	0.0694266666666666	0	0.00473666666666661	0	0.0468466666666667	0.07073	0.0134733333333333	0.02107	1.66666666666648e-05	0	0	0.00278333333333336	0	0	0.000463333333333371	0.0100366666666667	0	0	0	0.00418333333333332	0	0.2519	0	0.04731	0.506363333333333	0	0	0	0.00231000000000003	0.00224999999999997	0	0.000666666666666704	0.02107	0.00141000000000002	0.00153000000000003	0.0318666666666667
naive B-cells	1	1	0	1	1	1	1	1	1	1	0	1	1	1	1	0	0	1	1	1	1	1	1	0	1	1	1	1	0	1	1	1	0	1	0	1	1	0.666666666666667	1	0	0	0	0	0	0	0	0	1	1
pDC	0.364073333333333	1	0	0	0	0	0.0115666666666666	1	0	0	0	0	1	0.18252	1	0	0	0	0	0.00973999999999997	0	0	1	0	1	0	1	0.42876	0	0.112533333333333	1	0	0	1	0.42876	1	1	0	0.212023333333333	0.000103333333333344	4.99999999999945e-05	0.38969	0	1	0	0.0519633333333334	0.00242333333333333	0	1
pro B-cells	0.51205	1	0	0.162423333333333	0.267926666666667	1	1	1	1	0.102756666666667	7.66666666666138e-05	0.248673333333333	1	1	1	0.000153333333333339	0	0.34675	1	0.69421	1	1	1	0	1	1	1	1	0	1	1	0.0890633333333334	0.134166666666667	1	0.547793333333333	1	1	0.0955933333333333	0.45132	0.12344	1	0	0.0699166666666666	1	0.2577	0.164096666666667	0.14118	0.00526666666666664	1
[truncated: 364 more columns]
