# Supplementary material for: Identification and Validation of CYBB, CD86, and C3AR1 as the Key Genes Related to Macrophage Infiltration of Gastric Cancer
Source: Front Mol Biosci. 2021 Dec 7;8:756085. doi: 10.3389/fmolb.2021.756085 (PMC8688826; doi:10.3389/fmolb.2021.756085)
Supplement: Supplementary file 5 [file DataSheet1.ZIP › TCGA/01 tcga xcell/xCell_symbol_xCell_64pvals.xls]

## Sheet: xCell_symbol_xCell_64pvals
	V1	V2	V3	V4	V5	V6	V7	V8	V9	V10	V11	V12	V13	V14	V15	V16	V17	V18	V19	V20	V21	V22	V23	V24	V25	V26	V27	V28	V29	V30	V31	V32	V33	V34	V35	V36	V37	V38	V39	V40	V41	V42	V43	V44	V45	V46	V47	V48	V49
Adipocytes	1	0	1	0.103943	0.00277333	0.195627	0.636327	0	0.149533	0.43163	1	0.146317	0.636327	1	0	0.13712	0.331447	0.00150333	0.00331333	0.0513467	0.09589	0	0.000773333	0.12579	1e-05	0.0978667	0	0.0272	0.331447	0	0	1	0.0139733	0.0546633	1	1	1	0.191397	0.08443	1	0.0524233	1	1	1	0.294883	0.454177	1	1	0.167503
Astrocytes	1	0	0	0	1	0	0	0	1	1	1	0	0	0	0	0	1	1	0	1	1	1	0	1	0	1	0	0	1	0	0	1	0	0	1	0	0	0	0	0	0	0	0	0	0	0	0	1	0
B-cells	0.01494	1	0	0	0	0	1	1	0	0	0	0	1	1	1	0	0	0	1	0.09471	0	0	1	0	1	0	1	0	0	1	1	0	0	0	0	1	1	0	1	0	0	0	0	0.64028	0	0	0	0	1
Basophils	0	1	0	0	0	1	0	0	0	0	0	0	0	0	1	0	0	0	1	0	1	0	1	0	1	0	1	0	0	0	1	1	0	1	0	1	0	0	0	1	0	1	0	0	0	0	0	0	1
CD4+ T-cells	1	1	0	1	1	1	1	1	1	1	1	1	1	1	1	1	0	1	1	1	1	1	1	1	1	1	1	1	1	1	1	1	0	1	1	1	1	1	1	0	1	1	0	1	1	1	1	0	1
CD4+ Tcm	0.248737	1	0.293067	1	1	1	0.0316567	1	0.47414	1	1	1	1	0.173313	1	0.32919	0.0187133	0.32919	1	0.139923	1	1	1	1	1	1	1	1	0.308637	0.288413	1	1	1	1	1	0.914073	1	1	1	0.2115	1	1	1	0.33719	1	1	1	1	1
CD4+ Tem	1	1	0	0	0.000796667	0	1	1	0.174603	0	0	0.0163633	1	1	1	0.0142867	0.0602367	0.171437	1	1	0.163823	0.229327	1	1	1	0	1	0.22786	0.06969	1	1	0	0.11534	0.15318	1	1	1	0.05705	0.256607	1	0.12375	1	0.212147	1	1	1	0.154967	0	1
CD4+ memory T-cells	1	1	0.00592667	0.301993	0.205183	1	1	1	1	0.28693	0.258493	1	1	1	1	1	0	0.3251	1	1	0.252043	1	1	0	1	1	1	1	1	1	1	0.150247	0.07924	0.316723	0.32905	1	1	0.0267267	1	0.0459433	1	0.299823	0.132413	0.32077	1	1	0.31101	0.09493	1
CD4+ naive T-cells	1	1	0	0.0237733	0.05786	0.000166667	1	1	1	2.66667e-05	0	1	1	1	1	0	0	1	1	1	1	1	1	0	1	0.81318	1	1	0	0.0173167	1	0	0	0.00760333	1	2e-05	1	9.33333e-05	0.28088	0	0	0.18171	0	0.251237	0	1	1	0	1
CD8+ T-cells	1	0.00817333	0	0	0.0291333	0	1	1	0.144403	0	0	1	1	1	1	0	0	0.289807	1	1	0	1	0.340657	0	1	0	1	0.000933333	0.0467267	0.00031	1	0	0	0	1	0	1	0	0.10859	0	0	0.458463	0	0.0521967	0	1	1	0	1
CD8+ Tcm	1	1	0	0	0	0	1	1	0	0	0	0	1	1	1	0	0	0	1	1	0	0.000253333	1	0	1	0	1	0	0	0.06834	1	0	0	0	0.260957	0	1	0	0.161483	0	0	1	0	0.08782	0	0.0342033	0.0194	0	1
CD8+ Tem	1	1	0	0	1	0	1	1	1	0	0	1	1	1	1	0	0	0	1	1	0	1	1	0	1	0	1	1	0	1	1	0	0	0	1	1	1	0	1	0	0	1	0	1	0	1	1	0	1
CD8+ naive T-cells	0.301083	0.0803333	1	0.0529933	0.352673	0.254867	1	1	0.32788	0.649677	0.444123	0.274043	1	1	0.12941	1	0.00616	0.394897	1	0.274043	0.0236333	0.639273	0.251287	0.19239	0.10348	0.352673	0.410747	0.19635	1	0.333967	1	0	0.387393	0.480997	0.251287	0.218823	0.32788	0.0676967	0.12785	1	0.09813	0.151597	0.0204933	0.563153	0.167783	1	0.435707	0.0229733	0.596177
CLP	0.0292233	0.0573933	0.02281	0.0409533	0.150523	1	0.440003	0.35947	1	0.02281	6.66667e-06	0.13958	1	0.0987367	0.00509	0.528217	0	0.187993	0.0366667	0.47746	0	0.219003	0.0167033	0	5.33333e-05	1	0.0232867	0.561483	0.171083	1	0.0472367	0.00084	0.0256267	0.947377	0.0297467	0.23181	0	0	0.00049	0.210697	0.517823	0.0167033	0.08281	1	0.00926333	0.0183367	0.0237933	0	0
CMP	0.179263	0	0.0865533	0.0911267	0.05577	0.17168	0.119523	0.07765	0.166497	0.110607	0	0	0.152127	0.213163	0.00731333	0.985333	0.11227	0.03682	0.100577	1	0	0.01358	0	0.1252	0.03237	0.03682	0	0.03682	0.05805	0.0114867	0.147617	1	1	0.256587	1	0.21019	1	1	1	1	0.0436567	0.0641233	1	1	1	0.179263	0.00386	0.15694	0.18987
Chondrocytes	1	0	0.0386667	0	0	0	0	0	0.0681667	0.109727	1	0	0	0	0	0	6e-05	0	0	0.00018	0.0127733	0	0	0	0	0	0	0	0.0508067	0	0	0.0574033	0	0	1	0	0	0	0.0450533	0	0	1	0	0	0	0	0.78675	1	0
Class-switched memory B-cells	0.0174367	1	0	0	0	0	0.0381867	1	0	0	0	0	0.224553	0.0204167	1	0	0	0	1	0.00760333	0.621283	0.00884667	1	0	1	0	1	0.00661333	0	0.115283	1	0	0	0.0619833	0.269383	1	1	0.0192033	1	0	0	0	0	0.110677	0.00307	0.0259867	0.02676	0	1
DC	0.0479167	5.66667e-05	0	0	0	0	0.19519	0.00426333	0.12936	0.00723333	0	0	0	0.0398933	1	0	0	0	1	0.0286533	0	0	0.12	0	0.150393	0	0.0867067	0.13445	0	0.0479167	1	0	0	0	1	0	0.05008	0	0.03816	0	0	1	0	0.00188667	0	0.00458333	0	0	1
Endothelial cells	1	0.02625	0.122193	0.0469967	0.106667	0.04747	0.837047	0.00981667	0.720377	0.0465	0.05068	0.17633	0.0575233	0.335677	0.0278733	0.0938667	0.0764467	0.191657	0.238203	0.32122	0.164047	0.0676667	0.0241133	0.0829767	0.0523833	0.0736967	0.000693333	0.04531	0.14997	0.0382567	0.00489	0.0487967	0.07578	0.00589333	0.187167	3.33333e-06	0.0906633	0.740587	0.03357	0.0114667	0.01321	0.0615533	0.06363	0.01054	0.07515	0.101527	0.0543933	0.137217	0.13664
Eosinophils	1	1	0.02775	0.08481	0.13669	0.0318633	1	1	0.335197	0.169957	0.171977	0.0472733	0.40155	0.467437	1	0.09852	0.374353	0.140047	1	0.50875	1	0.0687167	1	0.50875	1	0.189413	1	0.24595	0.0209267	0.05652	1	0.07174	0.168033	0.0321733	0.45265	0.13035	1	1	0.13669	0.100923	1	0.467437	1	0.118457	0.57383	0.54879	0.262013	1	1
Epithelial cells	0	1	0	0	0	0	0	0	0	0	0	0	0	0	1	0	0	0	0	0	0	0	1	0	1	0	1	0	0	0	0.0106867	0	0	0	0	0	0	0	0	0	0	0	0	0	0	0	0	0	0
Erythrocytes	1	1	1	1	0.59765	1	1	1	1	1	1	0.12633	1	1	1	1	1	0.144627	1	1	0.21164	0.587797	1	0.646387	1	1	1	1	1	1	1	1	1	1	0.646387	1	1	1	1	1	1	0.177767	1	1	1	1	0.21164	0.139673	0.59765
Fibroblasts	1	0	0.0222633	0.0211167	0.04158	0	0.02156	0	1	0.112373	0.0376967	0.07524	0.0180733	0.0321733	0	0	0	0.390743	0	0.22665	0.0171833	0.0722333	0	0	0	0	0	0	0.108443	0	0	0.19367	0.00044	0	1	0	0.01763	0.06355	1	0.245823	0	1	0	0.0392733	0.02877	0.142023	1	0.359213	0.00348333
GMP	1	0.485217	0.358123	1	1	1	1	1	1	0.908007	1	1	1	1	0.855877	1	0.147183	1	0.851393	1	0.381823	1	0.87937	0.564733	0.80333	0.663687	0.702737	0.777953	1	1	1	0.35012	1	0.232373	1	0.67852	1	1	1	0.328763	0.874413	0.511313	1	1	1	1	0.37028	1	0.623377
HSC	0.07424	0	0	0	0	0	0	0	0.03108	0	0	0	0	0	0	0	0	0	0	0.00065	0	0	0	0	0	0	0	0	0.0319733	0	0	0	0	0	1.33333e-05	0	0	0.000996667	0.0678933	0	0	0.173357	0.0254833	0	0	0	0.01064	0.164657	0
Hepatocytes	1	0.0704833	0	0	0	0.0822733	1	0.0106033	0	0.00727	0	0	1	1	0.15832	0.000176667	5.33333e-05	0	0	1	1	0	0.237737	0.00034	0.237737	0.0227433	0.0330867	0	0	0	0	0	1	0.000176667	0.656857	0.0704833	0.02602	1	0	0.660277	0	0	0.653027	0.165943	0.121843	0.129083	0	0.237737	1
Keratinocytes	0	1	0	0	0	0	0	0	0	0	0	0	0	0	1	0	0	0	0	0	0	0	1	0	1	0	1	0	0	0	1	0	0	0	0	0	0	0	0	0	0	0	0	0	0	0	0	0	0
MEP	0.30901	0.452893	0.07732	0.07234	0.00291333	0.116293	1	0.648593	0.19122	0.05737	0.0219633	0.0168	0.31733	0.910173	0.49992	0.151967	0.0230667	0.16552	0.538243	0.448527	0	0.0265867	0.05792	0.0180633	0.30901	0.0533833	0.312143	0.14266	0.0186667	0.125757	0.637283	0.00609	0.5985	0.40556	0.215433	0.897583	0.269793	0.0878033	0	0.935613	0.03765	0.0256467	0.14748	0.82614	0	0.0821967	0	0	0
MPP	1	1	0.00809333	0.04678	1	1	1	1	1	0.0850433	0.00165	0.18856	1	1	1	0.00519333	0.164393	1	1	1	1	1	1	0.118477	1	1	1	1	0.00853	1	1	0.0649333	0.0621767	1	1	1	1	0.150293	1	1	1	0.17163	0.309947	1	1	1	0.21289	0.0362033	1
MSC	1	1	0.714753	1	1	1	1	1	1	1	0.08816	1	1	1	1	1	1	1	1	0.58732	1	1	0.221273	1	1	1	1	1	0.55525	1	1	1	0.39472	1	1	1	0.344287	0.0382467	0.518247	1	1	0.506207	0.0615833	1	0.0289567	1	1	0.365043	0.177013
Macrophages	1	1	0	0	0	0	1	1	0	0	0	0	1	1	1	0	0	0	1	1	0	0	1	0	1	0	1	1	0	1	1	0	0	0	1	0	0	0	0	0	0	1	0	0	0	0	0	0	1
Macrophages M1	1	1	0	0	0.000223333	0.00661333	1	0.23407	0.02079	0	0	0	0.283927	1	1	0	0	0.00385667	0.781417	1	0.674273	0.0069	1	0	1	0.0313267	1	0.649283	0	0.19334	1	0	0	0	0.252777	0.000113333	0	0	0.00785667	0	0	0.200903	0	0.0012	0	0.00087	0	0	0.22525
Macrophages M2	1	0.00521333	0.05902	0	0	0.0105833	1	0.0313267	0	0.00755333	0.04305	0	0.61076	1	0.0635433	0.0105833	0.0303533	0	0.0735733	1	0	0	0.00547667	0.0417633	0.0442467	0.00144333	0.0110267	0.0926633	0	0.00223667	0.0183633	0.00838	0	0	0.148887	0.0170933	0	0	0	0	0	0.01421	0	0.07895	0	0.18112	0	0.0494467	0.09477
Mast cells	0.01656	0.307463	0	0.291373	0.32463	0.93914	0	1	0.93914	2e-05	0	0.283683	0.230237	0.10393	1	0.474383	0	0.269013	1	0.197407	1	1	1	5.66667e-05	1	0.110377	1	0.79844	0.24258	1	1	0.283683	0.0563533	0.120687	0.981097	0.607337	0.22437	0.24258	0.197407	0.00263333	0.08591	0.000773333	0.213177	0.24258	0.12435	0.159873	0	0.03316	0.588583
Megakaryocytes	1	0.00144333	0.307127	0.159943	0.585043	0.396677	0.466757	0.00507333	0.38412	0.2633	0.20329	1	0.0482233	0.307127	0.00106	0.164077	0.227307	0.288493	0.13461	1	0.53148	0.423457	0.00758333	0.566637	0.00655	0.20896	0	0.122583	0.466757	0.0805867	0	0.117367	0.227307	0.0400367	0.240913	1e-05	0.24834	1	0.240913	0.00927	0.0530967	0.13796	1	0.2976	0.192433	0.0880333	0.0678667	1	1
Melanocytes	1	1	0	1	1	0	1	0.333333	1	0.333333	0	1	1	1	1	1	1	1	1	0	1	1	0	0	1	1	1	1	0	1	1	1	0	1	1	1	0	0	0	1	0	0	0	1	0.333333	0.333333	1	0	0.333333
Memory B-cells	1	1	0	0	0	0	1	1	0	0	0	0	1	1	1	0	0	0	1	1	0	0	1	0	1	0	1	1	0	1	1	0	0	1	1	1	1	0	1	0	0	0	0	1	0	0	0	0	1
Mesangial cells	1	0.0619233	0.0406967	0.00136333	0.00136333	0.152803	1	0.220227	0.03843	0.935637	0.05346	6.66667e-06	0	1	0.220227	0.00128	0.0207767	0.00931667	0.00729667	1	1	0.00128	1	0.04297	1	1	0.935637	0.00286333	0.00527	6e-05	0.01615	0.07827	0.000216667	0	0.01286	1	1	8e-05	0	0.01961	0	0.00132333	1.66667e-05	0.000203333	1	0	3.33333e-06	0.0234533	0.00780667
Monocytes	1	1	0.19941	0.255	0.137343	0.156443	1	1	1	0.263237	0.19229	1	0.243757	1	1	0.227077	0.0582933	0.48655	1	1	0.18132	0.15956	1	0.0246967	1	0.168267	1	1	0.26394	1	1	0.25196	0.14897	0.119977	1	0.17055	1	0.190137	1	0.322147	0.29121	1	0.0643967	1	1	0.234007	0.238493	0.225253	1
Myocytes	0.15206	0.0295433	1	0.248247	0.24444	0.224963	0.106333	0.07179	0.96483	0.960177	1	0.270623	0.269107	0.167753	0.0627133	0.266273	1	1	0.0540967	0.188103	0.17628	0.214293	0.01903	0.219417	0.04017	0.266273	0.02426	0.0844833	1	0.0762	0.01497	0.2785	1	1	0.23384	0.178993	0.270623	1	0.287403	1	0.260733	0.206667	1	1	0.195157	1	1	1	0.267697
NK cells	1	1	1	1	1	1	1	1	1	1	1	1	1	1	1	1	1	1	1	1	2e-05	1	1	1	1	1	1	1	1	1	1	0.00757	0.000483333	1	1	1	1	0	1	1	1	1	1	1	1	1	1	1	1
NKT	1	0	0.00296667	0.00611333	0	0.00502333	1	0.100813	0	0.09062	0.000453333	0.000386667	1	1	0.0130067	0	0.000643333	0.00327	0	0.45658	0.527647	0	0	0	0	0.0373967	0	0.00253333	0	0	0.00127	0.0338267	0.0453933	0.416283	0.39211	0.08243	0.267207	0.0291633	0.0223867	1	0.000736667	0.148673	0.00228	0.0240233	0.0138167	0.481273	0.0289133	0	0.00744333
Neurons	0	0	0	0	0	0	0	0	0	0.666667	0	0	0	0	0	0	0	0	0	0	0	0	0	0	0	0	0	0	0	0	0	0	0.666667	0	0	0	0	0	0	0.666667	0	0	0	0	1	0	0	0	0
Neutrophils	0.208023	0.25455	1	0.29804	0.198643	0.232713	0.262433	0.261417	1	0.265417	1	0.250573	0.176547	0.210393	1	0.266443	0.0498833	0.26051	0.206563	0.237963	0.265417	0.188853	1	0.18582	1	0.243453	0.315043	0.225223	1	0.317847	0.24968	0.28981	1	1	0.31218	0.27466	1	1	0.262433	0.310753	1	1	1	0.317847	1	0.26446	0.284403	1	0.203417
Osteoblast	0.175177	1	1	0.126763	1	1	1	1	0	0.00172667	1	1	1	1	1	1	1	1	1	0.0327767	1	1	0.102053	1	1	1	1	1	0.147147	1	1	0.0222967	1	1	1	1	1	1	0.00535667	1	1	0.443713	1	1	0.0894167	1	1	0.0247767	1
Pericytes	1	0	0	0	0	0	1	0	1	0	0	0	1	1	0	0	0	1	0	1	1	0	0	0	0	0	0	0	0	0	0	0	0	0	1	0	0	0	0	0	0	1	0	0	0	0	0	0	0
Plasma cells	0.14102	1	0	0	0	0	1	1	0	0	0	0	0	1	1	0	0	0	0.0157833	0.152407	0	0	1	0	1	0	1	0	0	0	1	0	0	0.000266667	0	0.434397	0	0	0	0	0	0	0	1	0	0	0	0	0.355313
Platelets	0.295787	1	1	1	1	1	0.33121	1	1	1	1	1	1	0.256417	1	1	1	1	1	0.306457	1	1	1	1	1	1	1	1	1	1	1	1	1	1	0.421403	0.558983	1	1	1	1	1	1	1	1	1	1	0.550623	1	1
Preadipocytes	1	1.33333e-05	0.182097	0.000183333	0.000933333	0.02064	1	1	1	1	1	0.00960333	1	1	0.00987	0.2278	1	0.0556667	3.66667e-05	1	1	0.00013	0	0.36516	0.25296	1	1e-05	3.66667e-05	0.00873	0	0	1	1	0.00018	1	0.00019	0.925547	1	1	1	1	0.368927	0.304583	1	1	1	1	1	1
Sebocytes	0	1	0	0	0	0	0	0	0	0	0	0	0	0	1	0	0	0	0	0	0	0	1	0	1	0	1	0	0	0	1	0	0	0	0	0	0	0	0	0	0	0	0	0	0	0	0	0	0
Skeletal muscle	1	1	1	1	1	1	1	0	1	1	1	1	1	1	1	1	1	1	0	1	1	1	0	1	0	1	0	1	1	0	1	1	1	1	1	1	0	1	1	1	1	1	1	1	1	1	1	1	1
Smooth muscle	0	0	0	0	0	0	0	0	0	0	0	0	0	0	0	0	0	0	0	0	0	0	0	0	0	0	0	0	0	0	0	0	0	0	0	0	0	0	0	0	0	0	0	0	0	0	0	0	0
Tgd cells	0	1	0	0	1	1	1	1	1	0	0	1	1	1	1	1	0	0	1	1	1	1	1	0	1	0	1	1	1	1	1	0	0	0	0	1	0	0	0	0	1	1	0	0	0	1	0	1	1
Th1 cells	0	0.26657	0	0	0	0	0.000636667	1	0	0	0	0	0.0001	0	1	0	0	3e-05	1	0	0.142263	0	0	0	0.07887	0	0.133947	0.982613	0	1	1	0	0	1	1	1	0	0	0	0.0819033	0.00017	0	0	1	0	0	0	0	0
Th2 cells	1	0.757853	0.74762	0.312613	0.535423	0.404327	0.846623	1	0.888263	0.42918	0.808607	0.484593	1	1	0.5374	0.258693	0.0758667	0.25365	0.888263	1	0	1	1	0	0.47369	0.0776333	1	1	1	1	1	0.04793	0.00909667	0.50302	0	0.129283	0.02818	0.0132667	0.652067	0.220383	0.57234	0.00049	0	0.41964	0	0.243607	0.00844667	0	0
Tregs	1	1	1	1	1	1	1	1	1	1	1	1	1	1	1	1	0	1	1	1	1	1	1	1	1	1	1	1	1	1	1	1	0.000653333	0.0622567	1	0.16045	1	0	1	0.0491633	1	1	2e-05	0.00334333	1	1	1	0	1
aDC	0.591643	0.23999	0	0.157607	0	0.0667267	0.40334	0.490963	0.219937	0.0791	0	0.00782667	0.0460533	0.36142	0.197153	0	0	0.0809967	0.410627	0.391073	0.03749	0.0372433	0.138313	0	0.177907	0.0383	0.290593	0.0722033	0	0.02302	0.411377	0.000586667	0	0	0.36013	0	0.186513	0	0.307743	0	0	0.13379	0	0.00297333	0	0	0.00057	0	0.483483
cDC	0	0	0	0	0	0	0	0	0.00745667	0.00173	0	0	0	0	3.33333e-06	0	0	0	0.0121767	0	0	0	0	0	0	0	0	0.00229	0	0.000193333	0.00021	0	0	0	0.178677	0	0.09602	0	0.08761	0	0	0.21969	0	4.66667e-05	0	0.000226667	0	0	0.271887
iDC	0.139047	0.000416667	0	7.33333e-05	0.00190333	0.00190333	0.378077	0.0012	0.0410033	0.0426433	5.66667e-05	0.0107	0	0.155167	0.0840267	0.0364867	0	0.00269333	0.100383	0.229263	0	0.00288333	0.0192567	0	0.0456333	0.00714	0.01107	1	0	0.226303	0.0786733	0	0.000196667	0	0.192837	0.03233	0.09995	0.000506667	0.06812	0.458983	0.00432	0.330383	0	0.223797	0.0235233	0.230517	0.000943333	0.00987667	1
ly Endothelial cells	1	0.00043	0.08062	0.0233567	0.10598	0.0418933	0.22554	0	0.263447	0.00714	0.00843667	0.10381	0.0144	0.171377	0	0.0498167	0.02831	0.164437	0.0938867	0.131573	0.0740067	0.00924	0.0017	0.0151567	0.00508333	0.0244033	0	0.00536	0.153087	0.000556667	0	0.01064	0.02869	0	0.164437	0	0.0594733	0.240737	0.00177	6.66667e-06	0	0.05696	0.07018	0.00039	0.03094	0.0383633	0.0151567	0.190583	0.0918433
mv Endothelial cells	1	0	0.00841667	0	0.00457	0	0.117607	0	0.115563	0	3.33333e-06	0.02107	0	0.0694267	0	0.00473667	0	0.0468467	0.07073	0.0134733	0.02107	1.66667e-05	0	0	0.00278333	0	0	0.000463333	0.0100367	0	0	0	0.00418333	0	0.2519	0	0.04731	0.506363	0	0	0	0.00231	0.00225	0	0.000666667	0.02107	0.00141	0.00153	0.0318667
naive B-cells	1	1	0	1	1	1	1	1	1	1	0	1	1	1	1	0	0	1	1	1	1	1	1	0	1	1	1	1	0	1	1	1	0	1	0	1	1	0.666667	1	0	0	0	0	0	0	0	0	1	1
pDC	0.364073	1	0	0	0	0	0.0115667	1	0	0	0	0	1	0.18252	1	0	0	0	0	0.00974	0	0	1	0	1	0	1	0.42876	0	0.112533	1	0	0	1	0.42876	1	1	0	0.212023	0.000103333	5e-05	0.38969	0	1	0	0.0519633	0.00242333	0	1
pro B-cells	0.51205	1	0	0.162423	0.267927	1	1	1	1	0.102757	7.66667e-05	0.248673	1	1	1	0.000153333	0	0.34675	1	0.69421	1	1	1	0	1	1	1	1	0	1	1	0.0890633	0.134167	1	0.547793	1	1	0.0955933	0.45132	0.12344	1	0	0.0699167	1	0.2577	0.164097	0.14118	0.00526667	1
[truncated: 206 more columns]
