# Supplementary material for: Identification and Validation of CYBB, CD86, and C3AR1 as the Key Genes Related to Macrophage Infiltration of Gastric Cancer
Source: Front Mol Biosci. 2021 Dec 7;8:756085. doi: 10.3389/fmolb.2021.756085 (PMC8688826; doi:10.3389/fmolb.2021.756085)
Supplement: Supplementary file 5 [file DataSheet1.ZIP › TCGA/01 tcga xcell/xCell_symbol_xCell_64RAW.txt]

	TCGA.IN.8663.11A.01R.2402.13	TCGA.HU.A4GP.11A.21R.A251.31	TCGA.CG.5728.11A.01R.1602.13	TCGA.BR.6457.11A.01R.1802.13	TCGA.BR.6453.11A.01R.1802.13	TCGA.CG.5722.11A.02R.1602.13	TCGA.IN.AB1V.11A.11R.A414.31	TCGA.FP.7829.11A.01R.2055.13	TCGA.HU.8238.11A.01R.2343.13	TCGA.BR.7703.11A.01R.2055.13	TCGA.CG.5733.11A.01R.1602.13	TCGA.CG.5730.11A.01R.1602.13	TCGA.IP.7968.11A.01R.2203.13	TCGA.IN.AB1X.11A.21R.A39E.31	TCGA.HU.A4HB.11A.11R.A251.31	TCGA.BR.6454.11A.01R.1802.13	TCGA.BR.7715.11A.01R.2055.13	TCGA.BR.7851.11A.01R.2203.13	TCGA.HU.A4GN.11A.12R.A251.31	TCGA.IN.7806.11A.01R.2055.13	TCGA.BR.6802.11A.01R.1884.13	TCGA.CG.5734.11A.01R.1602.13	TCGA.FP.7735.11A.01R.2055.13	TCGA.BR.7717.11A.01R.2055.13	TCGA.HU.A4GC.11A.11R.A251.31	TCGA.BR.7716.11A.01R.2055.13	TCGA.HU.A4GY.11A.11R.A36D.31	TCGA.BR.8060.11A.01R.2343.13	TCGA.CG.5720.11A.01R.1602.13	TCGA.BR.7704.11A.01R.2055.13	TCGA.HU.A4GH.11A.11R.A36D.31	TCGA.CG.5721.11A.01R.1602.13	TCGA.BR.8366.01A.11R.2343.13	TCGA.BR.8291.01A.11R.2343.13	TCGA.VQ.A925.01A.11R.A414.31	TCGA.VQ.A94P.01A.13R.A414.31	TCGA.BR.8679.01A.11R.2402.13	TCGA.FP.A4BF.01A.12R.A36D.31	TCGA.VQ.A8DZ.01A.11R.A36D.31	TCGA.VQ.A8PD.01A.11R.A414.31	TCGA.BR.6563.01A.13R.2055.13	TCGA.MX.A666.01A.11R.A31P.31	TCGA.BR.6709.01A.11R.1884.13	TCGA.BR.8683.01A.11R.2402.13	TCGA.BR.6455.01A.11R.1802.13	TCGA.RD.A7BS.01A.11R.A32D.31	TCGA.HU.8238.01A.11R.2343.13	TCGA.R5.A7ZI.01A.11R.A354.31	TCGA.CD.A487.01A.21R.A24K.31
Adipocytes	1072.72355764544	3357.75281602307	1179.85437757744	2318.1853366185	2701.39446026811	1884.18413786333	1781.99847940791	3489.59508372353	2281.06651902162	1520.49700977599	796.871838906306	2102.99870264395	1700.06723698872	1690.50529058175	3677.66036371775	1914.09685746734	1821.07042354199	2858.43615625858	2507.90944005624	1415.52865631594	1820.3166099512	3892.79281877698	2494.55229368605	1907.22289738719	2725.73999040176	1987.82428055806	3054.02149165434	2467.05967799498	1667.45283166521	3388.79459317099	3892.44255027558	1372.85139342051	1840.36078597232	2276.87887855844	1029.50647856045	2081.54360742787	927.56956416077	883.992168955979	1875.14241442866	1232.16435106684	2073.885421517	1463.48183210748	828.663535492447	757.610060604642	1382.86205273742	554.626969179356	1237.59857840396	567.220684897977	852.258617347813
Astrocytes	1068.85664064841	2709.19400907309	1292.53415106324	1535.01136802908	1430.40168717661	1895.26324964104	1847.39623519934	2797.96937414257	688.389573113426	1194.49320652519	1376.19572144633	1397.81659024696	1908.15059528966	1707.80896130202	2671.7352166855	1858.0113850395	1411.21450030377	1200.17811044265	2444.46733157324	1292.48268743825	1252.30952228675	1176.95283715446	2715.53326755591	1628.33358383472	2563.15076235915	1743.41260103328	2719.13073049662	2291.94897779315	1100.84832608448	2554.8756265264	2733.35239330678	1127.66241583339	2063.64102439492	2401.01211496941	1295.47546128842	2695.0407959052	1830.52078787936	2320.46677515977	1335.61564877499	1837.37891042185	2408.04070346244	1297.97527153212	2376.89758624371	2273.00433751436	1861.48797799112	1803.27559288038	1261.45375970163	754.986552619215	2400.15783080584
B-cells	556.939199366119	455.579456621878	3934.44017317542	1693.03114765843	1956.70079572074	1580.78842901694	585.429554194242	282.918579439919	1250.95521070573	1814.04071872336	3006.40935389487	1472.56362511559	759.219035012585	556.310855312624	388.032982943774	2767.19798048671	4183.40060174189	1340.14368007391	458.214712884827	594.159482772676	1127.81405119469	1165.34501860472	539.926805218611	3975.82845676547	526.378024727498	1377.37461132058	489.522616363201	1428.63175123393	2570.49338574525	1128.13353121328	312.509321702047	2159.57193685497	2117.77241341373	1164.94871689947	766.523721933829	1109.16121830489	449.064028920496	1586.26899938922	273.644642834556	2823.04146281284	2464.09942418649	2769.34552783414	1949.6750362353	782.391206136852	1335.83858925109	1879.62712242538	1361.00574335361	1989.92522743199	442.048560242962
Basophils	585.162804054727	666.679096142491	815.062854468106	641.213042918567	787.101890428259	510.945129216096	777.355240731753	905.658325585558	687.400639147492	567.132885719948	673.029432914156	732.649868935765	881.485429903652	578.048035379466	616.450256628551	714.879792131393	871.572256594613	576.197650980876	618.289816445588	682.636367113545	551.863544592651	934.242723427407	704.602175668757	991.234991853569	633.53368263723	582.248230383239	749.810564512812	772.778768932361	711.839627213496	782.74670916894	725.479376223919	558.448341808575	727.732531518402	562.940997210746	423.657990118376	609.960037135799	469.932616786286	849.77682244467	567.026006987335	477.656801424367	744.12106832418	504.03193788055	802.815262957581	596.540761511978	670.012384181401	589.114746490898	554.459574304808	908.871123815695	378.744859977704
CD4+ T-cells	356.397086904703	874.592487606205	1792.2777793682	969.010258780475	943.085712770713	1024.87728288155	685.441736117069	580.161557202482	487.493901381998	1038.13646758256	1311.74208232247	636.165473439325	227.181224724369	431.762804760727	808.651564673734	1232.24984036295	2282.63224134077	620.025924771024	618.155628000034	495.05316094154	677.969885138787	492.261823521375	796.808938097506	1877.42893261279	842.039807382378	960.640349922579	841.562462267909	965.782752528424	1029.57339114315	935.02293652071	718.29567394874	1338.0231218863	1504.51561442013	885.769158094477	504.609434765735	1156.93873266458	379.102108127406	1487.06156463534	419.252426532447	1661.06829520959	1313.65492332298	809.157338371447	1650.1564084771	794.704624673342	1005.696614861	516.80426179268	581.196045914933	1687.86357395639	422.023650140454
CD4+ Tcm	717.570265715004	803.563749438728	1443.90166254002	1015.5085746399	837.745037923893	1021.60359348905	1004.25475514506	804.548344139147	694.049159301584	851.159295095065	1037.19719941246	711.470142474546	664.210095638591	825.407131671814	661.989485559944	1080.49588246155	1816.9339570724	734.216977756349	514.316068013255	870.061977136329	268.643968010838	583.534915335091	807.686828758915	1384.29165696657	680.757472576257	791.533642020295	835.441837043785	708.517354372087	982.172309195059	867.103254177843	667.366386860908	1039.26743816359	1075.96989048914	761.64802195906	611.931407118089	854.833940198548	523.922866164205	1177.99707292946	546.106514363018	1210.78038951152	886.478327789991	811.020262830151	1202.03259619256	759.805816645085	872.189050229128	566.676513325832	696.582471334015	1277.47178480644	415.063496110418
CD4+ Tem	493.745349227643	580.845416928068	2145.32934900281	1538.29501854875	1325.10786975977	1455.93909699278	654.665999792605	587.95176464715	860.141146813797	1337.39491922984	1808.6113980917	1160.06984415704	592.486461038237	430.355615668636	394.450110016977	1548.51747936346	2268.00165336642	884.873808319831	420.180636259449	646.647470906323	1169.51283759349	970.977285840126	609.747228346439	1961.79330831319	474.346809539658	1279.75269818255	569.39234270655	1000.29839649149	1383.89828872938	919.681378138882	349.584141274246	1599.54783997044	1505.92160997033	1005.36305579652	474.211642869339	914.701725533272	485.724393823016	1505.95969080019	664.559437979603	1347.50033031222	1493.57863049868	755.781010262302	1518.79900204807	636.107204735296	1028.23952897326	878.130029806135	912.929632464002	1779.20583529114	378.895916104918
CD4+ memory T-cells	568.077676762261	692.783179654446	1606.42653225278	1023.76745841665	1089.17973744437	707.138198409936	611.084849013494	353.392079910662	653.654552927439	987.611323895489	1209.07088760283	631.364290234625	281.1332237862	349.15176063336	624.772350868549	991.926144880241	2335.71485771113	756.129329962933	511.644731161845	465.843281633702	1180.50761867254	497.810296051589	547.086181623359	1929.26257029413	701.160294290193	877.588473740914	622.587555410905	763.998663821844	778.866042355549	556.505289744451	428.19568509505	1356.22170781534	1442.07163047527	963.461530769617	565.606038296506	889.523333492438	578.872298516776	1563.69378436986	402.811423186413	1357.73461971416	1181.20038307985	738.68866926508	1454.99354539217	820.246608983584	956.123385576209	634.46523677359	732.653885867357	1493.39425184695	617.616293701461
CD4+ naive T-cells	406.795959731504	906.915426212149	2144.19277008048	1262.76233024176	1131.90489617767	1327.7292375827	660.078109812453	843.482852330118	702.34482175466	1285.73997805939	1654.64176097555	960.44771199436	399.214895887917	413.413714219359	827.863879241145	1529.56335600123	2406.81134554288	826.900228810602	585.37488859968	561.561122595278	871.36772595953	759.627852753591	927.299705917955	2107.38425914598	890.919913341341	1135.00006392985	943.593577414871	1007.58953247472	1396.49714926109	1129.8476603177	786.190179392092	1577.37797356792	1786.61116174718	1117.62549151055	672.316254362325	1238.069749602	625.523796374763	1578.56115288651	803.780132980712	1918.7242514365	1705.1086963905	1128.77497387912	1902.70906177631	926.042958729302	1346.7108772299	753.359407600282	787.675836908504	1767.0510057745	512.952098905261
CD8+ T-cells	432.165560892778	1057.61243618387	1619.02813401755	1192.76967662938	936.482817340115	1265.00619152179	573.209699609238	730.705299990376	811.589900090756	1111.43041532626	1465.56464022818	695.342104411258	225.821870527107	419.353419912583	885.740640777655	1266.35055181908	1955.5263815689	690.139257885619	613.096667122676	588.557781859052	1459.098979862	622.370905570805	1041.20927400894	1844.21179226055	938.469679966213	1142.14656762884	927.245978240086	1044.63981250718	925.693532101305	1080.59401748051	829.483365004031	1588.94904344934	1594.07321919998	1007.3781740493	494.549091930108	1170.97669206356	421.387593483656	1615.61312239803	718.281704797747	1313.26933283057	1669.94010766426	815.752562293727	1787.3453108211	762.417420585154	1248.42814297628	453.795650654302	435.312272366354	1684.27926134129	679.039402730356
CD8+ Tcm	775.00764831316	888.179156087959	2677.43101598033	1923.69669571665	1727.43857177726	1792.3271574035	871.750606237092	475.714220762971	1464.59935345958	1820.89063220319	2430.47110399404	1548.55117794895	723.107050385302	633.5840796335	664.928308746271	1936.71831369533	3104.61192810937	1434.07869477769	641.783248062609	912.542861030854	2281.20092937335	1492.69662521341	770.833267901623	2902.60180868833	726.839662881058	1760.47781307897	631.021386139273	1476.72154798771	1738.93548360348	1365.0837558687	532.635614334105	2402.28357752546	2860.56311610305	1680.88343594505	862.256797907215	1384.93723799244	795.346243056405	2842.26347681387	1065.28631915746	2175.85997637104	2581.19648715884	929.449030198549	2733.52112925432	1127.518702046	1991.48121274083	1162.90016857999	1192.98488761724	2838.29394965481	861.965076288907
CD8+ Tem	184.691368681928	755.82935369271	2252.80250723528	1540.88801017258	1254.38525039693	1464.14158302435	576.355265646606	507.388003079767	1303.11698393022	1410.02241642203	1948.84570946355	1248.70181652518	222.279304378808	189.596809361152	663.053018084216	1580.27821201064	2534.78475955628	1209.35965749188	607.712389913108	608.565200617045	1683.49434207662	1175.26893308896	861.202893872047	2286.56832692961	680.679725516533	1366.83572491005	710.242763134654	1187.2553963852	1543.32118770279	1129.51213230381	524.618976612299	1758.32931996597	2345.71899819249	1275.16411481445	631.018755488697	1159.15889903895	364.340813724982	2376.11624688106	886.912892133218	1707.05950232986	1846.04617919289	583.327907849781	2327.01161637774	883.18146066835	1529.98869657199	629.186867136812	841.962062118964	2346.73432665256	524.596499179286
CD8+ naive T-cells	512.241073018578	805.152428074961	621.018069296702	725.673324258617	562.99407914742	537.016507836197	492.427421207217	590.352286543332	472.201671499259	422.013236266918	594.70602137233	537.192302012237	466.38700134645	434.883385869859	771.276315211899	437.278407210363	964.545986520019	443.093458883397	586.409008547747	532.557207508695	775.205122429453	509.341614361938	762.315381272587	748.871422424046	824.42817730738	480.340789003649	738.464092293488	599.439113639212	415.843117500368	549.392910929026	681.844474726968	921.383416167484	636.990854205629	412.564940426469	437.228960910669	504.466132618639	431.193772047306	797.122554798819	595.439366341741	476.362525141897	745.307811853775	622.193443320969	853.410143215182	404.189987518522	605.249805391667	279.056878303821	447.78542240975	874.559624885075	404.313011516352
CLP	595.513261026611	532.753447298279	636.839278863463	601.172955967398	472.502610497947	193.298139508865	398.980833179718	419.660244886627	222.964684728405	593.514860341627	779.825524277117	478.338399773692	314.570066982866	493.90612581175	645.850152327001	409.895976877618	858.869607726855	438.817064737392	540.66723605039	419.782056092013	957.523232344323	461.383465987066	608.32262206169	936.176026247414	733.849963181138	234.463613441166	582.789706242297	308.90670657544	508.376747000521	172.710384781563	539.682854151858	745.157332295436	617.896750676049	328.768614756006	561.231161329672	390.275361705248	819.380343100071	793.167508914111	756.331658973566	434.918215578297	333.888449408089	626.522085956523	555.64665911944	65.8950158517301	695.22651526349	593.163056947135	627.165691188052	1062.63135296345	788.979125324662
CMP	898.712971211786	1256.90091124995	1257.91179156582	1124.17859416581	1125.70120936968	898.884698354404	965.637864769127	972.622840718945	942.660846654548	1034.32207567522	1372.55435963763	1381.09612563498	981.304451309988	779.074984406566	1053.92877180263	951.999536584811	1356.57290139186	1049.74993802007	845.3112661833	707.862837108867	1456.19680633443	1228.45917709345	1180.45426945945	1232.05093326826	1012.4427582562	1108.70864836581	1238.20787333871	1046.71544564725	1187.18678030995	1145.46850964122	791.275288599802	1073.90147939677	611.179224179079	962.712774391789	568.47428142067	773.880243153508	332.398537661629	840.515379472716	797.093788742184	687.031219097988	1112.2189662825	1095.542668675	867.256144250008	571.386400550534	734.588689399368	851.848698560709	1310.30966634141	1244.98738661198	1001.23968591093
Chondrocytes	905.350159729671	2436.46908314658	897.627427565417	1229.63731003228	1323.6287565766	1499.42194235185	1511.25295666896	2441.15288569509	781.949951940692	847.206643280544	845.838858718452	1169.33504178836	1716.09773196683	1620.62327246948	2470.70463153172	1422.45324060886	1322.28082057031	1228.3261599397	2215.09726481596	1195.15126473157	1252.50134585461	1347.43239018743	2523.90517984159	1433.13851642131	2562.93598269056	1476.81109268988	2481.17252930562	1918.43027172974	799.96242913296	2125.08430383543	2565.80864154543	900.095487905926	1785.80708714242	2162.53704836608	508.790027158237	2602.4761978371	1547.17654438871	1640.92576021883	873.85631744228	1284.94886343233	2215.18302064415	505.122402631351	1751.96033038529	1526.17318528952	1419.10191259798	1462.30421097824	723.742941348438	500.841031778649	1703.80930100709
Class-switched memory B-cells	818.134770162366	437.58697503265	3518.72910092311	1478.70056591254	1670.53178712227	1675.54048810861	840.248218440405	425.149722867607	1365.32598924172	1569.19375180662	2485.79739938016	1577.2863662873	746.994247047773	879.136949243384	425.774856877146	2413.85922488194	3598.07301152153	1244.96436592162	368.082367880561	927.430608121216	916.053471636598	1167.56551303573	514.072328230485	3246.44799150936	502.123483554251	1369.01946078288	450.126844761404	1152.26108912745	2210.64006778241	976.403587134359	484.069252897247	1981.24796585263	1709.23923468627	981.855001821625	491.444431339656	818.103871910694	524.090040070734	1055.17673857177	370.891904436086	2283.1163949515	1914.50212631024	1661.87453852071	1584.22235136241	727.670690390339	1095.02640959649	1134.55527303813	982.2785056276	1889.11216358522	159.673039077649
DC	1394.63423208127	1817.19130385437	2979.701684395	1874.35605710282	2030.55051083333	1785.91090500361	1200.30158054754	1726.86468002495	1102.43106949131	1409.15993882594	2286.37844530514	1800.40499265283	2256.49849589584	1338.57260719908	1134.16791334722	2076.10980604092	3523.69946219339	1732.81932188897	771.505664397336	1434.437694207	2387.54431015593	1865.18520624017	1432.00595970925	3113.36696316962	1386.44666963568	1956.27962365162	1516.07217494417	962.995203446372	2460.85879891638	1281.7008132017	959.321983848559	2300.71101571757	2905.30741013032	3220.45303040317	847.636316721615	1681.29275526092	1318.65698179162	2917.35969709899	1282.61635297261	1872.5579888006	2451.04376442174	1108.73851119854	3208.77231557335	1562.3302321721	2294.79262948806	1504.72589160453	1977.24374299561	3135.38134933671	548.611322261962
Endothelial cells	390.204718549338	1980.10470733403	1240.89117938923	1712.27208153311	1340.1823096731	1709.07927589509	872.101849125591	2345.60642808694	794.850381556819	1710.86850975487	1679.66220388146	1101.99644065007	1658.55585743453	1040.83662745219	1958.37215931878	1387.14299391782	1472.31965720446	1115.61016467261	1021.59448083756	1031.63312369335	1231.58990197052	1551.47416776521	1985.02880564213	1428.23510361748	1619.22380641539	1519.81051069788	2838.69525119199	1744.44543312893	1166.00556020581	1830.81332181175	2533.57269173064	1697.87878298263	1543.7938318388	2501.46910311171	1148.2694848706	3154.48278713787	1382.76852161874	867.433740087369	1874.51597558728	2312.73527083186	2265.86440516028	1532.5230172759	1487.5724459909	2359.16938586715	1452.76401931594	1400.54429480555	1646.33582273751	1181.78132413687	1276.11572520412
Eosinophils	944.226015594514	1020.29485125804	1554.10617331464	1336.2168162875	1367.63408475805	1492.6377185581	1035.34157414527	1036.90563369361	1165.50501586486	1170.86701583615	1247.10362673562	1471.78560481805	1263.28396330919	1079.01413929937	959.980517291838	1369.07587366563	1342.3838507762	1214.16418709151	1098.9619589958	1108.17328790161	847.317163786828	1541.74282169289	1095.70425900597	1337.32116158908	887.586857906188	1199.99213860938	1046.41351124327	1209.47624512348	1599.17028394751	1468.74863996634	1068.88385865337	1307.68125898674	1344.02106173619	1462.86927005894	814.629216829393	1177.89278063377	840.639834486216	935.931763540907	1280.7696992731	1270.62403181166	1054.55296168491	1047.48615799553	959.134633208365	1254.28714381548	1132.45600321645	895.240174363834	1093.66938174321	884.386335260824	804.378625436537
Epithelial cells	5681.4283472389	209.695752807965	5114.69980681886	4993.74897141159	5080.47899307283	5291.12357070025	5534.85187576954	3360.12965523148	5109.66371666449	5269.95101360857	5171.88229215595	4976.5329735728	5921.22235339064	5759.27331091687	438.634165635355	5343.38874274429	4348.14004767165	5028.32275111636	3837.50912477573	5842.07064753179	4813.17552838993	5261.75049277741	492.744132666042	4673.71853917796	281.489932572493	5286.47405467109	243.763306593555	4401.2411238492	5292.05366065524	4492.65441378291	1528.53166104454	5107.0263363136	5396.95582260143	4858.45392093153	5438.96606743197	2389.52141163273	4978.31288654892	5066.64998903089	5389.91245110535	5304.97633026997	4569.87637433886	4911.27906036241	1751.74038878794	5170.94434016388	3995.42542709724	5902.81245666366	5512.76853317481	4069.44384986218	4915.1409439151
Erythrocytes	1107.31058877908	540.182765459208	919.546973727828	1256.6474556454	1507.68906473695	593.300366791081	739.159074823179	611.365363571452	1514.45278044274	957.14377125217	864.369878056938	1824.64334577701	826.111784912982	919.441242855362	381.8296190118	778.559850662194	920.565574076016	1833.61297672615	417.506127866542	974.927438488428	1522.68865082797	1766.55518559064	658.624546644514	1191.66607907839	463.618220958101	917.737034779588	524.415894782297	494.521831062698	1404.84656315356	380.834378156659	401.117168840287	1114.08697645763	711.534534861781	699.681721535849	1218.2947087249	772.478833964427	1176.25924811437	1170.15033992238	1520.36952863292	713.655300966931	563.958188534686	1550.46036666078	747.297041559593	1018.76427899051	1410.29759878784	1052.50079883385	1483.31897896973	1707.54339185636	1293.68298048012
Fibroblasts	593.906745181817	1734.70235738432	723.709950378523	804.293682890395	804.657201807287	1107.24024082258	926.214626646173	1836.33624644501	464.790598389242	690.564509165474	779.424738830824	675.842420513184	913.171820980379	859.192916895003	1722.22417811647	1032.3300632595	1022.00977034976	618.865306165336	1510.43603410375	693.877508759277	945.469358780406	729.014497531712	1708.46040487954	1111.58302951587	1778.65318379961	1096.22503098917	1773.12181158862	1428.84489489836	589.610075358109	1533.57902130188	1846.33292667908	689.74328060182	1036.22431038965	1493.15655922744	418.473594950708	1759.81142968774	894.142170239265	842.216840734658	508.161502315236	671.778887068516	1395.37646002358	434.332057310114	1073.06165219948	866.428256636377	808.249266015701	753.897779792732	466.036041498691	585.242356168786	1059.21614791272
GMP	701.395859399155	990.464701284765	1376.36170120299	887.390264065548	1127.64121398175	852.128060652156	664.914349860387	546.257686513995	517.608035151447	1035.47192612458	1154.85201324388	1123.78654791074	713.849094453664	527.474553488168	776.146264705137	897.74114282658	1590.97823155833	809.482599467927	730.707840005889	404.199308246599	1409.63229552842	1125.15516443738	906.191888720987	1427.37722908211	838.414804291668	1053.36729627861	877.999242095542	996.927131895418	1057.98908939409	824.764574265407	507.118716351543	1304.01242694505	881.442497405757	1202.165226221	749.757596212886	808.93348818648	618.151699726415	1190.84273136018	984.272242374561	1081.7867730821	1023.71466222176	1109.24064890541	894.928876807164	633.310883766414	930.300934720385	947.099203342849	1302.02501414845	1441.68599096298	1120.66501185422
HSC	737.0232592821	2576.64227799978	1057.01293873415	1164.45892717906	1239.602259172	1147.32470030782	1122.40372065595	2687.9518938991	811.807026827216	993.190684899211	1347.56729004562	1043.98541168054	1669.75570010489	1202.33658821834	2740.27540081237	1157.90973694316	1435.93037179014	1093.19802060764	2037.17873116766	984.396681014675	1983.96958549192	1340.35820536369	2807.96539228775	1592.04248661419	2689.46517272228	1289.27142164135	2992.41655169895	2217.05928823063	844.680908048565	2279.8243916289	3128.88864695512	1410.72728492388	1078.43303698482	2097.17268633678	983.300823445722	2410.18534900327	1346.00619878414	983.545806785236	751.179440372399	1435.58806431408	1994.18493278111	626.156731932063	884.785225534728	1478.63577650691	1180.94815186521	1246.90869580788	868.554538518249	616.083267928823	1374.20436251615
Hepatocytes	347.94631899699	585.894496254456	1793.82846788494	2879.3510832102	2693.39104634823	1380.05009856366	356.650148631158	596.639596007104	3168.43910581181	1588.25764181877	1718.12125088302	2927.35266983922	825.911414063443	595.925239782896	824.176097019337	1610.17166032491	1675.71147399746	2871.6656811514	2005.05943200351	379.13453533157	2482.19486023924	3038.02665778585	669.600402261561	1562.57202235714	780.222006070903	1603.73949018109	681.719274380958	1836.04194216904	2642.86749539999	2094.38784237542	1383.06662318873	1798.48162010316	938.096042756349	1519.70575568434	1771.78674045589	806.360466571153	1372.65051852326	1341.64036644728	2076.00542298115	1312.04573439272	1844.18742359675	2076.340726655	609.231517035123	1443.80986152033	1416.32194604415	1440.48541627289	1952.77908066621	1248.8795170307	1048.67655285458
Keratinocytes	6849.42997382072	136.85388503859	3006.78385531854	3148.92095448074	3261.78732592288	3115.23581248813	6535.96882130696	4253.48054039428	3197.29747121256	2958.94842271717	3016.3857531458	3577.99065555582	6716.59422887329	6776.37774669417	167.115504394128	3452.33423336619	2522.7676906524	3211.99995159241	2357.81219173368	6924.42351280401	3106.2809678514	3756.03704974097	199.903283172481	2769.29012268229	257.866509338472	3144.719676733	55.6475394398699	2482.55367379941	3395.03536496614	2485.49915864669	899.837391379344	3127.20206039293	4036.39393517135	2563.9665432368	3895.83900454429	1519.39805610242	3251.43398021539	3215.42220505871	3728.57356072627	3337.63957456316	2990.6177727356	2944.97671343135	1265.28162228361	3509.8656519311	2282.49373473245	6442.51912410242	4379.92698979352	2725.64486266992	2996.6762445523
MEP	895.396225915856	797.349133350789	1248.22791486314	1211.89792754614	1449.11566660116	1031.36417554829	567.217282610915	697.675606231951	963.819139159094	1240.14405544087	1448.19198398455	1383.82712155811	900.385142959847	595.756124538926	738.863141623096	1035.4581445793	1443.68205322659	987.984686543035	692.266473451498	819.28364225769	1944.70068259942	1331.78440655084	1211.90989989925	1414.78256676083	842.869050428993	1223.03931497543	870.973883499221	988.028428196207	1395.94650180918	1044.20806354473	666.58020085264	1466.15903844996	789.209586210246	839.766603464869	903.896897863635	533.079091149779	929.488909783698	1177.89831827146	1639.05058708332	625.666010316878	1270.3588739414	1361.97396724206	1047.12990961632	573.470656055865	1597.81813487595	1144.95294215727	1589.2671580584	1674.42420674769	1619.7631912791
MPP	669.834980498751	886.663727496494	2733.98282697335	1910.35772167257	1646.22816898424	1480.9678116681	656.055079174093	620.238625533832	1107.59976098035	1702.39560894797	2589.38897310663	1543.2094783375	735.185010508116	409.664370395428	747.023966201557	2379.88925322903	2792.77405758983	1253.74563794457	641.878524100099	622.761686216308	1155.43306812077	1242.18841024582	914.989068573964	2856.77023527671	875.45925052025	1010.81556747826	937.992794311494	1341.88937580801	2152.23910256184	990.652046116439	646.263063524643	2138.39584723423	1992.33280531496	1082.58779168082	643.661908774207	987.14163290907	399.410749438122	1662.13916617706	583.914456625869	1747.35551473922	1946.34526938969	1634.66084287108	1626.75399392764	556.586576213269	1125.06779441863	1525.2806848015	1285.94744516988	1819.24497233317	540.867039885372
MSC	729.326045672137	981.012653897005	769.654089897011	609.576126252519	673.934746547472	863.003712297434	630.760986543532	1234.02522432538	540.709512529322	760.614620513258	1040.97725082214	647.285812111281	686.164416030112	573.795244528565	1010.1526621022	877.97600227458	772.639589317606	435.85837201444	1098.06532854509	847.257892302801	837.853643010085	702.966713268188	1341.87761889371	911.809668316534	1164.52978191092	825.071998934655	1080.99370929711	921.055845808665	749.904803828881	1097.00020569915	1032.43553463085	682.421467002538	1054.709494017	951.351557233585	563.900350153257	845.076456336395	955.656437258804	1213.37413936912	799.552121255128	615.732303993716	1021.39781145773	796.393151300641	1161.15486765179	829.951034830441	1095.24709367198	789.713231789076	688.20467186237	882.546853194096	1199.4552977434
Macrophages	204.522818288923	491.607335211565	1103.69851799085	810.156582228835	828.460479255123	692.400552842798	117.625249117872	569.429763429206	664.131338638187	816.980172505029	945.234999836799	778.886723097059	479.433343870382	180.390413456624	397.734713539278	819.180275908154	1246.51572724428	698.6504577756	404.610370686024	220.401538728689	774.702758257106	817.320970278228	476.722006402427	1077.06093607823	488.752149991538	762.296681757728	502.560850602283	461.709665509363	888.559835585721	436.134276392872	458.396807666223	872.344547177261	1737.86368286314	1337.39788263921	275.378690209741	755.677856921124	827.154547116557	1633.7438405353	700.174522434131	914.211187605387	1418.07722024836	263.223240009438	1834.89128996218	559.118843538425	1247.67657520427	676.8682605361	973.252450939499	1727.84585960247	434.260638886994
Macrophages M1	50.3544581914906	684.241263868862	1487.44096138557	1197.80340466693	1193.54067336827	995.487921632267	130.784487547217	798.53382251785	967.208981474075	1121.7372125545	1232.49211514603	1203.15778419228	680.290879476911	106.907304239113	614.14626927458	1182.33725346054	1757.73068845934	1053.7003461648	627.748348381088	190.734395737738	786.383535468597	1196.52673334018	703.42062591748	1555.57811223342	611.218371783125	941.942125397487	557.117460516574	615.774242082201	1380.29306940413	832.540428371922	702.064069726375	1121.52240196675	2228.46936970911	1591.1927299021	526.355799824094	1080.20079547636	1108.20161370862	2013.71087717258	1000.04297633883	1335.5937689172	1785.55199298359	635.487436049114	2221.76140479074	953.563578827237	1634.19651298737	939.323855303248	1447.01869308867	2270.7381212476	644.535684381007
Macrophages M2	360.890830780418	930.062412091285	979.679362898334	1207.38625946733	1127.80453846973	901.303309578243	240.97168212457	873.247976314283	1144.92840079228	903.748953940554	906.289601282735	1113.0267773902	564.99007457407	420.512851536563	812.832269117332	956.22883536281	1130.48786836823	1117.7334561464	736.836109113541	460.788142441257	989.117584478551	1282.68817910984	900.627865366238	1061.5226700819	787.00133997653	937.901920445944	894.30451280175	693.802220517705	1194.7571411218	972.549370987305	913.406367669219	927.621712697351	1460.20549753223	1934.07604204531	552.147351534267	877.339586648561	975.809894385318	1363.97959557933	1149.70726986424	1034.44244399071	1545.32813191907	769.737470770461	1554.74361405501	754.99061396117	1211.08504008592	653.037941460939	1279.55797679099	1253.77282159872	670.991455708497
Mast cells	408.492264854479	453.156728583894	648.082555665968	333.60096874871	340.961277261024	247.031188322385	539.491082795172	288.090521009549	162.596778742069	528.629355284984	602.203283962659	322.809040289226	318.516154287313	344.566676105953	365.575886148886	337.155478593181	761.331847401952	314.160254998959	191.209977684359	302.704921507404	251.967712411141	223.777674897073	310.041342403022	621.587980838061	367.327374832448	409.956615166821	405.402932373911	361.884171619088	363.661048373911	322.86020845987	212.431273803945	396.517296057217	472.14672732892	449.211775089793	191.191981908256	384.836530228177	320.712979135355	385.753405432298	305.634105779227	584.00740212479	510.443549004617	520.504391998246	386.443538840489	344.800900518118	401.372687142992	367.209395733851	542.675132449591	491.596738762421	420.267838288211
Megakaryocytes	1171.46750496571	2152.84499874049	1423.32178472598	1504.21177422293	1241.75589318353	1202.70744803765	1459.31094897307	2094.11789756475	1281.92020723848	1327.84301616793	1444.68452721808	1190.0484257086	1820.34868065695	1550.7940309986	2154.7361434991	1543.40889568587	1486.79256695323	1323.18776295764	1503.52600143806	1295.10809792786	933.811810196519	1407.61927554879	2053.28798691784	1316.06176844804	2048.21512474412	1397.25467713273	2505.54620379662	1590.07193311051	1304.67605515182	1709.96721064464	2316.94830269163	1548.87863040833	1421.60525720218	1779.20430645982	1398.64163126005	2262.87447676537	1236.59849145518	935.59273533489	1365.12932538676	2007.45780888299	1776.41425043284	1480.84093767462	782.973950275512	1290.16555780875	1436.2565045029	1616.21719857157	1729.18030280933	874.383335946773	873.130610748781
Melanocytes	844.205443995798	704.34416396268	981.381968271439	802.093911826934	669.196609774157	1054.2087683249	855.776713372437	781.903568273362	688.734916540044	697.100187396002	1019.8444699987	723.264628761833	855.464448710594	757.542105142081	655.295596233248	877.813724421368	1116.05380750349	675.841045739383	704.538939822853	800.673989403394	1191.173223353	686.689178178201	786.406306633942	961.913839397722	711.677943690146	838.820018670404	851.537340139169	648.743976150743	774.137835466063	653.238001133758	793.579938258116	1035.64678491866	918.992033467911	1107.4508575923	643.033936961324	765.819455999227	989.78324015468	1194.70356161653	961.078121981077	1110.41669689436	1133.54099033301	951.537516029718	1088.01499719989	929.494084160429	601.581910671502	1030.22166145564	928.529309542289	1147.47962487866	699.122585929162
Memory B-cells	569.489664086768	530.048878752692	3915.86599048237	1964.02694386877	2233.65794080108	1615.71208918861	382.052044602925	286.942554956477	1588.29758670816	1732.63487781417	3064.03209381363	1913.28233753044	832.1248389266	434.208537297846	445.473743804815	2805.07772379241	4204.09710667302	1549.35077981657	794.248222986397	593.282177124096	1472.39059835886	1562.68863783809	687.130965592339	4008.16055981949	648.256186134001	1389.25761805453	539.311283388663	1426.40448595639	2838.75711480676	1328.49180568291	456.845117717205	2173.66422352339	1949.97630756248	1123.42831321067	801.990094265251	1000.38627037856	579.810352127156	1381.63646271544	640.122633848787	2529.78490509267	2595.42419363439	2469.21131684263	1696.13484047497	764.470937609058	1404.93483131193	1944.08244051991	1538.0635853571	1993.03792865163	537.631970744198
Mesangial cells	468.319669509124	1342.52127318943	1012.98668750596	1245.28006654329	1227.93061063694	1093.12080332168	842.444182546189	1289.50540501699	943.075547974643	879.090869238313	1142.66119081077	1339.00235334767	1463.01014514054	827.410669144987	1251.15482681403	1297.77046518602	1083.01117804243	1095.76819173095	1350.93859575218	814.53751154923	460.874805774095	1191.7373942582	1323.36124699733	1077.26531339563	1204.18081395439	947.129890273597	1296.19043490818	1348.73739546547	1132.05338184499	1511.35436303971	1418.52596409634	992.774290936346	1410.41258057287	1603.26618651261	1106.93565235114	1283.37208192395	1010.43610928863	1536.33051596569	1519.86796025966	1170.73411082456	1714.87917369104	1232.62014278824	1564.02616843826	1532.67789371738	980.637118839948	1818.04143905159	1379.70908604727	1136.32070122568	1393.84471881697
Monocytes	831.698718897901	1245.7899123493	1582.47096132548	1237.89412216497	1684.39403041297	1470.35385065783	900.771346600346	1311.90313170286	660.117103069695	1160.77555219419	1489.80680139331	1182.45863237714	1385.29479246734	900.526875652566	1167.33749903323	1398.14102409591	2144.05934147551	1029.55575946719	1071.19896065383	846.548057407205	1478.10122526571	1697.47339460341	1117.28489357488	2336.23637818784	1187.97403680996	1456.07723206993	1081.02836106679	1365.615225682	1293.49372464334	1240.24594969168	1390.1459105785	1270.62213426986	1774.91786526727	1768.15345012802	359.751639026626	1572.68184728913	658.876370979507	1716.06960139134	757.462956227489	1239.56239293058	1502.67204613789	522.033683701539	2089.07311774172	752.616508175323	1114.90141631481	1187.66634579675	1171.56589931413	1700.05549888313	800.732225097101
Myocytes	939.246499572469	1700.59269991618	393.886780864338	686.748675192798	795.395293607646	776.776692484166	1200.82923078428	1513.66673123739	563.38037137432	563.260528722824	501.702096267387	654.158823565615	810.871386088143	996.357241491221	1551.07544858348	838.172121676605	689.815303223127	565.561754903252	1591.42901685319	814.820168958515	909.169193376929	842.237987398884	1768.46439529877	944.98996880124	1641.56436142238	764.976352529979	1812.30898252978	1403.50128974774	498.188690995047	1507.39742325867	1918.34074849688	604.949333126339	689.679331468825	973.84363606363	758.387727286553	1169.06719114461	791.823057277567	624.189382552809	585.285209680148	664.339802666276	962.713402073918	756.777714245077	482.914774811297	725.018762469805	835.878693667295	609.628225278477	499.999777730389	449.206442925075	934.187348253885
NK cells	668.132266432204	749.339716379517	1403.24023570336	958.894117074522	879.305265714951	1065.21451036803	729.492383054553	581.7352832118	939.000750646628	1161.71872847313	1360.20580711218	941.758675378872	359.655926257628	533.192647639093	679.227941658249	1067.15835475968	1565.69086606607	981.951128694588	571.439335778639	622.700795634808	1775.2480512969	901.38794686413	698.3783098869	1453.19215854273	744.432972679335	1150.46724774818	876.294492331056	1097.70535277447	973.180662485311	729.10773830164	643.868950839731	1665.56267384551	1853.47597294095	884.866547133999	641.347901573311	969.085759186186	420.722572990792	2206.72021964885	601.53034253102	1227.67724748437	1201.42236518625	598.635589373082	1574.79798720349	651.45926568021	1170.60819144416	730.288149706121	636.480079357663	1845.26757366974	406.944993054225
NKT	336.77248974399	1707.7451344652	1326.18809714247	1388.63616310421	1536.76784713026	1366.85889444321	497.56398816553	1251.09925786747	1479.44093826208	1079.56258388952	1356.25920454633	1432.94453932454	951.18868382294	509.925669853474	1533.08707180957	1495.22341487334	1476.76424609231	1447.4567065427	1638.31684207443	731.572027423681	890.939015612297	1583.10624628126	1821.77394963375	1463.80008416035	1632.50446834374	1269.84676591335	1756.91285678935	1478.58196904786	1465.60544994575	1623.293098064	1662.86453971023	1263.45947537092	1144.39742533649	979.559814543674	928.175155558238	1393.20463215833	815.100707153528	1184.92458390496	1214.84103263634	813.462624872622	1375.44603769332	963.464543587047	1373.00366235765	1285.97756336349	1236.24028699024	793.157430657372	1241.7515188363	1758.9357251751	1323.87839281554
Neurons	622.240428433961	2091.34330387115	509.403546614526	523.475109143407	772.30115150545	1171.57180570364	596.336672759614	1382.04219520399	571.938486937913	406.903253144905	573.490231627136	724.260375039941	540.32311495776	553.699233318539	1932.39476981668	755.45821961983	587.478727415594	536.819670526343	1575.04619020683	561.240264355803	1334.21748042479	627.670290148293	1865.57624348848	872.46282088952	2122.26109213965	902.358257378221	1832.10452914335	1273.5328883034	557.407557129009	1342.22088633724	1693.34673538127	609.861221736833	355.741929315093	607.292902311319	640.775664872182	1490.32718759749	524.63449103354	492.114183682125	424.174234170369	373.158368772743	771.75146306714	433.031993783771	469.932328431672	599.171241154533	220.989094612185	484.480415453928	604.794115687669	451.40284708383	412.472737342616
Neutrophils	2029.01608365034	984.238521519093	2025.07757304328	1623.1314876576	2142.42125678356	2094.6522480518	1843.07281545214	1256.55599382643	1429.13694917293	1785.60514194172	1457.75387212825	1890.74033224598	1923.54459336646	1921.91364070231	969.065981925073	2012.25934124689	3013.33369228148	1637.54305755661	1644.31941651859	1924.94623115369	1426.04152937507	2165.8513030452	923.366785982772	2486.10879622649	1136.80490431237	1844.5736112204	737.549616529184	1730.4390733147	1665.79068076088	1563.70477429659	1552.11240553293	1690.5666752375	1274.7859379574	1084.61295148754	626.434888402163	1010.30692198692	589.625501650929	1176.48177959989	1885.8124811412	1790.75540181102	989.768860737936	1103.78880515054	1314.44595034542	1422.93858225325	875.061229286349	1492.69190360383	1458.14489539367	1658.78958309934	2211.42180652988
Osteoblast	575.851762709783	987.589301968534	478.555702857149	576.018072344827	480.145182889639	679.362099217182	581.04208367408	881.67250131542	557.921510475906	599.882872140155	516.855798120992	458.475171914297	494.690514430107	505.640223223406	887.304605280259	485.131124600538	485.526286261924	407.821761149988	763.86388190566	612.389054747069	599.44189413926	436.502379726349	1100.02487846821	486.027023158478	981.568866930734	584.758201280662	921.202645640499	719.230296290867	460.937556521015	666.345156192658	850.619023931735	576.22684173026	411.272829278769	537.878283086637	407.53847033881	863.501768732854	523.061827101876	375.397694327692	564.100465717906	370.864676987848	644.77348683877	500.849836692057	725.501826603219	330.722076069104	684.917179729656	390.939154756106	417.076616170413	523.917756269559	568.46528319351
Pericytes	426.094895723926	1368.90272565703	831.300240159254	902.932542908198	742.643654713488	1283.69076809963	646.186895106061	1509.99333093388	610.167349545548	780.850706161911	863.195860266067	832.763393186987	577.449294386145	499.347894121173	1300.41615262799	1049.22436362362	729.821112622674	599.89176108569	1146.6893981738	696.91655904579	270.483877377571	676.536472732654	1527.53046970036	852.47043976517	1442.03076132635	1005.38857608455	1337.08417393325	1082.54725566088	810.832684262631	1344.87175224735	1382.35077621143	754.145865538706	1098.2830348438	1214.81642829278	666.271604579425	1461.23058752033	1250.1640776885	1211.81241782647	852.332424758303	941.644844181178	1114.95303684998	736.092582070109	1196.2702964326	1615.90389300744	1096.53834566202	769.977678553011	845.825157251226	872.398893277578	1139.93837749546
Plasma cells	465.457693392217	401.697682103333	2296.01134077071	2066.80331113646	1745.466983538	1548.61169014342	265.723159518666	173.243928540927	1415.22432069847	1907.60751697743	2265.52079250381	1726.16271127536	668.144695567883	321.805949328806	378.840909066168	1844.9790632329	2228.78093058741	1324.66843817516	670.294831759869	484.982715372127	1640.32651895679	1500.30402088026	440.695016783317	2103.10506308869	518.107220969128	1429.45641670467	392.072707987581	985.659865773638	1952.22494808788	879.122214657001	366.97668100268	1864.94442123656	1199.58237892191	658.012179208782	707.128033622894	533.59838255245	628.213492147726	1143.78738303111	723.970524867225	1102.00737499617	1330.5509359511	1159.3825014613	1015.67212013012	356.109082750009	1031.63460970816	849.4860028629	1002.26490052502	1450.30877000827	433.6785934673
Platelets	800.880425709229	865.432857795681	273.776352585815	387.681258337563	302.166356880665	307.966694159281	830.978162056565	980.995424479269	456.990995102681	252.134553546408	266.555203623991	291.572787404762	725.451205159472	856.627556858202	842.314712035708	285.60442153199	378.099592171325	419.102216037336	555.983620507277	817.43700529169	382.948352159041	301.136833813108	814.588944867734	315.718240688476	822.990567568981	349.956842450482	953.453381441744	416.391172581037	276.315490897559	477.919198488841	856.679831136883	275.74958616236	321.922348949141	448.261787298967	540.75177100326	712.46901909659	484.50283683008	298.16436940665	314.56441967261	423.77421628108	477.739423948245	477.673700263001	257.215785974556	405.413228540881	317.376421118644	453.281073237619	518.132849999841	185.581946335438	242.318083325402
Preadipocytes	480.079937637323	1578.32062463598	860.588641131243	1121.64948836556	1093.58110507589	1129.48973907391	683.307202858372	1342.83311349941	544.923885407568	844.342714928725	923.479878290738	953.688035830638	872.811663362216	803.834390821162	1455.44692540375	992.208268913544	873.173759064968	872.579253040101	1484.95403041517	536.418302617597	571.731725370244	1053.96830921186	1641.12621236366	1033.26093806286	1403.26369277054	914.250958687167	1621.22344388479	1431.74505756123	924.217157546724	1643.63428494774	1837.57261029641	818.738125580032	673.041034454743	1417.2856492309	577.588825147877	1577.12697023668	986.501561558642	685.381704020064	715.624992888027	714.901476547669	1086.89481979772	821.048274869382	1054.95417198947	665.698344430539	812.257055181731	697.647176337954	662.039946895476	772.919417924071	835.199640615731
Sebocytes	6728.51099516545	2.46184834997818	3433.49778514492	3265.71303046425	3333.00755942415	3419.42672813927	6630.72954160639	4590.74054884993	3118.06052217746	3205.06250517812	3358.20757819617	3503.43843739533	6842.50445280932	6789.91641415229	58.7046710233772	3588.98180427529	3097.29209768921	3157.0824355454	2325.01717990048	6892.73980804708	3392.07015575321	3783.65312567949	198.628359168407	3253.62045812729	244.542894074495	3366.85573031231	5.74671360662524	2894.14453210553	3451.19455928843	2467.48605892641	734.938064808681	3595.96045444119	3863.74997906889	2699.42694547039	3916.48422828408	1843.75516078586	3293.64208754345	3328.65462958488	3559.26731555235	3594.24910874162	3315.38572222169	3231.22098070975	1190.26425890759	3589.16263857889	2119.09351796397	6499.82813802777	4495.71286533688	3330.22413794775	3238.00431519785
Skeletal muscle	879.961253182394	1427.97300030149	722.938975862683	634.404277727781	682.414662593714	790.952581452353	890.07131507368	1390.18324407269	601.629872642189	652.62504751893	656.580417882705	614.78889327034	583.595987378174	868.283201905561	1357.13054471254	847.765426765423	675.886820441333	726.015140760872	1231.37644936512	842.858868494454	729.183902307628	703.841842842668	1389.03604677818	876.502817759048	1426.57260961711	727.067249876282	1574.41521474706	1022.89610377905	654.947219178945	1025.98117716927	1461.76027258766	797.389038569937	658.160507051692	541.926530497008	1038.75674432086	1087.53271767617	796.303304210494	757.055256139479	774.157789686381	684.431989766023	557.120097521936	854.811062872244	529.501969608429	616.476060134182	779.14022755418	738.690093849798	675.692866811406	769.38874635473	944.495643939558
Smooth muscle	947.41042576585	1444.49219039369	524.668232865687	656.039557285816	735.141405839416	800.810515654096	948.199528359333	1346.97699235752	486.291989563179	713.309099026399	649.407575929511	533.502860432262	879.514921590333	826.637417290807	1491.18792962872	738.466808001673	750.109045633877	601.31779291903	1275.30029491793	757.176068608822	1054.30191129139	496.460456131345	1363.43080436625	854.111531186664	1486.63328235288	900.264039353328	1505.76174703813	1167.76575426537	412.123881556932	991.092324807023	1421.24377463354	757.730512087889	846.070648286716	1071.20824002695	833.735708699336	1483.22111469576	886.233404460881	747.015262174217	604.902934737147	696.27702412777	999.174090088248	688.698555250582	785.722412215922	885.951817263192	597.824922434189	799.925451716851	642.556263737177	616.47174443495	1072.61328641799
Tgd cells	609.866675467783	158.881768290053	1110.87867828245	715.000445293267	658.449448458737	637.669524942188	457.932804090826	61.6092250806456	578.973635707937	952.205390321154	933.83248030436	673.621107491223	187.536633141764	463.250707945429	122.934883541123	716.310341816581	1294.07225398954	752.282304417479	84.2588016278411	592.728164192454	1063.89738779053	511.771133348725	223.668272639025	1341.35806167002	246.435574420636	870.019490170875	129.243194089589	299.901634310765	817.199635284075	132.266091367817	0	1151.73376833152	1351.58377493746	634.71488145551	871.217151101559	416.618029604298	918.863222679703	1492.90863589322	770.481833372917	1032.82695537828	719.270211661354	1025.6520698692	1556.01903396652	743.252234957879	1410.26590276596	715.907542983293	909.964876804572	1676.69181909177	1048.24296303227
Th1 cells	871.405362714355	499.404456186476	1382.71684787352	774.400771808766	910.654229715444	834.651479918654	619.698165243302	530.584151267154	701.659131406842	1066.84415788778	1311.93237353812	1055.12411309968	723.490903690683	732.057429872632	446.732610834867	890.536709392785	1220.31220132057	724.139584974119	281.849056718546	999.914160352679	981.286220484457	951.580934906852	825.474234741235	1284.4942964326	663.342531294364	998.144725307694	605.496081144978	438.796252704655	1338.97855413113	405.87930261623	385.521902714236	1280.37019130406	1512.33196219132	460.581964823035	723.964684758873	567.624719764566	1001.97014631148	1712.75099931709	1179.76039852611	699.098921738135	738.141243213691	1392.94706956204	1543.02742446662	396.318922826761	1825.2823934412	1130.61200455295	1170.07467945858	2267.03326647599	1472.634261372
Th2 cells	711.170388474602	741.946239166183	1235.3425463454	1068.55930837038	965.969060521547	1034.62667835461	683.292008447246	403.915985338627	715.851118981167	1105.9673825384	1099.92378836091	1029.57180646569	482.310545339984	569.55502930594	874.257158217789	1163.63299465248	1584.91978034366	1049.31657597494	704.081620507112	703.434036404021	1986.53468604353	743.957352550639	658.768328031733	1954.96049940305	934.200921764845	1326.74622269716	725.351904486775	455.789458174455	949.575524086111	500.371927496835	577.883617758493	1514.27796021984	1738.84525883864	853.143679830381	1626.62421138069	1171.43647033179	1400.90859092435	1792.53734055275	970.167464851882	1217.074442737	996.32435848312	1709.65347263343	2242.51018527153	922.804411527659	1958.16710377547	1151.11069989892	1527.85618348337	2624.09711976237	2257.84814855793
Tregs	705.153808255738	963.145878106117	1699.41927616599	1000.38098826885	1048.93948169989	880.40078762903	1019.0838063917	494.472775750143	660.817149418921	1280.57007604535	1582.97992487655	720.628489537862	709.068927330375	760.500718476932	907.06104440873	1404.97441180012	2537.52863996713	835.720555595937	738.193347923114	736.56553798855	674.642700662191	628.98105053757	766.690060927719	2019.38665422473	840.519148782422	861.027026770006	809.337235616836	969.801841128009	1048.32947670645	865.982616469607	699.037507815332	1236.20561284078	2016.74375575761	1251.69976927181	482.138598886634	1213.27103948444	646.54879109622	2127.29194001546	402.842794220606	1803.46070848655	1165.52648526667	768.164288965594	2182.85080715711	1299.16478630269	1392.99391297765	785.780325541125	1038.04556802137	2352.87690993166	583.938914539194
aDC	863.968100898095	1798.16426046859	3040.65734574118	1868.84657514773	2413.5688356677	1968.80152903334	921.122705956201	1572.21610778966	1427.33059154325	1713.56914642069	2526.92674211694	2156.50300398588	2130.41030413766	1053.42174272507	1531.40667262666	2525.95263150267	3489.8825119936	1894.36902472237	1193.18385001978	992.295099361772	2254.89446165251	2140.56284676462	1709.1167352317	3089.73013335154	1569.78503019572	2021.26916244245	1581.57959770115	1574.95978135869	2593.44604292742	1899.03466435304	1336.4887962091	2439.85746140814	3108.10494762513	2804.85959996186	1040.54731849433	2228.71619550137	1398.86729927602	3001.67698544601	1259.28081861075	2619.88427418768	2744.54815258303	1404.37703949204	3143.21587687621	1990.22581598938	2238.20082517918	2214.05529777205	2351.6706240873	3311.09390278194	882.903219607794
cDC	1757.18971686907	1575.39126500398	2239.07276873751	2404.28664368125	2068.27234070439	2161.64391020969	1753.54702684241	1224.13475078174	984.153325661856	1078.55925935349	2070.82996313316	1842.77164314275	1397.95791377201	1622.78082202753	1114.06769896364	1472.34628322614	2978.97218111118	1350.50639412421	870.486823866668	1857.88496624379	2424.02411419953	1472.13401487663	1527.4566815652	2835.41763453652	1468.67149154947	1397.81992460993	1291.23174769709	998.939212861783	2001.13236436748	1079.47636391155	1071.78094806697	2047.91691208503	2100.38227515686	2861.23306205391	548.895442765534	1265.83456319033	706.508477950752	1642.56973278289	709.190867673026	1753.14931619212	2337.8066590647	658.840967893381	1905.45522031943	1085.67354058567	1692.14045195704	1116.74602226267	1425.66006207677	1845.31927095917	455.149442946032
iDC	1179.95047350293	2663.1749863674	3241.69015307501	2788.75383714966	2674.4336628488	2569.51013235789	704.350115208711	2542.43048340403	1766.33544162832	1848.27695671609	2963.33579868635	2326.05891881917	2992.78941487158	1181.17661341331	1559.05745698977	2143.37880274675	4507.67080217348	2508.89315774464	1369.42384043144	996.860547659285	3130.88758211228	2591.30356350916	2046.36605560246	4171.48360928764	1741.6877080831	2376.73188585344	2159.18709219824	846.485719595846	3096.28815900704	1349.0215995474	1547.77535125148	3015.08847457296	3094.65418580107	3951.75101190539	1067.64160904223	2035.99970441705	1461.55693625804	3003.97737379814	1568.80753059113	1542.59811280567	2685.84020179178	1032.34159123302	3432.14878610173	1342.89022925598	2198.81073307974	1461.87822689267	2724.96302719886	2743.23898624416	494.914215371585
ly Endothelial cells	686.794067050104	2615.33759418841	1746.13283366569	2094.00572198462	1718.89228696619	2026.53796827777	1253.49042958055	3008.23646189462	1224.3910595654	2254.96043945707	2253.32015325398	1648.59703250878	2162.7846858092	1399.124962201	2836.26603055383	1886.74452973888	2083.60170290603	1464.51969481394	1623.5737128287	1598.70869378542	1711.46048423223	2246.46888603156	2575.26004176075	2178.79484502268	2276.51960938686	2081.82500023144	3641.88851325567	2292.36586480712	1583.91493620453	2629.02732498394	3559.90313186318	2210.82888584025	1994.21984294213	2972.44635497189	1306.53304795823	4124.2718604384	1733.71138344043	1194.38058167389	2481.21830034442	2748.19207316139	2832.17429296967	1853.76577232079	1813.43389832732	2589.64859062095	2004.25015485292	1866.89258241057	2111.66142172586	1583.13511844459	1664.65828226628
mv Endothelial cells	455.961224683531	1341.252881396	965.796200020626	1153.7580203836	1008.63227264398	1212.31236616944	668.147039271486	1597.53126784219	644.078807490077	1171.78556428834	1179.63290326714	887.79625447256	1178.29330249234	752.21831213211	1353.49053952515	1022.59866926296	1204.79509185733	793.388014851771	797.093364588483	936.638800655805	904.113594698899	1170.3104313981	1446.50722449358	1201.14272152574	1101.58203686658	1158.11868712516	1812.80887814716	1149.22321801393	939.626087237329	1387.84133992053	1705.68779739535	1185.95064652106	1046.70193359485	1480.99965261178	583.301434886411	1986.72596301666	833.749846224406	560.667075331694	1289.7683478737	1356.69619790035	1405.56912982724	1035.54438718009	1026.0602312511	1292.9431039006	1082.84147126495	925.249866517442	1085.3544381523	1023.88469518102	881.782793939921
naive B-cells	754.414468312462	311.316156739634	3654.27402732055	1303.86351044952	1643.64622091398	1150.02794005479	702.874511234605	258.596925012127	1250.50019416605	1434.6281015425	2619.2813436702	1309.29039382901	729.825483967223	771.061746148458	306.930021246402	2538.35513402616	3832.9310950692	1229.24093175328	347.869296762854	737.986105903017	724.503610799418	857.082283438232	334.205452513039	3738.22240847098	368.891455150969	1019.56593739074	380.19668036407	1145.21205609009	2311.89968591568	824.641029561734	191.209230492589	1459.56274498824	1719.88817015501	978.464884391296	875.788589309019	873.837057197028	644.136559826392	1109.42396525401	370.565252589511	2448.73568882871	2231.39028090145	2803.16546075786	1613.07300484865	885.927500046589	1163.47628281626	1668.3506126474	1262.67183181728	1583.84297220984	504.705498870785
pDC	760.16219275017	919.982139782853	1903.54671088226	2261.31513940812	2170.66185976488	1497.31030932366	1142.37102770092	366.384753706955	2405.01875782224	1354.99170576642	2071.81199723656	2431.22345407642	892.308872138019	934.839236521494	1015.74324763586	2014.06587806682	2482.49456105637	1988.10274079981	1628.32525277269	1117.36766020638	2339.20148770406	2535.83015700444	578.417247442768	2601.44021190763	1103.07719094868	1517.82133928802	509.207221319385	1245.91664266373	2378.24262337491	1322.97997293594	974.047954481972	1441.31132195819	2083.26998095043	1207.49170665793	725.962506291129	915.91733795795	752.954213210046	2258.96517578036	780.210349996747	1394.2118725618	1549.34271030306	802.576352722996	1892.2208209787	853.447383569871	1451.70656379121	1086.3757723934	1151.64295934565	1925.90522337449	709.603568380114
pro B-cells	710.091075548635	350.912695397209	1962.72106480913	1252.09695074182	1189.19396927624	881.96173278224	547.881939864311	375.368597809142	754.441420971841	1229.87368579343	1652.36097771503	1143.89288844288	728.758184487066	700.006732573766	337.35943708264	1611.31861168052	2106.13083443966	1056.30939196706	348.052870608905	802.62253945138	866.243178118708	956.679816967896	430.260533917487	2222.02904263105	474.033309356838	771.580806299675	362.91301864545	659.594802035885	1712.29724822019	681.536134124343	328.845878745064	1390.07347375911	1211.89426981435	686.951369394116	806.01926877066	543.16170766442	808.55994357942	1222.19165229678	852.437485499653	1281.02999597554	1275.68126248865	1687.5096944188	1260.78242752119	647.758992740063	1111.68293905408	1163.61491606121	1149.80840040657	1475.61122629859	879.328501597418
[truncated: 364 more columns]
