# Supplementary material for: Identification and Validation of CYBB, CD86, and C3AR1 as the Key Genes Related to Macrophage Infiltration of Gastric Cancer
Source: Front Mol Biosci. 2021 Dec 7;8:756085. doi: 10.3389/fmolb.2021.756085 (PMC8688826; doi:10.3389/fmolb.2021.756085)
Supplement: Supplementary file 5 [file DataSheet1.ZIP › TCGA/01 tcga xcell/xCell_symbol_xCell_64RAW.xls]

## Sheet: xCell_symbol_xCell_64RAW
	TCGA.IN.8663.11A.01R.2402.13	TCGA.HU.A4GP.11A.21R.A251.31	TCGA.CG.5728.11A.01R.1602.13	TCGA.BR.6457.11A.01R.1802.13	TCGA.BR.6453.11A.01R.1802.13	TCGA.CG.5722.11A.02R.1602.13	TCGA.IN.AB1V.11A.11R.A414.31	TCGA.FP.7829.11A.01R.2055.13	TCGA.HU.8238.11A.01R.2343.13	TCGA.BR.7703.11A.01R.2055.13	TCGA.CG.5733.11A.01R.1602.13	TCGA.CG.5730.11A.01R.1602.13	TCGA.IP.7968.11A.01R.2203.13	TCGA.IN.AB1X.11A.21R.A39E.31	TCGA.HU.A4HB.11A.11R.A251.31	TCGA.BR.6454.11A.01R.1802.13	TCGA.BR.7715.11A.01R.2055.13	TCGA.BR.7851.11A.01R.2203.13	TCGA.HU.A4GN.11A.12R.A251.31	TCGA.IN.7806.11A.01R.2055.13	TCGA.BR.6802.11A.01R.1884.13	TCGA.CG.5734.11A.01R.1602.13	TCGA.FP.7735.11A.01R.2055.13	TCGA.BR.7717.11A.01R.2055.13	TCGA.HU.A4GC.11A.11R.A251.31	TCGA.BR.7716.11A.01R.2055.13	TCGA.HU.A4GY.11A.11R.A36D.31	TCGA.BR.8060.11A.01R.2343.13	TCGA.CG.5720.11A.01R.1602.13	TCGA.BR.7704.11A.01R.2055.13	TCGA.HU.A4GH.11A.11R.A36D.31	TCGA.CG.5721.11A.01R.1602.13	TCGA.BR.8366.01A.11R.2343.13	TCGA.BR.8291.01A.11R.2343.13	TCGA.VQ.A925.01A.11R.A414.31	TCGA.VQ.A94P.01A.13R.A414.31	TCGA.BR.8679.01A.11R.2402.13	TCGA.FP.A4BF.01A.12R.A36D.31	TCGA.VQ.A8DZ.01A.11R.A36D.31	TCGA.VQ.A8PD.01A.11R.A414.31	TCGA.BR.6563.01A.13R.2055.13	TCGA.MX.A666.01A.11R.A31P.31	TCGA.BR.6709.01A.11R.1884.13	TCGA.BR.8683.01A.11R.2402.13	TCGA.BR.6455.01A.11R.1802.13	TCGA.RD.A7BS.01A.11R.A32D.31	TCGA.HU.8238.01A.11R.2343.13	TCGA.R5.A7ZI.01A.11R.A354.31	TCGA.CD.A487.01A.21R.A24K.31
Adipocytes	1072.72	3357.75	1179.85	2318.19	2701.39	1884.18	1782	3489.6	2281.07	1520.5	796.872	2103	1700.07	1690.51	3677.66	1914.1	1821.07	2858.44	2507.91	1415.53	1820.32	3892.79	2494.55	1907.22	2725.74	1987.82	3054.02	2467.06	1667.45	3388.79	3892.44	1372.85	1840.36	2276.88	1029.51	2081.54	927.57	883.992	1875.14	1232.16	2073.89	1463.48	828.664	757.61	1382.86	554.627	1237.6	567.221	852.259
Astrocytes	1068.86	2709.19	1292.53	1535.01	1430.4	1895.26	1847.4	2797.97	688.39	1194.49	1376.2	1397.82	1908.15	1707.81	2671.74	1858.01	1411.21	1200.18	2444.47	1292.48	1252.31	1176.95	2715.53	1628.33	2563.15	1743.41	2719.13	2291.95	1100.85	2554.88	2733.35	1127.66	2063.64	2401.01	1295.48	2695.04	1830.52	2320.47	1335.62	1837.38	2408.04	1297.98	2376.9	2273	1861.49	1803.28	1261.45	754.987	2400.16
B-cells	556.939	455.579	3934.44	1693.03	1956.7	1580.79	585.43	282.919	1250.96	1814.04	3006.41	1472.56	759.219	556.311	388.033	2767.2	4183.4	1340.14	458.215	594.159	1127.81	1165.35	539.927	3975.83	526.378	1377.37	489.523	1428.63	2570.49	1128.13	312.509	2159.57	2117.77	1164.95	766.524	1109.16	449.064	1586.27	273.645	2823.04	2464.1	2769.35	1949.68	782.391	1335.84	1879.63	1361.01	1989.93	442.049
Basophils	585.163	666.679	815.063	641.213	787.102	510.945	777.355	905.658	687.401	567.133	673.029	732.65	881.485	578.048	616.45	714.88	871.572	576.198	618.29	682.636	551.864	934.243	704.602	991.235	633.534	582.248	749.811	772.779	711.84	782.747	725.479	558.448	727.733	562.941	423.658	609.96	469.933	849.777	567.026	477.657	744.121	504.032	802.815	596.541	670.012	589.115	554.46	908.871	378.745
CD4+ T-cells	356.397	874.592	1792.28	969.01	943.086	1024.88	685.442	580.162	487.494	1038.14	1311.74	636.165	227.181	431.763	808.652	1232.25	2282.63	620.026	618.156	495.053	677.97	492.262	796.809	1877.43	842.04	960.64	841.562	965.783	1029.57	935.023	718.296	1338.02	1504.52	885.769	504.609	1156.94	379.102	1487.06	419.252	1661.07	1313.65	809.157	1650.16	794.705	1005.7	516.804	581.196	1687.86	422.024
CD4+ Tcm	717.57	803.564	1443.9	1015.51	837.745	1021.6	1004.25	804.548	694.049	851.159	1037.2	711.47	664.21	825.407	661.989	1080.5	1816.93	734.217	514.316	870.062	268.644	583.535	807.687	1384.29	680.757	791.534	835.442	708.517	982.172	867.103	667.366	1039.27	1075.97	761.648	611.931	854.834	523.923	1178	546.107	1210.78	886.478	811.02	1202.03	759.806	872.189	566.677	696.582	1277.47	415.063
CD4+ Tem	493.745	580.845	2145.33	1538.3	1325.11	1455.94	654.666	587.952	860.141	1337.39	1808.61	1160.07	592.486	430.356	394.45	1548.52	2268	884.874	420.181	646.647	1169.51	970.977	609.747	1961.79	474.347	1279.75	569.392	1000.3	1383.9	919.681	349.584	1599.55	1505.92	1005.36	474.212	914.702	485.724	1505.96	664.559	1347.5	1493.58	755.781	1518.8	636.107	1028.24	878.13	912.93	1779.21	378.896
CD4+ memory T-cells	568.078	692.783	1606.43	1023.77	1089.18	707.138	611.085	353.392	653.655	987.611	1209.07	631.364	281.133	349.152	624.772	991.926	2335.71	756.129	511.645	465.843	1180.51	497.81	547.086	1929.26	701.16	877.588	622.588	763.999	778.866	556.505	428.196	1356.22	1442.07	963.462	565.606	889.523	578.872	1563.69	402.811	1357.73	1181.2	738.689	1454.99	820.247	956.123	634.465	732.654	1493.39	617.616
CD4+ naive T-cells	406.796	906.915	2144.19	1262.76	1131.9	1327.73	660.078	843.483	702.345	1285.74	1654.64	960.448	399.215	413.414	827.864	1529.56	2406.81	826.9	585.375	561.561	871.368	759.628	927.3	2107.38	890.92	1135	943.594	1007.59	1396.5	1129.85	786.19	1577.38	1786.61	1117.63	672.316	1238.07	625.524	1578.56	803.78	1918.72	1705.11	1128.77	1902.71	926.043	1346.71	753.359	787.676	1767.05	512.952
CD8+ T-cells	432.166	1057.61	1619.03	1192.77	936.483	1265.01	573.21	730.705	811.59	1111.43	1465.56	695.342	225.822	419.353	885.741	1266.35	1955.53	690.139	613.097	588.558	1459.1	622.371	1041.21	1844.21	938.47	1142.15	927.246	1044.64	925.694	1080.59	829.483	1588.95	1594.07	1007.38	494.549	1170.98	421.388	1615.61	718.282	1313.27	1669.94	815.753	1787.35	762.417	1248.43	453.796	435.312	1684.28	679.039
CD8+ Tcm	775.008	888.179	2677.43	1923.7	1727.44	1792.33	871.751	475.714	1464.6	1820.89	2430.47	1548.55	723.107	633.584	664.928	1936.72	3104.61	1434.08	641.783	912.543	2281.2	1492.7	770.833	2902.6	726.84	1760.48	631.021	1476.72	1738.94	1365.08	532.636	2402.28	2860.56	1680.88	862.257	1384.94	795.346	2842.26	1065.29	2175.86	2581.2	929.449	2733.52	1127.52	1991.48	1162.9	1192.98	2838.29	861.965
CD8+ Tem	184.691	755.829	2252.8	1540.89	1254.39	1464.14	576.355	507.388	1303.12	1410.02	1948.85	1248.7	222.279	189.597	663.053	1580.28	2534.78	1209.36	607.712	608.565	1683.49	1175.27	861.203	2286.57	680.68	1366.84	710.243	1187.26	1543.32	1129.51	524.619	1758.33	2345.72	1275.16	631.019	1159.16	364.341	2376.12	886.913	1707.06	1846.05	583.328	2327.01	883.181	1529.99	629.187	841.962	2346.73	524.596
CD8+ naive T-cells	512.241	805.152	621.018	725.673	562.994	537.017	492.427	590.352	472.202	422.013	594.706	537.192	466.387	434.883	771.276	437.278	964.546	443.093	586.409	532.557	775.205	509.342	762.315	748.871	824.428	480.341	738.464	599.439	415.843	549.393	681.844	921.383	636.991	412.565	437.229	504.466	431.194	797.123	595.439	476.363	745.308	622.193	853.41	404.19	605.25	279.057	447.785	874.56	404.313
CLP	595.513	532.753	636.839	601.173	472.503	193.298	398.981	419.66	222.965	593.515	779.826	478.338	314.57	493.906	645.85	409.896	858.87	438.817	540.667	419.782	957.523	461.383	608.323	936.176	733.85	234.464	582.79	308.907	508.377	172.71	539.683	745.157	617.897	328.769	561.231	390.275	819.38	793.168	756.332	434.918	333.888	626.522	555.647	65.895	695.227	593.163	627.166	1062.63	788.979
CMP	898.713	1256.9	1257.91	1124.18	1125.7	898.885	965.638	972.623	942.661	1034.32	1372.55	1381.1	981.304	779.075	1053.93	952	1356.57	1049.75	845.311	707.863	1456.2	1228.46	1180.45	1232.05	1012.44	1108.71	1238.21	1046.72	1187.19	1145.47	791.275	1073.9	611.179	962.713	568.474	773.88	332.399	840.515	797.094	687.031	1112.22	1095.54	867.256	571.386	734.589	851.849	1310.31	1244.99	1001.24
Chondrocytes	905.35	2436.47	897.627	1229.64	1323.63	1499.42	1511.25	2441.15	781.95	847.207	845.839	1169.34	1716.1	1620.62	2470.7	1422.45	1322.28	1228.33	2215.1	1195.15	1252.5	1347.43	2523.91	1433.14	2562.94	1476.81	2481.17	1918.43	799.962	2125.08	2565.81	900.095	1785.81	2162.54	508.79	2602.48	1547.18	1640.93	873.856	1284.95	2215.18	505.122	1751.96	1526.17	1419.1	1462.3	723.743	500.841	1703.81
Class-switched memory B-cells	818.135	437.587	3518.73	1478.7	1670.53	1675.54	840.248	425.15	1365.33	1569.19	2485.8	1577.29	746.994	879.137	425.775	2413.86	3598.07	1244.96	368.082	927.431	916.053	1167.57	514.072	3246.45	502.123	1369.02	450.127	1152.26	2210.64	976.404	484.069	1981.25	1709.24	981.855	491.444	818.104	524.09	1055.18	370.892	2283.12	1914.5	1661.87	1584.22	727.671	1095.03	1134.56	982.279	1889.11	159.673
DC	1394.63	1817.19	2979.7	1874.36	2030.55	1785.91	1200.3	1726.86	1102.43	1409.16	2286.38	1800.4	2256.5	1338.57	1134.17	2076.11	3523.7	1732.82	771.506	1434.44	2387.54	1865.19	1432.01	3113.37	1386.45	1956.28	1516.07	962.995	2460.86	1281.7	959.322	2300.71	2905.31	3220.45	847.636	1681.29	1318.66	2917.36	1282.62	1872.56	2451.04	1108.74	3208.77	1562.33	2294.79	1504.73	1977.24	3135.38	548.611
Endothelial cells	390.205	1980.1	1240.89	1712.27	1340.18	1709.08	872.102	2345.61	794.85	1710.87	1679.66	1102	1658.56	1040.84	1958.37	1387.14	1472.32	1115.61	1021.59	1031.63	1231.59	1551.47	1985.03	1428.24	1619.22	1519.81	2838.7	1744.45	1166.01	1830.81	2533.57	1697.88	1543.79	2501.47	1148.27	3154.48	1382.77	867.434	1874.52	2312.74	2265.86	1532.52	1487.57	2359.17	1452.76	1400.54	1646.34	1181.78	1276.12
Eosinophils	944.226	1020.29	1554.11	1336.22	1367.63	1492.64	1035.34	1036.91	1165.51	1170.87	1247.1	1471.79	1263.28	1079.01	959.981	1369.08	1342.38	1214.16	1098.96	1108.17	847.317	1541.74	1095.7	1337.32	887.587	1199.99	1046.41	1209.48	1599.17	1468.75	1068.88	1307.68	1344.02	1462.87	814.629	1177.89	840.64	935.932	1280.77	1270.62	1054.55	1047.49	959.135	1254.29	1132.46	895.24	1093.67	884.386	804.379
Epithelial cells	5681.43	209.696	5114.7	4993.75	5080.48	5291.12	5534.85	3360.13	5109.66	5269.95	5171.88	4976.53	5921.22	5759.27	438.634	5343.39	4348.14	5028.32	3837.51	5842.07	4813.18	5261.75	492.744	4673.72	281.49	5286.47	243.763	4401.24	5292.05	4492.65	1528.53	5107.03	5396.96	4858.45	5438.97	2389.52	4978.31	5066.65	5389.91	5304.98	4569.88	4911.28	1751.74	5170.94	3995.43	5902.81	5512.77	4069.44	4915.14
Erythrocytes	1107.31	540.183	919.547	1256.65	1507.69	593.3	739.159	611.365	1514.45	957.144	864.37	1824.64	826.112	919.441	381.83	778.56	920.566	1833.61	417.506	974.927	1522.69	1766.56	658.625	1191.67	463.618	917.737	524.416	494.522	1404.85	380.834	401.117	1114.09	711.535	699.682	1218.29	772.479	1176.26	1170.15	1520.37	713.655	563.958	1550.46	747.297	1018.76	1410.3	1052.5	1483.32	1707.54	1293.68
Fibroblasts	593.907	1734.7	723.71	804.294	804.657	1107.24	926.215	1836.34	464.791	690.565	779.425	675.842	913.172	859.193	1722.22	1032.33	1022.01	618.865	1510.44	693.878	945.469	729.014	1708.46	1111.58	1778.65	1096.23	1773.12	1428.84	589.61	1533.58	1846.33	689.743	1036.22	1493.16	418.474	1759.81	894.142	842.217	508.162	671.779	1395.38	434.332	1073.06	866.428	808.249	753.898	466.036	585.242	1059.22
GMP	701.396	990.465	1376.36	887.39	1127.64	852.128	664.914	546.258	517.608	1035.47	1154.85	1123.79	713.849	527.475	776.146	897.741	1590.98	809.483	730.708	404.199	1409.63	1125.16	906.192	1427.38	838.415	1053.37	877.999	996.927	1057.99	824.765	507.119	1304.01	881.442	1202.17	749.758	808.933	618.152	1190.84	984.272	1081.79	1023.71	1109.24	894.929	633.311	930.301	947.099	1302.03	1441.69	1120.67
HSC	737.023	2576.64	1057.01	1164.46	1239.6	1147.32	1122.4	2687.95	811.807	993.191	1347.57	1043.99	1669.76	1202.34	2740.28	1157.91	1435.93	1093.2	2037.18	984.397	1983.97	1340.36	2807.97	1592.04	2689.47	1289.27	2992.42	2217.06	844.681	2279.82	3128.89	1410.73	1078.43	2097.17	983.301	2410.19	1346.01	983.546	751.179	1435.59	1994.18	626.157	884.785	1478.64	1180.95	1246.91	868.555	616.083	1374.2
Hepatocytes	347.946	585.894	1793.83	2879.35	2693.39	1380.05	356.65	596.64	3168.44	1588.26	1718.12	2927.35	825.911	595.925	824.176	1610.17	1675.71	2871.67	2005.06	379.135	2482.19	3038.03	669.6	1562.57	780.222	1603.74	681.719	1836.04	2642.87	2094.39	1383.07	1798.48	938.096	1519.71	1771.79	806.36	1372.65	1341.64	2076.01	1312.05	1844.19	2076.34	609.232	1443.81	1416.32	1440.49	1952.78	1248.88	1048.68
Keratinocytes	6849.43	136.854	3006.78	3148.92	3261.79	3115.24	6535.97	4253.48	3197.3	2958.95	3016.39	3577.99	6716.59	6776.38	167.116	3452.33	2522.77	3212	2357.81	6924.42	3106.28	3756.04	199.903	2769.29	257.867	3144.72	55.6475	2482.55	3395.04	2485.5	899.837	3127.2	4036.39	2563.97	3895.84	1519.4	3251.43	3215.42	3728.57	3337.64	2990.62	2944.98	1265.28	3509.87	2282.49	6442.52	4379.93	2725.64	2996.68
MEP	895.396	797.349	1248.23	1211.9	1449.12	1031.36	567.217	697.676	963.819	1240.14	1448.19	1383.83	900.385	595.756	738.863	1035.46	1443.68	987.985	692.266	819.284	1944.7	1331.78	1211.91	1414.78	842.869	1223.04	870.974	988.028	1395.95	1044.21	666.58	1466.16	789.21	839.767	903.897	533.079	929.489	1177.9	1639.05	625.666	1270.36	1361.97	1047.13	573.471	1597.82	1144.95	1589.27	1674.42	1619.76
MPP	669.835	886.664	2733.98	1910.36	1646.23	1480.97	656.055	620.239	1107.6	1702.4	2589.39	1543.21	735.185	409.664	747.024	2379.89	2792.77	1253.75	641.879	622.762	1155.43	1242.19	914.989	2856.77	875.459	1010.82	937.993	1341.89	2152.24	990.652	646.263	2138.4	1992.33	1082.59	643.662	987.142	399.411	1662.14	583.914	1747.36	1946.35	1634.66	1626.75	556.587	1125.07	1525.28	1285.95	1819.24	540.867
MSC	729.326	981.013	769.654	609.576	673.935	863.004	630.761	1234.03	540.71	760.615	1040.98	647.286	686.164	573.795	1010.15	877.976	772.64	435.858	1098.07	847.258	837.854	702.967	1341.88	911.81	1164.53	825.072	1080.99	921.056	749.905	1097	1032.44	682.421	1054.71	951.352	563.9	845.076	955.656	1213.37	799.552	615.732	1021.4	796.393	1161.15	829.951	1095.25	789.713	688.205	882.547	1199.46
Macrophages	204.523	491.607	1103.7	810.157	828.46	692.401	117.625	569.43	664.131	816.98	945.235	778.887	479.433	180.39	397.735	819.18	1246.52	698.65	404.61	220.402	774.703	817.321	476.722	1077.06	488.752	762.297	502.561	461.71	888.56	436.134	458.397	872.345	1737.86	1337.4	275.379	755.678	827.155	1633.74	700.175	914.211	1418.08	263.223	1834.89	559.119	1247.68	676.868	973.252	1727.85	434.261
Macrophages M1	50.3545	684.241	1487.44	1197.8	1193.54	995.488	130.784	798.534	967.209	1121.74	1232.49	1203.16	680.291	106.907	614.146	1182.34	1757.73	1053.7	627.748	190.734	786.384	1196.53	703.421	1555.58	611.218	941.942	557.117	615.774	1380.29	832.54	702.064	1121.52	2228.47	1591.19	526.356	1080.2	1108.2	2013.71	1000.04	1335.59	1785.55	635.487	2221.76	953.564	1634.2	939.324	1447.02	2270.74	644.536
Macrophages M2	360.891	930.062	979.679	1207.39	1127.8	901.303	240.972	873.248	1144.93	903.749	906.29	1113.03	564.99	420.513	812.832	956.229	1130.49	1117.73	736.836	460.788	989.118	1282.69	900.628	1061.52	787.001	937.902	894.305	693.802	1194.76	972.549	913.406	927.622	1460.21	1934.08	552.147	877.34	975.81	1363.98	1149.71	1034.44	1545.33	769.737	1554.74	754.991	1211.09	653.038	1279.56	1253.77	670.991
Mast cells	408.492	453.157	648.083	333.601	340.961	247.031	539.491	288.091	162.597	528.629	602.203	322.809	318.516	344.567	365.576	337.155	761.332	314.16	191.21	302.705	251.968	223.778	310.041	621.588	367.327	409.957	405.403	361.884	363.661	322.86	212.431	396.517	472.147	449.212	191.192	384.837	320.713	385.753	305.634	584.007	510.444	520.504	386.444	344.801	401.373	367.209	542.675	491.597	420.268
Megakaryocytes	1171.47	2152.84	1423.32	1504.21	1241.76	1202.71	1459.31	2094.12	1281.92	1327.84	1444.68	1190.05	1820.35	1550.79	2154.74	1543.41	1486.79	1323.19	1503.53	1295.11	933.812	1407.62	2053.29	1316.06	2048.22	1397.25	2505.55	1590.07	1304.68	1709.97	2316.95	1548.88	1421.61	1779.2	1398.64	2262.87	1236.6	935.593	1365.13	2007.46	1776.41	1480.84	782.974	1290.17	1436.26	1616.22	1729.18	874.383	873.131
Melanocytes	844.205	704.344	981.382	802.094	669.197	1054.21	855.777	781.904	688.735	697.1	1019.84	723.265	855.464	757.542	655.296	877.814	1116.05	675.841	704.539	800.674	1191.17	686.689	786.406	961.914	711.678	838.82	851.537	648.744	774.138	653.238	793.58	1035.65	918.992	1107.45	643.034	765.819	989.783	1194.7	961.078	1110.42	1133.54	951.538	1088.01	929.494	601.582	1030.22	928.529	1147.48	699.123
Memory B-cells	569.49	530.049	3915.87	1964.03	2233.66	1615.71	382.052	286.943	1588.3	1732.63	3064.03	1913.28	832.125	434.209	445.474	2805.08	4204.1	1549.35	794.248	593.282	1472.39	1562.69	687.131	4008.16	648.256	1389.26	539.311	1426.4	2838.76	1328.49	456.845	2173.66	1949.98	1123.43	801.99	1000.39	579.81	1381.64	640.123	2529.78	2595.42	2469.21	1696.13	764.471	1404.93	1944.08	1538.06	1993.04	537.632
Mesangial cells	468.32	1342.52	1012.99	1245.28	1227.93	1093.12	842.444	1289.51	943.076	879.091	1142.66	1339	1463.01	827.411	1251.15	1297.77	1083.01	1095.77	1350.94	814.538	460.875	1191.74	1323.36	1077.27	1204.18	947.13	1296.19	1348.74	1132.05	1511.35	1418.53	992.774	1410.41	1603.27	1106.94	1283.37	1010.44	1536.33	1519.87	1170.73	1714.88	1232.62	1564.03	1532.68	980.637	1818.04	1379.71	1136.32	1393.84
Monocytes	831.699	1245.79	1582.47	1237.89	1684.39	1470.35	900.771	1311.9	660.117	1160.78	1489.81	1182.46	1385.29	900.527	1167.34	1398.14	2144.06	1029.56	1071.2	846.548	1478.1	1697.47	1117.28	2336.24	1187.97	1456.08	1081.03	1365.62	1293.49	1240.25	1390.15	1270.62	1774.92	1768.15	359.752	1572.68	658.876	1716.07	757.463	1239.56	1502.67	522.034	2089.07	752.617	1114.9	1187.67	1171.57	1700.06	800.732
Myocytes	939.246	1700.59	393.887	686.749	795.395	776.777	1200.83	1513.67	563.38	563.261	501.702	654.159	810.871	996.357	1551.08	838.172	689.815	565.562	1591.43	814.82	909.169	842.238	1768.46	944.99	1641.56	764.976	1812.31	1403.5	498.189	1507.4	1918.34	604.949	689.679	973.844	758.388	1169.07	791.823	624.189	585.285	664.34	962.713	756.778	482.915	725.019	835.879	609.628	500	449.206	934.187
NK cells	668.132	749.34	1403.24	958.894	879.305	1065.21	729.492	581.735	939.001	1161.72	1360.21	941.759	359.656	533.193	679.228	1067.16	1565.69	981.951	571.439	622.701	1775.25	901.388	698.378	1453.19	744.433	1150.47	876.294	1097.71	973.181	729.108	643.869	1665.56	1853.48	884.867	641.348	969.086	420.723	2206.72	601.53	1227.68	1201.42	598.636	1574.8	651.459	1170.61	730.288	636.48	1845.27	406.945
NKT	336.772	1707.75	1326.19	1388.64	1536.77	1366.86	497.564	1251.1	1479.44	1079.56	1356.26	1432.94	951.189	509.926	1533.09	1495.22	1476.76	1447.46	1638.32	731.572	890.939	1583.11	1821.77	1463.8	1632.5	1269.85	1756.91	1478.58	1465.61	1623.29	1662.86	1263.46	1144.4	979.56	928.175	1393.2	815.101	1184.92	1214.84	813.463	1375.45	963.465	1373	1285.98	1236.24	793.157	1241.75	1758.94	1323.88
Neurons	622.24	2091.34	509.404	523.475	772.301	1171.57	596.337	1382.04	571.938	406.903	573.49	724.26	540.323	553.699	1932.39	755.458	587.479	536.82	1575.05	561.24	1334.22	627.67	1865.58	872.463	2122.26	902.358	1832.1	1273.53	557.408	1342.22	1693.35	609.861	355.742	607.293	640.776	1490.33	524.634	492.114	424.174	373.158	771.751	433.032	469.932	599.171	220.989	484.48	604.794	451.403	412.473
Neutrophils	2029.02	984.239	2025.08	1623.13	2142.42	2094.65	1843.07	1256.56	1429.14	1785.61	1457.75	1890.74	1923.54	1921.91	969.066	2012.26	3013.33	1637.54	1644.32	1924.95	1426.04	2165.85	923.367	2486.11	1136.8	1844.57	737.55	1730.44	1665.79	1563.7	1552.11	1690.57	1274.79	1084.61	626.435	1010.31	589.626	1176.48	1885.81	1790.76	989.769	1103.79	1314.45	1422.94	875.061	1492.69	1458.14	1658.79	2211.42
Osteoblast	575.852	987.589	478.556	576.018	480.145	679.362	581.042	881.673	557.922	599.883	516.856	458.475	494.691	505.64	887.305	485.131	485.526	407.822	763.864	612.389	599.442	436.502	1100.02	486.027	981.569	584.758	921.203	719.23	460.938	666.345	850.619	576.227	411.273	537.878	407.538	863.502	523.062	375.398	564.1	370.865	644.773	500.85	725.502	330.722	684.917	390.939	417.077	523.918	568.465
Pericytes	426.095	1368.9	831.3	902.933	742.644	1283.69	646.187	1509.99	610.167	780.851	863.196	832.763	577.449	499.348	1300.42	1049.22	729.821	599.892	1146.69	696.917	270.484	676.536	1527.53	852.47	1442.03	1005.39	1337.08	1082.55	810.833	1344.87	1382.35	754.146	1098.28	1214.82	666.272	1461.23	1250.16	1211.81	852.332	941.645	1114.95	736.093	1196.27	1615.9	1096.54	769.978	845.825	872.399	1139.94
Plasma cells	465.458	401.698	2296.01	2066.8	1745.47	1548.61	265.723	173.244	1415.22	1907.61	2265.52	1726.16	668.145	321.806	378.841	1844.98	2228.78	1324.67	670.295	484.983	1640.33	1500.3	440.695	2103.11	518.107	1429.46	392.073	985.66	1952.22	879.122	366.977	1864.94	1199.58	658.012	707.128	533.598	628.213	1143.79	723.971	1102.01	1330.55	1159.38	1015.67	356.109	1031.63	849.486	1002.26	1450.31	433.679
Platelets	800.88	865.433	273.776	387.681	302.166	307.967	830.978	980.995	456.991	252.135	266.555	291.573	725.451	856.628	842.315	285.604	378.1	419.102	555.984	817.437	382.948	301.137	814.589	315.718	822.991	349.957	953.453	416.391	276.315	477.919	856.68	275.75	321.922	448.262	540.752	712.469	484.503	298.164	314.564	423.774	477.739	477.674	257.216	405.413	317.376	453.281	518.133	185.582	242.318
Preadipocytes	480.08	1578.32	860.589	1121.65	1093.58	1129.49	683.307	1342.83	544.924	844.343	923.48	953.688	872.812	803.834	1455.45	992.208	873.174	872.579	1484.95	536.418	571.732	1053.97	1641.13	1033.26	1403.26	914.251	1621.22	1431.75	924.217	1643.63	1837.57	818.738	673.041	1417.29	577.589	1577.13	986.502	685.382	715.625	714.901	1086.89	821.048	1054.95	665.698	812.257	697.647	662.04	772.919	835.2
Sebocytes	6728.51	2.46185	3433.5	3265.71	3333.01	3419.43	6630.73	4590.74	3118.06	3205.06	3358.21	3503.44	6842.5	6789.92	58.7047	3588.98	3097.29	3157.08	2325.02	6892.74	3392.07	3783.65	198.628	3253.62	244.543	3366.86	5.74671	2894.14	3451.19	2467.49	734.938	3595.96	3863.75	2699.43	3916.48	1843.76	3293.64	3328.65	3559.27	3594.25	3315.39	3231.22	1190.26	3589.16	2119.09	6499.83	4495.71	3330.22	3238
Skeletal muscle	879.961	1427.97	722.939	634.404	682.415	790.953	890.071	1390.18	601.63	652.625	656.58	614.789	583.596	868.283	1357.13	847.765	675.887	726.015	1231.38	842.859	729.184	703.842	1389.04	876.503	1426.57	727.067	1574.42	1022.9	654.947	1025.98	1461.76	797.389	658.161	541.927	1038.76	1087.53	796.303	757.055	774.158	684.432	557.12	854.811	529.502	616.476	779.14	738.69	675.693	769.389	944.496
Smooth muscle	947.41	1444.49	524.668	656.04	735.141	800.811	948.2	1346.98	486.292	713.309	649.408	533.503	879.515	826.637	1491.19	738.467	750.109	601.318	1275.3	757.176	1054.3	496.46	1363.43	854.112	1486.63	900.264	1505.76	1167.77	412.124	991.092	1421.24	757.731	846.071	1071.21	833.736	1483.22	886.233	747.015	604.903	696.277	999.174	688.699	785.722	885.952	597.825	799.925	642.556	616.472	1072.61
Tgd cells	609.867	158.882	1110.88	715	658.449	637.67	457.933	61.6092	578.974	952.205	933.832	673.621	187.537	463.251	122.935	716.31	1294.07	752.282	84.2588	592.728	1063.9	511.771	223.668	1341.36	246.436	870.019	129.243	299.902	817.2	132.266	0	1151.73	1351.58	634.715	871.217	416.618	918.863	1492.91	770.482	1032.83	719.27	1025.65	1556.02	743.252	1410.27	715.908	909.965	1676.69	1048.24
Th1 cells	871.405	499.404	1382.72	774.401	910.654	834.651	619.698	530.584	701.659	1066.84	1311.93	1055.12	723.491	732.057	446.733	890.537	1220.31	724.14	281.849	999.914	981.286	951.581	825.474	1284.49	663.343	998.145	605.496	438.796	1338.98	405.879	385.522	1280.37	1512.33	460.582	723.965	567.625	1001.97	1712.75	1179.76	699.099	738.141	1392.95	1543.03	396.319	1825.28	1130.61	1170.07	2267.03	1472.63
Th2 cells	711.17	741.946	1235.34	1068.56	965.969	1034.63	683.292	403.916	715.851	1105.97	1099.92	1029.57	482.311	569.555	874.257	1163.63	1584.92	1049.32	704.082	703.434	1986.53	743.957	658.768	1954.96	934.201	1326.75	725.352	455.789	949.576	500.372	577.884	1514.28	1738.85	853.144	1626.62	1171.44	1400.91	1792.54	970.167	1217.07	996.324	1709.65	2242.51	922.804	1958.17	1151.11	1527.86	2624.1	2257.85
Tregs	705.154	963.146	1699.42	1000.38	1048.94	880.401	1019.08	494.473	660.817	1280.57	1582.98	720.628	709.069	760.501	907.061	1404.97	2537.53	835.721	738.193	736.566	674.643	628.981	766.69	2019.39	840.519	861.027	809.337	969.802	1048.33	865.983	699.038	1236.21	2016.74	1251.7	482.139	1213.27	646.549	2127.29	402.843	1803.46	1165.53	768.164	2182.85	1299.16	1392.99	785.78	1038.05	2352.88	583.939
aDC	863.968	1798.16	3040.66	1868.85	2413.57	1968.8	921.123	1572.22	1427.33	1713.57	2526.93	2156.5	2130.41	1053.42	1531.41	2525.95	3489.88	1894.37	1193.18	992.295	2254.89	2140.56	1709.12	3089.73	1569.79	2021.27	1581.58	1574.96	2593.45	1899.03	1336.49	2439.86	3108.1	2804.86	1040.55	2228.72	1398.87	3001.68	1259.28	2619.88	2744.55	1404.38	3143.22	1990.23	2238.2	2214.06	2351.67	3311.09	882.903
cDC	1757.19	1575.39	2239.07	2404.29	2068.27	2161.64	1753.55	1224.13	984.153	1078.56	2070.83	1842.77	1397.96	1622.78	1114.07	1472.35	2978.97	1350.51	870.487	1857.88	2424.02	1472.13	1527.46	2835.42	1468.67	1397.82	1291.23	998.939	2001.13	1079.48	1071.78	2047.92	2100.38	2861.23	548.895	1265.83	706.508	1642.57	709.191	1753.15	2337.81	658.841	1905.46	1085.67	1692.14	1116.75	1425.66	1845.32	455.149
iDC	1179.95	2663.17	3241.69	2788.75	2674.43	2569.51	704.35	2542.43	1766.34	1848.28	2963.34	2326.06	2992.79	1181.18	1559.06	2143.38	4507.67	2508.89	1369.42	996.861	3130.89	2591.3	2046.37	4171.48	1741.69	2376.73	2159.19	846.486	3096.29	1349.02	1547.78	3015.09	3094.65	3951.75	1067.64	2036	1461.56	3003.98	1568.81	1542.6	2685.84	1032.34	3432.15	1342.89	2198.81	1461.88	2724.96	2743.24	494.914
ly Endothelial cells	686.794	2615.34	1746.13	2094.01	1718.89	2026.54	1253.49	3008.24	1224.39	2254.96	2253.32	1648.6	2162.78	1399.12	2836.27	1886.74	2083.6	1464.52	1623.57	1598.71	1711.46	2246.47	2575.26	2178.79	2276.52	2081.83	3641.89	2292.37	1583.91	2629.03	3559.9	2210.83	1994.22	2972.45	1306.53	4124.27	1733.71	1194.38	2481.22	2748.19	2832.17	1853.77	1813.43	2589.65	2004.25	1866.89	2111.66	1583.14	1664.66
mv Endothelial cells	455.961	1341.25	965.796	1153.76	1008.63	1212.31	668.147	1597.53	644.079	1171.79	1179.63	887.796	1178.29	752.218	1353.49	1022.6	1204.8	793.388	797.093	936.639	904.114	1170.31	1446.51	1201.14	1101.58	1158.12	1812.81	1149.22	939.626	1387.84	1705.69	1185.95	1046.7	1481	583.301	1986.73	833.75	560.667	1289.77	1356.7	1405.57	1035.54	1026.06	1292.94	1082.84	925.25	1085.35	1023.88	881.783
naive B-cells	754.414	311.316	3654.27	1303.86	1643.65	1150.03	702.875	258.597	1250.5	1434.63	2619.28	1309.29	729.825	771.062	306.93	2538.36	3832.93	1229.24	347.869	737.986	724.504	857.082	334.205	3738.22	368.891	1019.57	380.197	1145.21	2311.9	824.641	191.209	1459.56	1719.89	978.465	875.789	873.837	644.137	1109.42	370.565	2448.74	2231.39	2803.17	1613.07	885.928	1163.48	1668.35	1262.67	1583.84	504.705
pDC	760.162	919.982	1903.55	2261.32	2170.66	1497.31	1142.37	366.385	2405.02	1354.99	2071.81	2431.22	892.309	934.839	1015.74	2014.07	2482.49	1988.1	1628.33	1117.37	2339.2	2535.83	578.417	2601.44	1103.08	1517.82	509.207	1245.92	2378.24	1322.98	974.048	1441.31	2083.27	1207.49	725.963	915.917	752.954	2258.97	780.21	1394.21	1549.34	802.576	1892.22	853.447	1451.71	1086.38	1151.64	1925.91	709.604
pro B-cells	710.091	350.913	1962.72	1252.1	1189.19	881.962	547.882	375.369	754.441	1229.87	1652.36	1143.89	728.758	700.007	337.359	1611.32	2106.13	1056.31	348.053	802.623	866.243	956.68	430.261	2222.03	474.033	771.581	362.913	659.595	1712.3	681.536	328.846	1390.07	1211.89	686.951	806.019	543.162	808.56	1222.19	852.437	1281.03	1275.68	1687.51	1260.78	647.759	1111.68	1163.61	1149.81	1475.61	879.329
[truncated: 206 more columns]
