# Supplementary material for: Identification and Validation of CYBB, CD86, and C3AR1 as the Key Genes Related to Macrophage Infiltration of Gastric Cancer
Source: Front Mol Biosci. 2021 Dec 7;8:756085. doi: 10.3389/fmolb.2021.756085 (PMC8688826; doi:10.3389/fmolb.2021.756085)
Supplement: Supplementary file 5 [file DataSheet1.ZIP › TCGA/01 tcga xcell/╙├xCell_symbol_22.xls]

## Sheet: 用xCell_symbol_22
	TCGA.IN.8663.11A.01R.2402.13	TCGA.HU.A4GP.11A.21R.A251.31	TCGA.CG.5728.11A.01R.1602.13	TCGA.BR.6457.11A.01R.1802.13	TCGA.BR.6453.11A.01R.1802.13	TCGA.CG.5722.11A.02R.1602.13	TCGA.IN.AB1V.11A.11R.A414.31	TCGA.FP.7829.11A.01R.2055.13	TCGA.HU.8238.11A.01R.2343.13	TCGA.BR.7703.11A.01R.2055.13	TCGA.CG.5733.11A.01R.1602.13	TCGA.CG.5730.11A.01R.1602.13	TCGA.IP.7968.11A.01R.2203.13	TCGA.IN.AB1X.11A.21R.A39E.31	TCGA.HU.A4HB.11A.11R.A251.31	TCGA.BR.6454.11A.01R.1802.13	TCGA.BR.7715.11A.01R.2055.13	TCGA.BR.7851.11A.01R.2203.13	TCGA.HU.A4GN.11A.12R.A251.31	TCGA.IN.7806.11A.01R.2055.13	TCGA.BR.6802.11A.01R.1884.13	TCGA.CG.5734.11A.01R.1602.13	TCGA.FP.7735.11A.01R.2055.13	TCGA.BR.7717.11A.01R.2055.13	TCGA.HU.A4GC.11A.11R.A251.31	TCGA.BR.7716.11A.01R.2055.13	TCGA.HU.A4GY.11A.11R.A36D.31	TCGA.BR.8060.11A.01R.2343.13	TCGA.CG.5720.11A.01R.1602.13	TCGA.BR.7704.11A.01R.2055.13	TCGA.HU.A4GH.11A.11R.A36D.31	TCGA.CG.5721.11A.01R.1602.13	TCGA.BR.8366.01A.11R.2343.13	TCGA.BR.8291.01A.11R.2343.13	TCGA.VQ.A925.01A.11R.A414.31	TCGA.VQ.A94P.01A.13R.A414.31	TCGA.BR.8679.01A.11R.2402.13	TCGA.FP.A4BF.01A.12R.A36D.31	TCGA.VQ.A8DZ.01A.11R.A36D.31	TCGA.VQ.A8PD.01A.11R.A414.31	TCGA.BR.6563.01A.13R.2055.13	TCGA.MX.A666.01A.11R.A31P.31	TCGA.BR.6709.01A.11R.1884.13	TCGA.BR.8683.01A.11R.2402.13	TCGA.BR.6455.01A.11R.1802.13	TCGA.RD.A7BS.01A.11R.A32D.31	TCGA.HU.8238.01A.11R.2343.13	TCGA.R5.A7ZI.01A.11R.A354.31	TCGA.CD.A487.01A.21R.A24K.31
B-cells	0.373059	0.294259	0.909441	0.701164	0.732716	0.663899	0.333315	0.193514	0.586708	0.707065	0.836642	0.682582	0.507132	0.332634	0.330169	0.823449	0.920017	0.618024	0.422184	0.438745	0.577404	0.582067	0.43638	0.911517	0.377261	0.659676	0.311959	0.631723	0.794404	0.640024	0.311846	0.672675	0.724315	0.562761	0.406746	0.579778	0.2469	0.546761	0.345108	0.786943	0.789729	0.739258	0.69347	0.478405	0.577054	0.633472	0.593626	0.633056	0.231397
CD4+ T-cells	0.589143	0.481312	0.769246	0.698002	0.758744	0.690283	0.643759	0.45064	0.646953	0.745106	0.744972	0.67598	0.651864	0.587806	0.443377	0.759278	0.828123	0.716922	0.503416	0.640933	0.709573	0.673319	0.450065	0.836229	0.466943	0.746472	0.345249	0.629629	0.727801	0.655954	0.436699	0.738671	0.842285	0.736286	0.753055	0.693422	0.711199	0.834579	0.681084	0.825357	0.746615	0.747323	0.81892	0.738879	0.837225	0.770144	0.78147	0.818789	0.742721
CD4+ Tcm	0.874557	0.863967	0.940398	0.942757	0.926472	0.928939	0.902233	0.912078	0.907689	0.931999	0.940119	0.918343	0.90012	0.888099	0.866071	0.938902	0.946399	0.918331	0.895678	0.894626	0.901157	0.91853	0.880421	0.94472	0.867552	0.923856	0.861189	0.91942	0.933812	0.920518	0.870685	0.929756	0.971181	0.941104	0.896588	0.925926	0.893456	0.94556	0.903799	0.954535	0.945975	0.905252	0.957439	0.908576	0.910576	0.930821	0.927848	0.930178	0.895418
CD4+ Tem	0.664284	0.702721	0.613683	0.676972	0.687148	0.654731	0.669018	0.738918	0.645051	0.671678	0.597087	0.634682	0.663138	0.620036	0.731325	0.71344	0.713574	0.645864	0.67927	0.676896	0.600005	0.654383	0.742217	0.727377	0.721841	0.677938	0.637333	0.681174	0.657995	0.668481	0.685562	0.628208	0.642299	0.685916	0.631063	0.751798	0.622325	0.6583	0.600304	0.646133	0.70965	0.585909	0.639687	0.616143	0.664767	0.628367	0.666405	0.589024	0.619626
CD8+ T-cells	0.61184	0.691752	0.888754	0.818954	0.830413	0.817222	0.707758	0.581972	0.778802	0.832072	0.873772	0.778285	0.679572	0.589696	0.644965	0.8428	0.923932	0.77775	0.682828	0.713292	0.859577	0.79173	0.700662	0.910806	0.678097	0.834836	0.649301	0.82502	0.829349	0.795342	0.63629	0.87817	0.897588	0.814294	0.734421	0.80183	0.6143	0.91926	0.704894	0.854888	0.878476	0.704024	0.887658	0.762946	0.839391	0.772515	0.775465	0.883319	0.707612
CD8+ Tcm	0.71837	0.738668	0.804117	0.812091	0.781177	0.819764	0.713152	0.778928	0.762001	0.816786	0.793573	0.767773	0.803127	0.707839	0.724618	0.810137	0.83637	0.786807	0.775396	0.702946	0.725492	0.810185	0.709404	0.805245	0.729752	0.819381	0.650486	0.784713	0.800714	0.812345	0.759617	0.795493	0.796873	0.851333	0.763177	0.795352	0.77647	0.801303	0.779456	0.796708	0.785718	0.731715	0.811634	0.789796	0.782221	0.76001	0.813705	0.734831	0.816129
CD8+ Tem	0.578789	0.672614	0.77472	0.748143	0.731203	0.773547	0.626993	0.666812	0.661714	0.754478	0.771806	0.682147	0.648903	0.620192	0.638896	0.781293	0.807265	0.688744	0.662856	0.643976	0.714076	0.706677	0.678444	0.790368	0.66212	0.768031	0.653072	0.719691	0.735717	0.744414	0.660842	0.763743	0.802079	0.764547	0.638075	0.736693	0.623656	0.795657	0.610923	0.756631	0.757553	0.620701	0.814445	0.676955	0.730019	0.640096	0.667435	0.772446	0.581938
Eosinophils	0.395024	0.461345	0.460904	0.51193	0.515028	0.494649	0.411436	0.394606	0.402007	0.519347	0.525293	0.51248	0.469602	0.409544	0.412218	0.542319	0.557987	0.412176	0.476323	0.387812	0.454799	0.480787	0.447722	0.539232	0.448896	0.519954	0.388025	0.528009	0.465725	0.529129	0.445386	0.456283	0.426198	0.462574	0.369519	0.485936	0.381648	0.431334	0.342347	0.470613	0.496578	0.367136	0.440793	0.397693	0.404406	0.397506	0.443458	0.382614	0.391881
Macrophages	0.4311	0.5943	0.668362	0.612771	0.644571	0.595654	0.471338	0.562743	0.521094	0.630736	0.647003	0.610624	0.59842	0.457199	0.574966	0.644779	0.716678	0.558457	0.59956	0.489246	0.623698	0.648662	0.568406	0.715096	0.541123	0.666304	0.533052	0.592082	0.647759	0.638032	0.584805	0.586775	0.645953	0.688963	0.479248	0.654047	0.54345	0.661441	0.558704	0.597216	0.699398	0.524904	0.705842	0.529208	0.611071	0.580351	0.611901	0.599398	0.551494
Mast cells	0.46233	0.618955	0.633804	0.629044	0.642196	0.611424	0.527345	0.62263	0.521819	0.552885	0.642286	0.651137	0.63732	0.493392	0.640484	0.662599	0.673971	0.595323	0.668446	0.492842	0.586545	0.669778	0.620393	0.691967	0.630226	0.61122	0.548946	0.651178	0.605361	0.732983	0.603545	0.534605	0.546481	0.684711	0.515222	0.680719	0.414651	0.584909	0.512101	0.506318	0.639844	0.489147	0.543216	0.521029	0.555343	0.546163	0.593895	0.582209	0.545375
Memory B-cells	0.499342	0.500798	0.66807	0.617899	0.593329	0.616749	0.564436	0.493363	0.566956	0.593876	0.630829	0.612821	0.516258	0.543586	0.486605	0.616111	0.653025	0.59324	0.510842	0.569865	0.512686	0.475267	0.510095	0.678786	0.498011	0.590515	0.435395	0.526341	0.619658	0.556941	0.463552	0.550606	0.533667	0.575356	0.561195	0.564822	0.462517	0.570286	0.503945	0.61645	0.645375	0.567409	0.578406	0.551047	0.579869	0.53141	0.565047	0.554446	0.543774
Monocytes	0.714518	0.746985	0.850044	0.83793	0.81936	0.811568	0.728584	0.746184	0.792979	0.823339	0.823666	0.832726	0.766076	0.740085	0.705308	0.812631	0.854669	0.806035	0.744258	0.769606	0.790698	0.854419	0.770785	0.853831	0.730252	0.814697	0.740054	0.800985	0.827503	0.804327	0.744765	0.7725	0.813177	0.833157	0.772132	0.804848	0.762599	0.781527	0.801952	0.805848	0.840805	0.840007	0.820466	0.783321	0.795495	0.741443	0.79278	0.775371	0.744208
NK cells	0.672488	0.737161	0.744069	0.733966	0.746562	0.793988	0.715448	0.749093	0.68005	0.748677	0.740191	0.73173	0.731344	0.680836	0.749378	0.786114	0.774604	0.718939	0.767779	0.712498	0.707313	0.723708	0.743975	0.780522	0.741128	0.779786	0.703806	0.765154	0.737403	0.794092	0.734456	0.751577	0.806742	0.787006	0.709488	0.806652	0.723817	0.801098	0.694886	0.786221	0.806018	0.678197	0.793671	0.769207	0.758794	0.696641	0.720971	0.720263	0.755501
NKT	0.437468	0.534196	0.550861	0.614466	0.574783	0.550574	0.496383	0.526192	0.488269	0.57958	0.565875	0.545686	0.529036	0.443621	0.544468	0.603947	0.612941	0.540178	0.561236	0.493737	0.559308	0.562268	0.575071	0.600116	0.545647	0.605428	0.522666	0.547726	0.563036	0.585848	0.541632	0.563558	0.663498	0.622146	0.539011	0.651666	0.527267	0.627162	0.54064	0.599738	0.620825	0.521208	0.636687	0.55085	0.625321	0.559307	0.548717	0.579468	0.505412
Neutrophils	0.354489	0.266066	0.487383	0.541893	0.660278	0.546226	0.363213	0.40029	0.534765	0.549468	0.479583	0.569994	0.582519	0.371202	0.354963	0.569568	0.614416	0.572675	0.568999	0.379958	0.4461	0.596157	0.306827	0.601386	0.354053	0.602	0.118737	0.506293	0.586625	0.554166	0.531266	0.452704	0.294914	0.415381	0.313179	0.423799	0.321263	0.362082	0.555113	0.559413	0.466495	0.42582	0.411518	0.323157	0.412936	0.564935	0.536483	0.479776	0.567402
Tgd cells	0.708412	0.716693	0.743594	0.761484	0.768855	0.745669	0.695911	0.758871	0.743705	0.740911	0.757776	0.760035	0.76974	0.696908	0.714638	0.758024	0.783503	0.771005	0.734141	0.679569	0.749815	0.770879	0.693051	0.749311	0.708586	0.776533	0.667685	0.722168	0.772712	0.740611	0.734144	0.746755	0.760305	0.786782	0.734853	0.753704	0.751493	0.808427	0.758961	0.742805	0.77294	0.719391	0.796488	0.760134	0.737143	0.705396	0.746014	0.719899	0.746017
Th1 cells	0.561754	0.632083	0.711883	0.691568	0.684316	0.700952	0.607644	0.631562	0.633712	0.691697	0.698148	0.660334	0.635341	0.566075	0.617796	0.712016	0.746723	0.64882	0.63796	0.6079	0.642529	0.668494	0.637347	0.729369	0.624875	0.708968	0.580923	0.683146	0.68508	0.715136	0.6381	0.662912	0.72058	0.723828	0.573026	0.708501	0.596615	0.699301	0.636731	0.707457	0.727539	0.631858	0.727538	0.666132	0.657201	0.616644	0.644182	0.640355	0.595714
Th2 cells	0.642798	0.765336	0.708482	0.752429	0.762483	0.772588	0.71052	0.71131	0.663822	0.725849	0.721845	0.72636	0.753058	0.645867	0.739865	0.796658	0.756043	0.675183	0.761228	0.659827	0.733632	0.726384	0.716033	0.775916	0.729382	0.772844	0.704667	0.782156	0.701239	0.806369	0.752375	0.724007	0.748602	0.750855	0.708556	0.83561	0.71227	0.711624	0.644006	0.745804	0.748568	0.6199	0.725668	0.738849	0.699418	0.772215	0.744955	0.68136	0.730824
Tregs	0.491334	0.651808	0.741884	0.669195	0.714555	0.726742	0.540116	0.648061	0.597964	0.689192	0.712255	0.645326	0.608619	0.519052	0.624523	0.745017	0.794666	0.672703	0.676627	0.49432	0.633847	0.653747	0.615771	0.774912	0.642729	0.710693	0.594595	0.656287	0.70822	0.674544	0.646498	0.689878	0.810914	0.735463	0.534568	0.756008	0.680258	0.849119	0.631256	0.736075	0.781239	0.620678	0.845926	0.730428	0.72524	0.65408	0.698438	0.696382	0.656559
aDC	0.485065	0.495026	0.627768	0.619801	0.641057	0.617409	0.480705	0.547666	0.572071	0.631166	0.590213	0.611297	0.612687	0.51363	0.48729	0.633841	0.685213	0.594287	0.54651	0.489494	0.551835	0.633537	0.495309	0.691548	0.539805	0.627893	0.510547	0.60041	0.650852	0.629656	0.535346	0.56753	0.648191	0.667859	0.539427	0.615993	0.575005	0.611567	0.588691	0.681258	0.651825	0.592147	0.663637	0.584016	0.650223	0.633432	0.630152	0.614342	0.61058
iDC	0.780055	0.764223	0.758621	0.773282	0.788213	0.790088	0.769041	0.800178	0.740437	0.799089	0.784341	0.754336	0.813897	0.772591	0.762295	0.781981	0.797475	0.741494	0.786749	0.782046	0.774807	0.778483	0.765836	0.807663	0.750699	0.811731	0.737312	0.790951	0.776705	0.795157	0.778128	0.759597	0.748016	0.798597	0.733889	0.782662	0.751775	0.760385	0.768585	0.761148	0.768627	0.763671	0.748422	0.764342	0.78039	0.739568	0.753779	0.740759	0.759827
pDC	0.760778	0.772048	0.771422	0.791561	0.814306	0.802803	0.729038	0.789149	0.745378	0.782015	0.788098	0.779696	0.799024	0.764716	0.762704	0.795432	0.829392	0.784466	0.767745	0.716895	0.722787	0.794192	0.779055	0.791787	0.766637	0.806262	0.779823	0.807772	0.786557	0.825119	0.791886	0.786347	0.803503	0.836115	0.777661	0.798508	0.746304	0.767548	0.792462	0.797218	0.797328	0.782091	0.777195	0.77727	0.743685	0.757145	0.791979	0.734026	0.79839
[truncated: 206 more columns]
