# Supplementary material for: Identification and Validation of CYBB, CD86, and C3AR1 as the Key Genes Related to Macrophage Infiltration of Gastric Cancer
Source: Front Mol Biosci. 2021 Dec 7;8:756085. doi: 10.3389/fmolb.2021.756085 (PMC8688826; doi:10.3389/fmolb.2021.756085)
Supplement: Supplementary file 5 [file DataSheet1.ZIP › TCGA/02mergetime and cell/cell.xlsx]

## Sheet: Sheet1
gene	B-cells	CD4+ T-cells	CD4+ Tcm	CD4+ Tem	CD8+ T-cells	CD8+ Tcm	CD8+ Tem	Eosinophils	Macrophages	Mast cells	Memory B-cells	Monocytes	NK cells	NKT	Neutrophils	Tgd cells	Th1 cells	Th2 cells	Tregs	aDC	iDC	pDC
TCGA.IN.8663	0.373059	0.589143	0.874557	0.664284	0.61184	0.71837	0.578789	0.395024	0.4311	0.46233	0.499342	0.714518	0.672488	0.437468	0.354489	0.708412	0.561754	0.642798	0.491334	0.485065	0.780055	0.760778
TCGA.HU.A4GP	0.294259	0.481312	0.863967	0.702721	0.691752	0.738668	0.672614	0.461345	0.5943	0.618955	0.500798	0.746985	0.737161	0.534196	0.266066	0.716693	0.632083	0.765336	0.651808	0.495026	0.764223	0.772048
TCGA.CG.5728	0.909441	0.769246	0.940398	0.613683	0.888754	0.804117	0.77472	0.460904	0.668362	0.633804	0.66807	0.850044	0.744069	0.550861	0.487383	0.743594	0.711883	0.708482	0.741884	0.627768	0.758621	0.771422
TCGA.BR.6457	0.701164	0.698002	0.942757	0.676972	0.818954	0.812091	0.748143	0.51193	0.612771	0.629044	0.617899	0.83793	0.733966	0.614466	0.541893	0.761484	0.691568	0.752429	0.669195	0.619801	0.773282	0.791561
TCGA.BR.6453	0.732716	0.758744	0.926472	0.687148	0.830413	0.781177	0.731203	0.515028	0.644571	0.642196	0.593329	0.81936	0.746562	0.574783	0.660278	0.768855	0.684316	0.762483	0.714555	0.641057	0.788213	0.814306
TCGA.CG.5722	0.663899	0.690283	0.928939	0.654731	0.817222	0.819764	0.773547	0.494649	0.595654	0.611424	0.616749	0.811568	0.793988	0.550574	0.546226	0.745669	0.700952	0.772588	0.726742	0.617409	0.790088	0.802803
TCGA.IN.AB1V	0.333315	0.643759	0.902233	0.669018	0.707758	0.713152	0.626993	0.411436	0.471338	0.527345	0.564436	0.728584	0.715448	0.496383	0.363213	0.695911	0.607644	0.71052	0.540116	0.480705	0.769041	0.729038
TCGA.FP.7829	0.193514	0.45064	0.912078	0.738918	0.581972	0.778928	0.666812	0.394606	0.562743	0.62263	0.493363	0.746184	0.749093	0.526192	0.40029	0.758871	0.631562	0.71131	0.648061	0.547666	0.800178	0.789149
TCGA.HU.8238	0.586708	0.646953	0.907689	0.645051	0.778802	0.762001	0.661714	0.402007	0.521094	0.521819	0.566956	0.792979	0.68005	0.488269	0.534765	0.743705	0.633712	0.663822	0.597964	0.572071	0.740437	0.745378
TCGA.BR.7703	0.707065	0.745106	0.931999	0.671678	0.832072	0.816786	0.754478	0.519347	0.630736	0.552885	0.593876	0.823339	0.748677	0.57958	0.549468	0.740911	0.691697	0.725849	0.689192	0.631166	0.799089	0.782015
TCGA.CG.5733	0.836642	0.744972	0.940119	0.597087	0.873772	0.793573	0.771806	0.525293	0.647003	0.642286	0.630829	0.823666	0.740191	0.565875	0.479583	0.757776	0.698148	0.721845	0.712255	0.590213	0.784341	0.788098
TCGA.CG.5730	0.682582	0.67598	0.918343	0.634682	0.778285	0.767773	0.682147	0.51248	0.610624	0.651137	0.612821	0.832726	0.73173	0.545686	0.569994	0.760035	0.660334	0.72636	0.645326	0.611297	0.754336	0.779696
TCGA.IP.7968	0.507132	0.651864	0.90012	0.663138	0.679572	0.803127	0.648903	0.469602	0.59842	0.63732	0.516258	0.766076	0.731344	0.529036	0.582519	0.76974	0.635341	0.753058	0.608619	0.612687	0.813897	0.799024
TCGA.IN.AB1X	0.332634	0.587806	0.888099	0.620036	0.589696	0.707839	0.620192	0.409544	0.457199	0.493392	0.543586	0.740085	0.680836	0.443621	0.371202	0.696908	0.566075	0.645867	0.519052	0.51363	0.772591	0.764716
TCGA.HU.A4HB	0.330169	0.443377	0.866071	0.731325	0.644965	0.724618	0.638896	0.412218	0.574966	0.640484	0.486605	0.705308	0.749378	0.544468	0.354963	0.714638	0.617796	0.739865	0.624523	0.48729	0.762295	0.762704
TCGA.BR.6454	0.823449	0.759278	0.938902	0.71344	0.8428	0.810137	0.781293	0.542319	0.644779	0.662599	0.616111	0.812631	0.786114	0.603947	0.569568	0.758024	0.712016	0.796658	0.745017	0.633841	0.781981	0.795432
TCGA.BR.7715	0.920017	0.828123	0.946399	0.713574	0.923932	0.83637	0.807265	0.557987	0.716678	0.673971	0.653025	0.854669	0.774604	0.612941	0.614416	0.783503	0.746723	0.756043	0.794666	0.685213	0.797475	0.829392
TCGA.BR.7851	0.618024	0.716922	0.918331	0.645864	0.77775	0.786807	0.688744	0.412176	0.558457	0.595323	0.59324	0.806035	0.718939	0.540178	0.572675	0.771005	0.64882	0.675183	0.672703	0.594287	0.741494	0.784466
TCGA.HU.A4GN	0.422184	0.503416	0.895678	0.67927	0.682828	0.775396	0.662856	0.476323	0.59956	0.668446	0.510842	0.744258	0.767779	0.561236	0.568999	0.734141	0.63796	0.761228	0.676627	0.54651	0.786749	0.767745
TCGA.IN.7806	0.438745	0.640933	0.894626	0.676896	0.713292	0.702946	0.643976	0.387812	0.489246	0.492842	0.569865	0.769606	0.712498	0.493737	0.379958	0.679569	0.6079	0.659827	0.49432	0.489494	0.782046	0.716895
TCGA.BR.6802	0.577404	0.709573	0.901157	0.600005	0.859577	0.725492	0.714076	0.454799	0.623698	0.586545	0.512686	0.790698	0.707313	0.559308	0.4461	0.749815	0.642529	0.733632	0.633847	0.551835	0.774807	0.722787
TCGA.CG.5734	0.582067	0.673319	0.91853	0.654383	0.79173	0.810185	0.706677	0.480787	0.648662	0.669778	0.475267	0.854419	0.723708	0.562268	0.596157	0.770879	0.668494	0.726384	0.653747	0.633537	0.778483	0.794192
TCGA.FP.7735	0.43638	0.450065	0.880421	0.742217	0.700662	0.709404	0.678444	0.447722	0.568406	0.620393	0.510095	0.770785	0.743975	0.575071	0.306827	0.693051	0.637347	0.716033	0.615771	0.495309	0.765836	0.779055
TCGA.BR.7717	0.911517	0.836229	0.94472	0.727377	0.910806	0.805245	0.790368	0.539232	0.715096	0.691967	0.678786	0.853831	0.780522	0.600116	0.601386	0.749311	0.729369	0.775916	0.774912	0.691548	0.807663	0.791787
TCGA.HU.A4GC	0.377261	0.466943	0.867552	0.721841	0.678097	0.729752	0.66212	0.448896	0.541123	0.630226	0.498011	0.730252	0.741128	0.545647	0.354053	0.708586	0.624875	0.729382	0.642729	0.539805	0.750699	0.766637
TCGA.BR.7716	0.659676	0.746472	0.923856	0.677938	0.834836	0.819381	0.768031	0.519954	0.666304	0.61122	0.590515	0.814697	0.779786	0.605428	0.602	0.776533	0.708968	0.772844	0.710693	0.627893	0.811731	0.806262
TCGA.HU.A4GY	0.311959	0.345249	0.861189	0.637333	0.649301	0.650486	0.653072	0.388025	0.533052	0.548946	0.435395	0.740054	0.703806	0.522666	0.118737	0.667685	0.580923	0.704667	0.594595	0.510547	0.737312	0.779823
TCGA.BR.8060	0.631723	0.629629	0.91942	0.681174	0.82502	0.784713	0.719691	0.528009	0.592082	0.651178	0.526341	0.800985	0.765154	0.547726	0.506293	0.722168	0.683146	0.782156	0.656287	0.60041	0.790951	0.807772
TCGA.CG.5720	0.794404	0.727801	0.933812	0.657995	0.829349	0.800714	0.735717	0.465725	0.647759	0.605361	0.619658	0.827503	0.737403	0.563036	0.586625	0.772712	0.68508	0.701239	0.70822	0.650852	0.776705	0.786557
TCGA.BR.7704	0.640024	0.655954	0.920518	0.668481	0.795342	0.812345	0.744414	0.529129	0.638032	0.732983	0.556941	0.804327	0.794092	0.585848	0.554166	0.740611	0.715136	0.806369	0.674544	0.629656	0.795157	0.825119
TCGA.HU.A4GH	0.311846	0.436699	0.870685	0.685562	0.63629	0.759617	0.660842	0.445386	0.584805	0.603545	0.463552	0.744765	0.734456	0.541632	0.531266	0.734144	0.6381	0.752375	0.646498	0.535346	0.778128	0.791886
TCGA.CG.5721	0.672675	0.738671	0.929756	0.628208	0.87817	0.795493	0.763743	0.456283	0.586775	0.534605	0.550606	0.7725	0.751577	0.563558	0.452704	0.746755	0.662912	0.724007	0.689878	0.56753	0.759597	0.786347
TCGA.BR.8366	0.724315	0.842285	0.971181	0.642299	0.897588	0.796873	0.802079	0.426198	0.645953	0.546481	0.533667	0.813177	0.806742	0.663498	0.294914	0.760305	0.72058	0.748602	0.810914	0.648191	0.748016	0.803503
TCGA.BR.8291	0.562761	0.736286	0.941104	0.685916	0.814294	0.851333	0.764547	0.462574	0.688963	0.684711	0.575356	0.833157	0.787006	0.622146	0.415381	0.786782	0.723828	0.750855	0.735463	0.667859	0.798597	0.836115
TCGA.VQ.A925	0.406746	0.753055	0.896588	0.631063	0.734421	0.763177	0.638075	0.369519	0.479248	0.515222	0.561195	0.772132	0.709488	0.539011	0.313179	0.734853	0.573026	0.708556	0.534568	0.539427	0.733889	0.777661
TCGA.VQ.A94P	0.579778	0.693422	0.925926	0.751798	0.80183	0.795352	0.736693	0.485936	0.654047	0.680719	0.564822	0.804848	0.806652	0.651666	0.423799	0.753704	0.708501	0.83561	0.756008	0.615993	0.782662	0.798508
TCGA.BR.8679	0.2469	0.711199	0.893456	0.622325	0.6143	0.77647	0.623656	0.381648	0.54345	0.414651	0.462517	0.762599	0.723817	0.527267	0.321263	0.751493	0.596615	0.71227	0.680258	0.575005	0.751775	0.746304
TCGA.FP.A4BF	0.546761	0.834579	0.94556	0.6583	0.91926	0.801303	0.795657	0.431334	0.661441	0.584909	0.570286	0.781527	0.801098	0.627162	0.362082	0.808427	0.699301	0.711624	0.849119	0.611567	0.760385	0.767548
TCGA.VQ.A8DZ	0.345108	0.681084	0.903799	0.600304	0.704894	0.779456	0.610923	0.342347	0.558704	0.512101	0.503945	0.801952	0.694886	0.54064	0.555113	0.758961	0.636731	0.644006	0.631256	0.588691	0.768585	0.792462
TCGA.VQ.A8PD	0.786943	0.825357	0.954535	0.646133	0.854888	0.796708	0.756631	0.470613	0.597216	0.506318	0.61645	0.805848	0.786221	0.599738	0.559413	0.742805	0.707457	0.745804	0.736075	0.681258	0.761148	0.797218
TCGA.BR.6563	0.789729	0.746615	0.945975	0.70965	0.878476	0.785718	0.757553	0.496578	0.699398	0.639844	0.645375	0.840805	0.806018	0.620825	0.466495	0.77294	0.727539	0.748568	0.781239	0.651825	0.768627	0.797328
TCGA.MX.A666	0.739258	0.747323	0.905252	0.585909	0.704024	0.731715	0.620701	0.367136	0.524904	0.489147	0.567409	0.840007	0.678197	0.521208	0.42582	0.719391	0.631858	0.6199	0.620678	0.592147	0.763671	0.782091
TCGA.BR.6709	0.69347	0.81892	0.957439	0.639687	0.887658	0.811634	0.814445	0.440793	0.705842	0.543216	0.578406	0.820466	0.793671	0.636687	0.411518	0.796488	0.727538	0.725668	0.845926	0.663637	0.748422	0.777195
TCGA.BR.8683	0.478405	0.738879	0.908576	0.616143	0.762946	0.789796	0.676955	0.397693	0.529208	0.521029	0.551047	0.783321	0.769207	0.55085	0.323157	0.760134	0.666132	0.738849	0.730428	0.584016	0.764342	0.77727
TCGA.BR.6455	0.577054	0.837225	0.910576	0.664767	0.839391	0.782221	0.730019	0.404406	0.611071	0.555343	0.579869	0.795495	0.758794	0.625321	0.412936	0.737143	0.657201	0.699418	0.72524	0.650223	0.78039	0.743685
TCGA.RD.A7BS	0.633472	0.770144	0.930821	0.628367	0.772515	0.76001	0.640096	0.397506	0.580351	0.546163	0.53141	0.741443	0.696641	0.559307	0.564935	0.705396	0.616644	0.772215	0.65408	0.633432	0.739568	0.757145
TCGA.HU.8238	0.593626	0.78147	0.927848	0.666405	0.775465	0.813705	0.667435	0.443458	0.611901	0.593895	0.565047	0.79278	0.720971	0.548717	0.536483	0.746014	0.644182	0.744955	0.698438	0.630152	0.753779	0.791979
TCGA.R5.A7ZI	0.633056	0.818789	0.930178	0.589024	0.883319	0.734831	0.772446	0.382614	0.599398	0.582209	0.554446	0.775371	0.720263	0.579468	0.479776	0.719899	0.640355	0.68136	0.696382	0.614342	0.740759	0.734026
TCGA.CD.A487	0.231397	0.742721	0.895418	0.619626	0.707612	0.816129	0.581938	0.391881	0.551494	0.545375	0.543774	0.744208	0.755501	0.505412	0.567402	0.746017	0.595714	0.730824	0.656559	0.61058	0.759827	0.79839
TCGA.D7.6822	0.311536	0.723296	0.908151	0.590962	0.724877	0.758885	0.657402	0.318921	0.475582	0.419712	0.557696	0.809076	0.709261	0.577893	0.529146	0.69561	0.607686	0.708938	0.684741	0.574324	0.780343	0.813184
TCGA.VQ.A8P3	0.289504	0.734958	0.911775	0.631366	0.806309	0.791577	0.630294	0.374647	0.498163	0.552751	0.491756	0.764364	0.747211	0.612256	0.334155	0.73398	0.646564	0.781715	0.642046	0.548688	0.719875	0.743047
TCGA.IN.8462	0.406799	0.68834	0.924988	0.64399	0.722705	0.766738	0.646362	0.456718	0.546683	0.534045	0.531986	0.7471	0.738925	0.538342	0.462201	0.717696	0.63357	0.759287	0.57747	0.582984	0.755245	0.787039
TCGA.BR.6565	0.590219	0.803769	0.937156	0.662895	0.836139	0.800781	0.731272	0.42228	0.624931	0.589377	0.552429	0.832012	0.771996	0.635385	0.360346	0.786598	0.700752	0.69898	0.793168	0.64066	0.755579	0.786597
TCGA.IN.8663	0.194536	0.71573	0.915804	0.582069	0.654266	0.714092	0.646426	0.423543	0.461246	0.348807	0.506887	0.704612	0.722544	0.504636	0.251039	0.71071	0.59015	0.649781	0.666193	0.526032	0.731273	0.72615
TCGA.BR.4256	0.555095	0.850037	0.939278	0.762692	0.860727	0.897769	0.784383	0.49059	0.735161	0.806351	0.582901	0.835236	0.822449	0.671966	0.670882	0.826188	0.752359	0.808688	0.881094	0.709275	0.828856	0.839619
TCGA.IN.A6RS	0.421192	0.795366	0.922325	0.616783	0.83921	0.779027	0.690022	0.411616	0.538879	0.386843	0.487979	0.783968	0.696349	0.546226	0.593445	0.797067	0.631982	0.675386	0.759174	0.647692	0.751671	0.795705
TCGA.FA.8693	0.94189	0.875751	0.917305	0.749581	0.962891	0.698728	0.847514	0.513511	0.742574	0.606511	0.683343	0.895871	0.755251	0.649542	0.429043	0.752624	0.726687	0.647404	0.852216	0.710587	0.783338	0.756949
TCGA.F1.6177	0.226474	0.755442	0.884396	0.6173	0.75353	0.799932	0.660919	0.384614	0.501618	0.430306	0.47194	0.772204	0.705418	0.572979	0.446599	0.737351	0.598125	0.603283	0.645782	0.557215	0.707666	0.748318
TCGA.CG.4436	0.32694	0.795953	0.888258	0.613672	0.765753	0.789172	0.624412	0.483559	0.561443	0.502523	0.548714	0.821632	0.688449	0.583838	0.63299	0.757809	0.603391	0.629144	0.709891	0.651045	0.805125	0.823686
TCGA.BR.7901	0.495975	0.746147	0.937603	0.65181	0.768067	0.834106	0.703264	0.453361	0.6268	0.598435	0.567169	0.812062	0.770303	0.593168	0.496989	0.76233	0.67373	0.769417	0.738703	0.628474	0.789445	0.832854
TCGA.BR.8686	0.672892	0.819035	0.920281	0.688261	0.865416	0.750456	0.754196	0.491087	0.622462	0.578077	0.555332	0.805257	0.782162	0.567775	0.463532	0.734286	0.666809	0.760768	0.700453	0.620837	0.738599	0.800279
TCGA.CD.5798	0.442351	0.679476	0.94763	0.69615	0.767885	0.833219	0.728915	0.402282	0.685207	0.633241	0.576299	0.815744	0.802896	0.643891	0.423994	0.790762	0.708663	0.820305	0.792053	0.641846	0.769266	0.808982
TCGA.VQ.A8E2	0.334965	0.730267	0.886146	0.63233	0.719047	0.706413	0.596852	0.412213	0.498679	0.449229	0.539338	0.739134	0.74902	0.545493	0.260852	0.694648	0.618248	0.634117	0.645222	0.535949	0.71966	0.78895
TCGA.BR.8369	0.538824	0.670778	0.913688	0.617048	0.665736	0.760835	0.630117	0.359306	0.460091	0.400569	0.515461	0.70442	0.708375	0.494835	0.181268	0.6925	0.599407	0.781083	0.552322	0.504195	0.682081	0.756311
TCGA.HU.A4G9	0.345441	0.698062	0.856935	0.496081	0.641254	0.694114	0.557236	0.341651	0.33749	0.320215	0.454299	0.714408	0.620136	0.438157	0.331621	0.657112	0.511039	0.545211	0.523157	0.495866	0.694998	0.664397
TCGA.IN.A7NR	0.595995	0.720537	0.92053	0.602398	0.789135	0.782035	0.668417	0.448297	0.544674	0.558545	0.524968	0.778194	0.729202	0.534469	0.447618	0.731663	0.649253	0.73009	0.63923	0.564798	0.762092	0.774794
TCGA.VQ.A8PK	0.317635	0.760356	0.903219	0.596828	0.724273	0.811684	0.66529	0.38631	0.508204	0.49829	0.514802	0.808795	0.701205	0.632894	0.448435	0.697185	0.663267	0.676615	0.622017	0.586913	0.735748	0.790857
TCGA.D7.A6EX	0.473333	0.657286	0.893783	0.586717	0.714109	0.701062	0.595746	0.386817	0.438839	0.449365	0.550367	0.776246	0.718327	0.478442	0.168952	0.711431	0.584989	0.687406	0.589012	0.451563	0.653438	0.700546
TCGA.HU.A4H4	0.62385	0.859606	0.930079	0.614132	0.860891	0.80055	0.739459	0.405615	0.561191	0.471495	0.578006	0.78483	0.758946	0.594422	0.514828	0.71883	0.685681	0.68943	0.734368	0.644442	0.750045	0.763848
TCGA.VQ.A8DT	0.381712	0.751506	0.893178	0.579294	0.735859	0.751767	0.64423	0.437935	0.491717	0.391736	0.539656	0.744228	0.657966	0.515564	0.429102	0.727513	0.601665	0.683009	0.559634	0.574825	0.729611	0.737668
TCGA.HU.A4GF	0.372676	0.780164	0.890984	0.611256	0.747129	0.786068	0.637949	0.423292	0.54272	0.490496	0.514587	0.826315	0.688712	0.569364	0.621405	0.764762	0.620078	0.695708	0.728435	0.611105	0.804956	0.81945
TCGA.BR.8367	0.454486	0.710697	0.906748	0.681524	0.716296	0.808786	0.725354	0.423171	0.592496	0.512454	0.551833	0.786407	0.770233	0.53846	0.334217	0.744256	0.654722	0.766637	0.670684	0.602653	0.756551	0.787778
TCGA.IN.7808	0.920055	0.855273	0.95059	0.629543	0.888445	0.689827	0.766949	0.519144	0.494081	0.420334	0.551273	0.802767	0.73491	0.55487	0.219799	0.6637	0.667705	0.703826	0.676817	0.578621	0.669852	0.798244
TCGA.BR.8297	0.618296	0.713284	0.925307	0.689923	0.763039	0.774672	0.687231	0.40114	0.531183	0.516022	0.595184	0.768168	0.75883	0.554361	0.246206	0.712199	0.652736	0.773518	0.626702	0.556762	0.734004	0.736965
TCGA.B7.5818	0.438767	0.789869	0.926625	0.621625	0.842011	0.765515	0.722429	0.364326	0.617823	0.500154	0.529029	0.81419	0.768918	0.597448	0.396678	0.722235	0.661877	0.624057	0.727874	0.644618	0.727212	0.753468
TCGA.CD.A486	0.414866	0.684956	0.87871	0.594851	0.664431	0.736431	0.662124	0.349804	0.537307	0.387206	0.489752	0.810246	0.701672	0.519702	0.602697	0.694799	0.617276	0.605863	0.696127	0.607733	0.786498	0.776441
TCGA.VQ.A8P8	0.757599	0.775135	0.928385	0.664682	0.778198	0.792742	0.678375	0.500222	0.534422	0.500807	0.622506	0.795025	0.745976	0.58521	0.423575	0.732011	0.688169	0.779697	0.654126	0.609339	0.754361	0.780973
TCGA.VQ.A8P5	0.326318	0.761072	0.91604	0.579502	0.767628	0.79417	0.642348	0.295271	0.485782	0.42835	0.523741	0.784254	0.715393	0.548027	0.422235	0.731647	0.613698	0.726806	0.692446	0.569865	0.752384	0.765501
TCGA.BR.8058	0.731208	0.830789	0.95318	0.672374	0.866266	0.874762	0.790128	0.482778	0.644093	0.580698	0.653676	0.83592	0.791003	0.601037	0.503435	0.740848	0.736611	0.742434	0.777561	0.683574	0.783801	0.810131
TCGA.CG.4460	0.46365	0.772494	0.908904	0.622291	0.746707	0.833966	0.657938	0.387017	0.555372	0.513461	0.53399	0.753723	0.734998	0.58682	0.416076	0.774649	0.612868	0.756765	0.739072	0.574246	0.798024	0.771564
TCGA.BR.6852	0.639822	0.834529	0.966492	0.645507	0.895197	0.860624	0.826198	0.419928	0.620689	0.536178	0.568549	0.831116	0.799368	0.659107	0.424533	0.790555	0.712022	0.688555	0.799096	0.631056	0.74299	0.757367
TCGA.HU.A4H5	0.436142	0.723565	0.888889	0.575177	0.734319	0.716001	0.587951	0.302124	0.469173	0.424871	0.531958	0.7774	0.704967	0.505469	0.405925	0.722435	0.571638	0.60093	0.617454	0.593322	0.738778	0.736066
TCGA.D7.6522	0.860248	0.78445	0.951697	0.730167	0.888285	0.861871	0.802529	0.491653	0.779031	0.764825	0.671577	0.890416	0.809333	0.659991	0.541424	0.82146	0.76426	0.722419	0.874589	0.700553	0.794278	0.837061
TCGA.D7.A6F2	0.475671	0.727277	0.919497	0.608648	0.800078	0.777202	0.69543	0.462686	0.608639	0.481077	0.551719	0.80893	0.720583	0.565312	0.475082	0.727362	0.647332	0.613324	0.673346	0.598213	0.741587	0.805532
TCGA.BR.7717	0.568842	0.753307	0.907815	0.657677	0.74898	0.821094	0.661562	0.437363	0.563831	0.543639	0.547915	0.804623	0.739622	0.583163	0.406822	0.737756	0.658047	0.734127	0.666751	0.56456	0.741742	0.745257
TCGA.BR.6707	0.587254	0.814675	0.917004	0.621101	0.897428	0.740043	0.755898	0.421928	0.577515	0.477158	0.503024	0.737259	0.747965	0.584369	0.339482	0.742639	0.642243	0.684	0.714535	0.596759	0.718864	0.723955
TCGA.CG.4444	0.606129	0.813393	0.926575	0.658124	0.789041	0.836721	0.697752	0.444716	0.662775	0.608905	0.611338	0.807187	0.752375	0.608938	0.585042	0.787659	0.654265	0.70412	0.792478	0.640545	0.795903	0.823935
TCGA.BR.A4CS	0.234547	0.70323	0.898339	0.598444	0.709287	0.745614	0.602276	0.330364	0.517236	0.449613	0.44856	0.808521	0.699456	0.550214	0.516215	0.691256	0.618344	0.696774	0.69986	0.566719	0.82683	0.810507
TCGA.VQ.A8PP	0.568162	0.79662	0.91786	0.610485	0.802201	0.807488	0.730757	0.411442	0.540502	0.505797	0.582334	0.779109	0.780977	0.571506	0.309191	0.735817	0.673542	0.746971	0.710941	0.579268	0.764753	0.757926
TCGA.HJ.7597	0.581195	0.795161	0.918758	0.544856	0.832769	0.751764	0.6745	0.33575	0.509487	0.368484	0.470606	0.788343	0.731629	0.552522	0.262073	0.672701	0.602847	0.710998	0.623299	0.608082	0.703379	0.727389
TCGA.BR.4367	0.538486	0.820417	0.942765	0.722795	0.827128	0.849066	0.732947	0.478109	0.685055	0.644887	0.559746	0.805035	0.789822	0.605879	0.497316	0.796217	0.695525	0.754788	0.854422	0.654705	0.824281	0.776315
TCGA.CG.4462	0.453088	0.735829	0.947577	0.7253	0.770936	0.870156	0.759845	0.499906	0.731514	0.745295	0.582049	0.844961	0.797569	0.616443	0.779982	0.820746	0.743148	0.818146	0.86808	0.728209	0.849954	0.871414
TCGA.CG.5732	0.748495	0.781779	0.927623	0.644411	0.828614	0.800401	0.72717	0.467536	0.648619	0.520473	0.579968	0.859669	0.739636	0.611963	0.623268	0.777797	0.68118	0.669697	0.725301	0.665956	0.769271	0.806302
TCGA.BR.8486	0.508952	0.78459	0.928292	0.591773	0.800123	0.794096	0.703911	0.46109	0.596674	0.570857	0.55551	0.846881	0.746922	0.585301	0.510953	0.77897	0.688972	0.717359	0.74304	0.629497	0.772378	0.829106
TCGA.BR.8372	0.518161	0.869985	0.91154	0.624582	0.857407	0.799225	0.760161	0.429219	0.602283	0.512927	0.516968	0.800383	0.759626	0.599371	0.366047	0.775936	0.654731	0.689092	0.737931	0.659234	0.732386	0.733588
TCGA.HU.A4H8	0.320906	0.743487	0.900461	0.594751	0.710946	0.743042	0.694702	0.424543	0.457469	0.289384	0.539728	0.711281	0.68925	0.517782	0.263637	0.71974	0.578634	0.6695	0.608897	0.564056	0.720353	0.710276
TCGA.VQ.A91X	0.315136	0.638653	0.86	0.500534	0.649051	0.624782	0.446409	0.34073	0.332076	0.236165	0.434925	0.736043	0.579446	0.389309	0.353144	0.623258	0.486689	0.470042	0.431169	0.52862	0.654235	0.730905
TCGA.BR.8682	0.583865	0.628946	0.91797	0.673009	0.727376	0.806651	0.69686	0.479488	0.619903	0.629694	0.605896	0.79412	0.776698	0.601225	0.44349	0.790566	0.678274	0.710537	0.769946	0.639514	0.779757	0.792623
TCGA.BR.4191	0.575703	0.814697	0.948722	0.667549	0.85528	0.803228	0.729143	0.466701	0.635131	0.600202	0.611381	0.807019	0.768087	0.579662	0.563071	0.766711	0.702689	0.754425	0.831601	0.635604	0.799563	0.806592
TCGA.F1.6875	0.174154	0.637932	0.881735	0.55656	0.601323	0.724475	0.524601	0.312412	0.366233	0.306316	0.513075	0.792998	0.702971	0.492938	0.275308	0.644274	0.557591	0.633289	0.602986	0.476341	0.753089	0.778032
TCGA.HU.8244	0.161895	0.67044	0.867115	0.476214	0.66024	0.692301	0.57812	0.256913	0.3834	0.263659	0.462652	0.727985	0.585586	0.410059	0.355199	0.661693	0.512312	0.594998	0.461043	0.511681	0.709147	0.746013
TCGA.BR.4267	0.473649	0.780439	0.927393	0.624154	0.752818	0.799312	0.691919	0.394821	0.598649	0.530962	0.574412	0.748688	0.755439	0.557492	0.547352	0.752486	0.636652	0.74015	0.756401	0.624396	0.765316	0.77531
TCGA.CG.5734	0.72874	0.793028	0.938113	0.665684	0.86762	0.837127	0.794853	0.542878	0.688867	0.679109	0.586185	0.837819	0.763478	0.666823	0.637198	0.806179	0.725697	0.767524	0.777134	0.698232	0.796727	0.829338
TCGA.VQ.AA6A	0.291255	0.692979	0.898431	0.564661	0.654137	0.716191	0.62113	0.35129	0.409238	0.352856	0.555824	0.734316	0.64011	0.462328	0.352703	0.6674	0.578017	0.628784	0.546639	0.498101	0.703552	0.723367
TCGA.WK.A8XS	0.332568	0.692936	0.866921	0.725542	0.639024	0.799337	0.689007	0.436445	0.528092	0.563897	0.61152	0.796962	0.747364	0.524869	0.248475	0.648723	0.621329	0.676781	0.650146	0.564236	0.753253	0.768008
TCGA.HF.7134	0.494186	0.785136	0.901271	0.663806	0.737141	0.796694	0.688589	0.460098	0.56799	0.499577	0.616726	0.804465	0.752499	0.594925	0.559967	0.766543	0.630073	0.709925	0.703269	0.645952	0.770731	0.789297
TCGA.CG.4305	0.607358	0.838861	0.938478	0.689926	0.859224	0.860616	0.726931	0.47282	0.626965	0.598043	0.546396	0.807136	0.780159	0.626299	0.4578	0.790772	0.685326	0.721751	0.776569	0.631293	0.774282	0.781866
TCGA.BR.7715	0.334948	0.712255	0.895519	0.66385	0.714535	0.81271	0.596927	0.413209	0.542362	0.561336	0.519595	0.807888	0.728618	0.577608	0.384416	0.722636	0.641583	0.718294	0.698963	0.570739	0.779913	0.773186
TCGA.D7.A4YU	0.762875	0.867695	0.963071	0.658457	0.862071	0.81445	0.761142	0.427655	0.600075	0.544342	0.647671	0.811235	0.800383	0.592436	0.44115	0.745305	0.704295	0.771446	0.786149	0.623909	0.753111	0.79314
TCGA.BR.6453	0.889269	0.796975	0.941311	0.703367	0.871998	0.78648	0.775135	0.544153	0.678692	0.650386	0.630326	0.857929	0.771108	0.606146	0.474711	0.797988	0.720726	0.717107	0.770083	0.64958	0.765886	0.803174
TCGA.CD.8534	0.505189	0.702725	0.902163	0.559413	0.74152	0.756235	0.683892	0.398847	0.533998	0.48413	0.51002	0.746838	0.702862	0.530018	0.295328	0.740754	0.596245	0.725167	0.586027	0.589463	0.722141	0.740358
TCGA.VQ.AA6F	0.719963	0.799843	0.933364	0.638876	0.807957	0.787286	0.706582	0.411945	0.539979	0.521392	0.570206	0.788338	0.720204	0.561636	0.393141	0.704657	0.658106	0.73984	0.61937	0.567267	0.737924	0.774751
TCGA.BR.8289	0.460358	0.683948	0.909534	0.659628	0.693971	0.799584	0.658925	0.361506	0.539788	0.513597	0.540775	0.761471	0.714109	0.537923	0.193776	0.699406	0.643269	0.683695	0.634951	0.5576	0.739222	0.741812
TCGA.ZA.A8F6	0.410077	0.658191	0.923873	0.697871	0.736957	0.822405	0.720306	0.47835	0.651762	0.645223	0.557128	0.820822	0.786375	0.583296	0.454235	0.802529	0.659425	0.7615	0.800948	0.643105	0.787433	0.820623
TCGA.HU.A4GC	0.427989	0.720574	0.908847	0.629391	0.773267	0.773118	0.651506	0.375923	0.533921	0.488618	0.528061	0.784563	0.702699	0.539759	0.384045	0.738872	0.603548	0.6792	0.604949	0.555864	0.703752	0.730018
TCGA.CG.4440	0.309532	0.764416	0.908734	0.655565	0.720656	0.817712	0.642471	0.433307	0.583537	0.505956	0.546349	0.76837	0.721451	0.589931	0.586811	0.773134	0.654298	0.707169	0.745446	0.629634	0.77237	0.779392
TCGA.CG.4304	0.610781	0.782787	0.923197	0.676191	0.786695	0.833395	0.700206	0.492921	0.617945	0.609147	0.561608	0.795445	0.742779	0.552986	0.671978	0.773828	0.666484	0.728029	0.777798	0.626722	0.783148	0.817065
TCGA.HU.A4GP	0.524207	0.740263	0.898225	0.578709	0.697257	0.76347	0.642525	0.455046	0.477728	0.4822	0.56159	0.741859	0.695783	0.504229	0.380919	0.721356	0.594167	0.693179	0.629018	0.569372	0.716553	0.741736
TCGA.3M.AB47	0.659423	0.759611	0.912213	0.650405	0.792864	0.733454	0.70102	0.459527	0.540777	0.472147	0.554866	0.787193	0.765805	0.553606	0.335665	0.720078	0.667459	0.704077	0.597966	0.589116	0.701634	0.803795
TCGA.KB.A93J	0.482919	0.771394	0.937657	0.647235	0.811821	0.805773	0.746869	0.4061	0.573676	0.503237	0.441695	0.780848	0.731671	0.624002	0.415871	0.765316	0.655979	0.672543	0.746645	0.609971	0.776328	0.765259
TCGA.IN.A6RN	0.306321	0.65054	0.88094	0.521284	0.636097	0.742411	0.596129	0.435023	0.476962	0.409786	0.44745	0.703593	0.674989	0.503063	0.443465	0.682531	0.559946	0.678135	0.532811	0.53841	0.748576	0.709227
TCGA.HU.A4GJ	0.965097	0.886279	0.95681	0.628843	0.905214	0.745393	0.774996	0.533743	0.597137	0.506149	0.72316	0.833676	0.752301	0.582555	0.362232	0.708974	0.71168	0.718026	0.715578	0.65131	0.742973	0.76962
TCGA.FP.A8CX	0.536858	0.748698	0.917437	0.595141	0.758661	0.767867	0.663017	0.454934	0.580382	0.451607	0.532703	0.793264	0.69472	0.545182	0.447485	0.74049	0.614885	0.661657	0.639274	0.607813	0.726549	0.759846
TCGA.BR.8484	0.650832	0.830069	0.933606	0.672292	0.838497	0.823739	0.743553	0.511617	0.637738	0.572473	0.563734	0.806592	0.771147	0.584203	0.48554	0.758787	0.699871	0.741159	0.775208	0.642514	0.783821	0.808121
TCGA.BR.4187	0.634946	0.744366	0.938265	0.770342	0.823151	0.868516	0.731328	0.51847	0.730683	0.780099	0.607353	0.856685	0.810512	0.627914	0.649032	0.840272	0.720396	0.782659	0.807546	0.681159	0.8498	0.843936
TCGA.R5.A805	0.484452	0.799212	0.935354	0.704865	0.77894	0.881818	0.72973	0.448195	0.697207	0.683715	0.552184	0.833002	0.772157	0.594253	0.778216	0.786805	0.698454	0.779724	0.850401	0.734494	0.806657	0.862712
TCGA.D7.A6EY	0.781123	0.841861	0.940655	0.658882	0.859112	0.836332	0.771388	0.412938	0.643258	0.576359	0.662842	0.816255	0.782834	0.644118	0.536991	0.780919	0.721659	0.749061	0.778986	0.705365	0.773511	0.775508
TCGA.IP.7968	0.393804	0.776273	0.933688	0.666632	0.806052	0.809523	0.715034	0.424116	0.519837	0.546547	0.55121	0.769992	0.779046	0.601011	0.443269	0.754378	0.668678	0.748152	0.719345	0.562665	0.792958	0.81518
TCGA.D7.A6EZ	0.474565	0.840484	0.915829	0.649838	0.871048	0.806568	0.721941	0.369901	0.616395	0.528221	0.446745	0.811229	0.773687	0.632558	0.46645	0.766343	0.683134	0.700454	0.777882	0.629345	0.726318	0.776677
TCGA.RD.A8N2	0.575203	0.60223	0.918145	0.70191	0.763068	0.762073	0.708225	0.430756	0.572709	0.57973	0.570204	0.777938	0.762994	0.560816	0.28719	0.712943	0.676427	0.811632	0.691645	0.561443	0.767329	0.786259
TCGA.RD.A8N6	0.283557	0.683456	0.899384	0.554929	0.632502	0.734111	0.641851	0.297971	0.563543	0.357983	0.521102	0.801544	0.719747	0.502916	0.375021	0.738745	0.599821	0.679381	0.614201	0.568852	0.766426	0.757713
TCGA.FP.8209	0.829079	0.719877	0.945579	0.747825	0.850623	0.808569	0.796926	0.48479	0.636137	0.685966	0.632606	0.83059	0.798564	0.60274	0.476923	0.750506	0.740923	0.836818	0.778137	0.644213	0.781013	0.81135
TCGA.D7.6521	0.715518	0.760982	0.939257	0.674667	0.832171	0.851864	0.73423	0.429297	0.673679	0.624862	0.618144	0.844164	0.792069	0.60845	0.465541	0.762656	0.750736	0.739362	0.7654	0.625187	0.805411	0.800785
TCGA.HU.A4GT	0.384828	0.783399	0.891657	0.554923	0.745444	0.785062	0.664876	0.415558	0.474128	0.421214	0.479922	0.777776	0.698138	0.523013	0.525627	0.744069	0.626703	0.642707	0.639263	0.604871	0.759557	0.745179
TCGA.BR.6456	0.560247	0.773166	0.924964	0.63711	0.792279	0.813159	0.71534	0.487661	0.62553	0.664988	0.575426	0.79574	0.783523	0.635375	0.403246	0.792078	0.707298	0.726639	0.773342	0.64689	0.815033	0.808584
TCGA.VQ.A8PE	0.632003	0.807529	0.913611	0.655351	0.779044	0.7587	0.669928	0.440431	0.528147	0.4601	0.594328	0.814377	0.721514	0.587374	0.48044	0.754436	0.654193	0.620905	0.708326	0.598498	0.765794	0.769362
TCGA.CD.5813	0.733348	0.767545	0.954328	0.680701	0.867669	0.812512	0.774523	0.47288	0.717831	0.700406	0.605319	0.840088	0.807519	0.645516	0.470663	0.776358	0.720008	0.739253	0.804946	0.661324	0.800861	0.822862
TCGA.VQ.A928	0.410078	0.700664	0.897765	0.676367	0.704469	0.787176	0.680761	0.390344	0.502233	0.541966	0.521751	0.753466	0.731362	0.518502	0.451285	0.709876	0.62109	0.735494	0.69476	0.564455	0.699826	0.770458
TCGA.BR.A4J7	0.497251	0.620308	0.943622	0.648863	0.875575	0.749794	0.768076	0.396974	0.595581	0.52351	0.451085	0.764163	0.805918	0.616438	0.250124	0.675388	0.673482	0.789203	0.715886	0.587717	0.740749	0.775846
TCGA.BR.8678	0.33847	0.740133	0.899366	0.604873	0.707954	0.72451	0.611154	0.355583	0.438141	0.356332	0.536164	0.742618	0.74261	0.523954	0.273648	0.705306	0.565376	0.62873	0.635296	0.555629	0.712126	0.802461
TCGA.VQ.A91A	0.407245	0.765354	0.946118	0.672556	0.681509	0.82658	0.655474	0.432275	0.612663	0.550301	0.539285	0.78327	0.755819	0.589631	0.594406	0.773444	0.655399	0.702712	0.836177	0.66091	0.778818	0.838141
TCGA.BR.8364	0.640007	0.695884	0.938732	0.686019	0.782462	0.850866	0.749808	0.439759	0.655312	0.642582	0.595866	0.8082	0.797046	0.632751	0.346097	0.743639	0.716012	0.810846	0.748978	0.639798	0.81164	0.81121
TCGA.BR.7723	0.612872	0.792408	0.898889	0.654405	0.801118	0.763227	0.709011	0.4266	0.597106	0.526975	0.592346	0.851433	0.736201	0.625764	0.312428	0.772898	0.665723	0.617871	0.777598	0.610218	0.758918	0.777897
TCGA.HU.A4GD	0.149257	0.591084	0.804066	0.497244	0.569665	0.615251	0.295172	0.307724	0.332395	0.161869	0.37323	0.656881	0.536148	0.366227	-0.0288187	0.57269	0.397893	0.441103	0.361654	0.494401	0.624634	0.747792
TCGA.D7.A4Z0	0.721315	0.742787	0.942577	0.653134	0.771259	0.806102	0.705307	0.538532	0.636472	0.621942	0.615711	0.82735	0.771531	0.55732	0.581559	0.766414	0.694085	0.787785	0.744121	0.660238	0.788077	0.828215
TCGA.CG.5721	0.682799	0.853352	0.949193	0.663468	0.907232	0.819911	0.795764	0.416277	0.662718	0.581929	0.610456	0.866521	0.802765	0.695478	0.478093	0.776098	0.737858	0.749149	0.845267	0.671754	0.776771	0.7801
TCGA.BR.A4J5	0.527455	0.679731	0.940448	0.691269	0.74795	0.811416	0.689666	0.436314	0.619366	0.604612	0.519289	0.777016	0.784778	0.581995	0.425926	0.75089	0.644472	0.796119	0.753517	0.583562	0.774293	0.803766
TCGA.BR.4361	0.429119	0.877716	0.929139	0.664663	0.844695	0.830849	0.760735	0.489169	0.601701	0.572168	0.566438	0.734462	0.784303	0.587959	0.38267	0.767271	0.68044	0.737776	0.779845	0.640551	0.753901	0.761055
TCGA.ZQ.A9CR	0.408735	0.815227	0.925355	0.658064	0.824441	0.818677	0.702334	0.447179	0.575533	0.593727	0.48054	0.790459	0.749724	0.636637	0.554899	0.764059	0.685025	0.769986	0.75138	0.622498	0.740242	0.790712
TCGA.D7.6526	0.323979	0.696686	0.898672	0.635753	0.670964	0.780157	0.6202	0.360796	0.535594	0.480333	0.549204	0.796349	0.677247	0.542383	0.572669	0.73172	0.607367	0.710284	0.643517	0.571401	0.773412	0.783355
TCGA.BR.8081	0.721299	0.861406	0.939238	0.660327	0.860459	0.825837	0.742759	0.458062	0.642116	0.622922	0.601102	0.822679	0.78994	0.622012	0.439503	0.804492	0.729901	0.692541	0.825936	0.677748	0.774264	0.770367
TCGA.R5.A7ZE	0.146445	0.643608	0.885854	0.567871	0.594539	0.765807	0.593429	0.28186	0.406423	0.415716	0.472177	0.75628	0.645338	0.512397	0.546292	0.721911	0.555358	0.672849	0.602449	0.567606	0.782152	0.80117
TCGA.VQ.A91U	0.561624	0.787923	0.918681	0.604074	0.815516	0.753412	0.69651	0.508825	0.500463	0.409178	0.601548	0.776418	0.736707	0.594897	0.38864	0.756708	0.62706	0.664736	0.688254	0.61233	0.744013	0.76516
TCGA.D7.A6EV	0.404229	0.740306	0.896869	0.563613	0.679648	0.777754	0.629411	0.377729	0.484707	0.457194	0.502935	0.706949	0.698861	0.50056	0.452924	0.720519	0.626113	0.627805	0.642176	0.580575	0.732447	0.749556
TCGA.BR.A4CR	0.284997	0.690244	0.847268	0.577696	0.61708	0.762949	0.549953	0.415876	0.435651	0.375151	0.540206	0.736221	0.72678	0.454558	0.307113	0.667309	0.542922	0.624499	0.597948	0.514062	0.785163	0.749327
TCGA.BR.A4J9	0.689751	0.631712	0.913031	0.704124	0.753585	0.717811	0.690624	0.436718	0.539185	0.490544	0.550751	0.776107	0.774042	0.554468	0.284285	0.65374	0.666462	0.7864	0.632802	0.557983	0.728312	0.749684
TCGA.VQ.AA64	0.531604	0.71542	0.908537	0.619193	0.720106	0.788815	0.646492	0.346875	0.519245	0.45302	0.523906	0.793367	0.740869	0.546061	0.391834	0.695401	0.652506	0.736129	0.616012	0.563804	0.735334	0.765404
TCGA.VQ.A922	0.439564	0.723826	0.894069	0.661974	0.661785	0.759017	0.60805	0.41602	0.555712	0.534955	0.516218	0.734065	0.726466	0.551813	0.323564	0.718841	0.623361	0.710511	0.676416	0.564576	0.777141	0.811481
TCGA.IN.A6RJ	0.447041	0.664476	0.890681	0.609682	0.706255	0.706493	0.634809	0.336549	0.523378	0.408428	0.516444	0.719089	0.674618	0.482321	0.419683	0.675565	0.574427	0.674802	0.490168	0.569797	0.777088	0.754746
TCGA.IN.A6RO	0.232843	0.721404	0.876627	0.57071	0.709467	0.777966	0.639157	0.277259	0.436273	0.335884	0.458654	0.749057	0.656491	0.518131	0.340033	0.67105	0.586397	0.58295	0.505632	0.49374	0.694253	0.715311
TCGA.BR.6458	0.572878	0.805094	0.941959	0.630154	0.82899	0.833223	0.76581	0.431082	0.611853	0.569755	0.552451	0.809578	0.791658	0.623574	0.312172	0.758424	0.699985	0.748264	0.778889	0.600345	0.801791	0.762061
TCGA.VQ.AA6D	0.200068	0.72647	0.850987	0.571014	0.635906	0.748304	0.56861	0.324694	0.428222	0.408598	0.473196	0.80005	0.64992	0.501703	0.519784	0.68762	0.548188	0.627171	0.569225	0.532234	0.758007	0.765451
TCGA.BR.A4PF	0.355202	0.839688	0.927541	0.624519	0.795605	0.809835	0.745491	0.43643	0.562862	0.486965	0.538771	0.812685	0.750234	0.552572	0.62244	0.787894	0.6451	0.714113	0.69509	0.675651	0.780203	0.778373
TCGA.CG.5722	0.789456	0.843223	0.931422	0.665657	0.923118	0.781131	0.80111	0.506975	0.647868	0.555663	0.630971	0.85114	0.783545	0.651557	0.461692	0.741325	0.692266	0.731625	0.774508	0.670448	0.745641	0.75188
TCGA.BR.6452	0.539632	0.812522	0.928855	0.619391	0.822016	0.834627	0.726839	0.399819	0.59133	0.532577	0.538456	0.791666	0.760829	0.617905	0.423511	0.769293	0.697487	0.702035	0.754144	0.651839	0.757688	0.766455
TCGA.HU.A4GY	0.849476	0.831752	0.970142	0.639463	0.891932	0.799939	0.809924	0.467004	0.652475	0.567386	0.629473	0.832255	0.80166	0.608856	0.272789	0.754818	0.719051	0.732343	0.836497	0.662533	0.760396	0.774583
TCGA.D7.6528	0.237981	0.716752	0.881928	0.526083	0.697769	0.765344	0.559878	0.299883	0.419798	0.373661	0.507336	0.77592	0.691094	0.517969	0.393483	0.705413	0.563297	0.604828	0.624264	0.563808	0.659245	0.776719
TCGA.BR.7196	0.683109	0.813738	0.920509	0.74167	0.837404	0.817164	0.787442	0.488928	0.65274	0.632359	0.582014	0.828026	0.813276	0.677178	0.420249	0.755481	0.7171	0.769001	0.752251	0.621569	0.787184	0.811768
TCGA.HU.A4G2	0.369924	0.802723	0.913368	0.651546	0.814965	0.750379	0.69044	0.414568	0.551458	0.466247	0.50563	0.763309	0.7415	0.611356	0.419697	0.751741	0.600632	0.732038	0.675004	0.616937	0.746075	0.759643
TCGA.VQ.A924	0.386841	0.838864	0.928817	0.645861	0.811228	0.825505	0.748869	0.423222	0.561396	0.466383	0.540266	0.789453	0.767764	0.605354	0.390403	0.74805	0.663832	0.679729	0.714158	0.644853	0.726772	0.739578
TCGA.CG.4443	0.19	0.582628	0.858609	0.588003	0.597231	0.708346	0.522839	0.301783	0.461378	0.3314	0.529631	0.740424	0.699383	0.435256	0.197106	0.637118	0.517661	0.650005	0.551622	0.456722	0.708369	0.776853
TCGA.BR.7722	0.431962	0.636308	0.917523	0.585798	0.741582	0.730562	0.676488	0.456287	0.525097	0.502688	0.467849	0.748904	0.721024	0.521893	0.2906	0.690105	0.604017	0.678028	0.613635	0.578035	0.745221	0.749451
TCGA.CG.4306	0.546417	0.833284	0.924203	0.692774	0.810991	0.845358	0.731077	0.508335	0.649184	0.5878	0.575768	0.777662	0.767937	0.588498	0.555967	0.769094	0.670962	0.774406	0.772382	0.672578	0.789363	0.799028
TCGA.CG.4469	0.256973	0.789742	0.907253	0.657085	0.734507	0.792713	0.662102	0.408252	0.585508	0.504633	0.543847	0.768991	0.716949	0.552915	0.606337	0.781711	0.607933	0.628478	0.775464	0.65826	0.747899	0.795025
TCGA.BR.4279	0.564505	0.802027	0.95023	0.760713	0.845878	0.859455	0.750847	0.516432	0.722614	0.742611	0.614699	0.811411	0.800317	0.67209	0.62452	0.807673	0.719286	0.823954	0.847972	0.701568	0.842044	0.861236
TCGA.JY.A6FG	0.15638	0.602847	0.901469	0.61566	0.685423	0.737117	0.645313	0.291331	0.35924	0.403775	0.477239	0.696359	0.650706	0.502346	0.566773	0.719651	0.559709	0.670123	0.533827	0.623206	0.760171	0.734545
TCGA.D7.A6F0	0.45415	0.784102	0.905788	0.605072	0.782215	0.736131	0.662168	0.339773	0.588242	0.445446	0.424062	0.821161	0.697528	0.582026	0.280157	0.769839	0.622234	0.582624	0.700859	0.579285	0.733992	0.75381
TCGA.CD.5804	0.50845	0.733711	0.943629	0.670655	0.794493	0.811891	0.706137	0.415225	0.636283	0.571645	0.531445	0.877341	0.78123	0.622453	0.599637	0.76322	0.692427	0.716027	0.732911	0.67457	0.769751	0.789707
TCGA.IN.AB1X	0.608236	0.819054	0.937704	0.608488	0.856429	0.772764	0.732253	0.427597	0.536253	0.45096	0.523225	0.829131	0.751864	0.554662	0.620122	0.735111	0.654284	0.683019	0.681344	0.627777	0.784078	0.782157
TCGA.BR.7851	0.598083	0.806602	0.922634	0.677396	0.791634	0.854999	0.709096	0.423747	0.604461	0.544759	0.581255	0.790559	0.768634	0.621742	0.417419	0.787316	0.686414	0.658031	0.756088	0.610805	0.731217	0.777634
TCGA.D7.8572	0.545206	0.783814	0.918758	0.690341	0.774741	0.804215	0.688485	0.406207	0.629057	0.573674	0.542534	0.81213	0.765822	0.567185	0.535009	0.799231	0.684573	0.691738	0.819513	0.679156	0.78809	0.814788
TCGA.BR.6705	0.588147	0.702148	0.926242	0.653006	0.767539	0.826026	0.74398	0.438162	0.636049	0.61592	0.590381	0.803485	0.770327	0.578143	0.345293	0.745338	0.701825	0.767987	0.726389	0.579587	0.738664	0.767042
TCGA.BR.A44U	0.230641	0.686444	0.884162	0.618021	0.711414	0.735958	0.585272	0.379543	0.507369	0.432499	0.525378	0.758607	0.706606	0.543762	0.38697	0.695153	0.573853	0.652628	0.609966	0.582473	0.720638	0.754484
TCGA.BR.8382	0.493132	0.796566	0.9166	0.660387	0.814119	0.827344	0.717951	0.399334	0.625156	0.578147	0.532449	0.758877	0.77967	0.624605	0.513567	0.798599	0.680723	0.747145	0.743838	0.667908	0.748958	0.803158
TCGA.R5.A7ZF	0.260978	0.730427	0.868072	0.533512	0.665676	0.699238	0.564947	0.256414	0.331241	0.350173	0.547247	0.713955	0.663551	0.513172	0.427296	0.66141	0.54028	0.705193	0.560678	0.478947	0.681962	0.733321
TCGA.IN.AB1V	0.5385	0.650804	0.901873	0.600893	0.694693	0.701236	0.646083	0.412144	0.481799	0.382762	0.544947	0.743088	0.697486	0.49806	0.534042	0.691744	0.575768	0.730348	0.493316	0.511506	0.743169	0.768337
TCGA.BR.8384	0.582118	0.662059	0.926378	0.745221	0.799088	0.790759	0.774498	0.476628	0.603284	0.705008	0.553406	0.751715	0.805924	0.606783	0.271518	0.723864	0.711176	0.837636	0.728368	0.592788	0.767625	0.795552
TCGA.BR.7716	0.650635	0.785588	0.938221	0.648755	0.847959	0.804038	0.73986	0.45368	0.651281	0.595939	0.606465	0.853292	0.770391	0.630952	0.490979	0.812379	0.714066	0.69341	0.768333	0.663698	0.788732	0.812669
TCGA.MX.A5UG	0.818002	0.780327	0.938476	0.713682	0.837963	0.836035	0.7704	0.52356	0.653226	0.635191	0.612449	0.833629	0.813683	0.629686	0.579045	0.766646	0.732307	0.80179	0.745251	0.684276	0.793712	0.827251
TCGA.BR.4363	0.575049	0.830534	0.924433	0.664043	0.83512	0.820983	0.725753	0.474167	0.582141	0.563102	0.569214	0.801491	0.763315	0.613992	0.383439	0.716835	0.681064	0.706289	0.754446	0.637517	0.764596	0.762873
TCGA.CG.5724	0.40829	0.763407	0.928066	0.614374	0.781834	0.821713	0.711897	0.361237	0.561604	0.535171	0.515737	0.80862	0.731157	0.594102	0.497641	0.780745	0.650172	0.656761	0.792975	0.623847	0.761677	0.788945
TCGA.BR.A4J4	0.46615	0.758636	0.919903	0.647292	0.795384	0.810079	0.701179	0.380639	0.541765	0.445539	0.554039	0.759947	0.773053	0.587003	0.430275	0.713568	0.667155	0.690312	0.707557	0.599207	0.735448	0.750515
TCGA.D7.8579	0.591658	0.684239	0.922903	0.674106	0.751034	0.862518	0.737283	0.451064	0.651496	0.668102	0.553529	0.798969	0.769811	0.56596	0.628346	0.783963	0.684492	0.785205	0.773604	0.650939	0.800693	0.846882
TCGA.IN.A7NU	0.438097	0.752787	0.929044	0.583633	0.775343	0.774483	0.708611	0.382995	0.615691	0.572991	0.465864	0.782697	0.746916	0.555109	0.514879	0.747444	0.651505	0.715176	0.729187	0.63884	0.741306	0.786348
TCGA.RD.A8N0	0.869903	0.803324	0.952731	0.669557	0.890649	0.781479	0.788774	0.537986	0.583508	0.568278	0.646227	0.808751	0.770762	0.574166	0.297458	0.703418	0.721819	0.77442	0.698208	0.621639	0.752151	0.767802
TCGA.IN.A6RL	0.529375	0.702671	0.906809	0.573588	0.707838	0.772792	0.631349	0.393668	0.532493	0.52021	0.498813	0.741293	0.675751	0.508797	0.459339	0.748726	0.614122	0.685721	0.599401	0.571035	0.769146	0.782641
TCGA.VQ.A8E0	0.370854	0.719827	0.921882	0.613511	0.719594	0.766245	0.659252	0.381401	0.544902	0.482144	0.508198	0.84172	0.703903	0.540082	0.542747	0.729585	0.637258	0.633157	0.713689	0.631319	0.744411	0.806815
TCGA.D7.6524	0.502935	0.761851	0.94793	0.707495	0.747508	0.845193	0.720313	0.449077	0.681429	0.625204	0.581291	0.814522	0.783702	0.606304	0.668978	0.772099	0.707033	0.781784	0.780428	0.69437	0.803427	0.84309
TCGA.BR.8059	0.366021	0.691057	0.918462	0.649964	0.729597	0.797752	0.650167	0.415893	0.542665	0.50966	0.476315	0.73319	0.769848	0.578377	0.331696	0.763198	0.653631	0.741302	0.705046	0.540775	0.732311	0.772864
TCGA.FP.7916	0.716529	0.828732	0.94308	0.690236	0.875431	0.820667	0.79924	0.454638	0.650204	0.584651	0.586593	0.793293	0.815203	0.617884	0.39431	0.773826	0.707894	0.765493	0.776681	0.631552	0.74921	0.789643
TCGA.BR.4366	0.306385	0.73958	0.900245	0.627032	0.682084	0.815792	0.63939	0.418334	0.569632	0.472475	0.522749	0.799596	0.74692	0.504202	0.471249	0.801019	0.63143	0.688433	0.722997	0.602871	0.809113	0.754228
TCGA.VQ.A8PC	0.686837	0.76695	0.936995	0.67833	0.787224	0.810377	0.705897	0.483275	0.598403	0.560259	0.614692	0.805541	0.748588	0.573777	0.537852	0.783092	0.644799	0.756129	0.711914	0.64478	0.769556	0.802861
TCGA.CD.A48C	0.435839	0.781372	0.914441	0.591271	0.762011	0.791047	0.671757	0.43318	0.577372	0.532834	0.600725	0.746307	0.727099	0.554114	0.22676	0.781556	0.631348	0.726581	0.717702	0.605361	0.783191	0.747744
TCGA.HU.A4HD	0.346403	0.723947	0.904438	0.59989	0.684999	0.78242	0.607363	0.369052	0.564031	0.506003	0.48329	0.809882	0.692457	0.5131	0.405933	0.757573	0.632233	0.67521	0.672868	0.554931	0.764764	0.790508
TCGA.RD.A8N9	0.613019	0.765379	0.941791	0.614039	0.807442	0.796496	0.706119	0.474622	0.625011	0.593296	0.567466	0.784477	0.783587	0.654114	0.32765	0.762896	0.692204	0.757936	0.748703	0.622937	0.76877	0.781026
TCGA.VQ.A8PU	0.178137	0.677029	0.882204	0.567905	0.65448	0.727823	0.583571	0.309792	0.464016	0.420045	0.557754	0.724368	0.678545	0.51634	0.485088	0.695232	0.551239	0.666713	0.539111	0.580701	0.70508	0.753892
TCGA.BR.8588	0.656093	0.817598	0.924788	0.659021	0.833123	0.848438	0.732382	0.499932	0.660726	0.629021	0.605937	0.81967	0.793619	0.601472	0.545751	0.757741	0.704471	0.742709	0.739807	0.676225	0.796416	0.816594
TCGA.VQ.A8PJ	0.296259	0.699543	0.907707	0.574231	0.656946	0.748684	0.596838	0.348039	0.486087	0.361578	0.491587	0.779252	0.640201	0.51965	0.468076	0.725369	0.618165	0.676187	0.586941	0.549963	0.705727	0.758095
TCGA.D7.A748	0.538769	0.711844	0.949483	0.668987	0.790797	0.872453	0.730872	0.419337	0.72265	0.684432	0.6016	0.827589	0.790139	0.587022	0.596258	0.820945	0.720856	0.791504	0.833941	0.741468	0.824689	0.833483
TCGA.BR.8368	0.46846	0.789383	0.909857	0.560771	0.810024	0.761573	0.659108	0.397356	0.479694	0.367865	0.549036	0.765676	0.702553	0.498051	0.238144	0.710403	0.608912	0.649007	0.590179	0.598898	0.666049	0.718188
TCGA.BR.8080	0.686705	0.780755	0.956333	0.660164	0.81942	0.833764	0.732113	0.489082	0.672304	0.622129	0.591997	0.813954	0.781834	0.629426	0.446569	0.762284	0.704327	0.776464	0.78827	0.627548	0.785791	0.822151
TCGA.VQ.A94T	0.244363	0.688018	0.888388	0.59186	0.71827	0.756778	0.567056	0.388816	0.473142	0.339024	0.51369	0.695521	0.680159	0.583238	0.426699	0.724965	0.592079	0.695102	0.596391	0.584441	0.745348	0.756711
TCGA.BR.6564	0.610241	0.639132	0.920329	0.669125	0.81143	0.772487	0.746296	0.424116	0.639808	0.613301	0.558059	0.798717	0.798071	0.593631	0.354539	0.733554	0.708618	0.794477	0.678075	0.607305	0.751735	0.778001
TCGA.VQ.A91K	0.427336	0.747618	0.911343	0.652497	0.789241	0.856576	0.737611	0.385149	0.596389	0.534196	0.520743	0.810976	0.780505	0.571948	0.429843	0.723361	0.6714	0.697361	0.707447	0.601005	0.751936	0.758262
TCGA.BR.4370	0.600042	0.810303	0.961793	0.70013	0.814757	0.895624	0.729503	0.500578	0.663715	0.642362	0.622624	0.792352	0.810725	0.622165	0.622203	0.787192	0.707865	0.848749	0.827544	0.674046	0.801733	0.818746
TCGA.CG.5718	0.53083	0.748802	0.902003	0.58247	0.779828	0.84031	0.691553	0.419007	0.639642	0.540423	0.505608	0.848659	0.739064	0.60155	0.623013	0.734156	0.666014	0.656198	0.726693	0.631117	0.771974	0.823998
TCGA.VQ.A91D	0.343059	0.795534	0.927505	0.619918	0.783985	0.832028	0.731481	0.365125	0.523784	0.500502	0.485869	0.761096	0.766524	0.588687	0.425823	0.750448	0.640485	0.721303	0.730727	0.611715	0.706091	0.747558
TCGA.CD.8526	0.583555	0.761787	0.922916	0.599948	0.779984	0.769818	0.659705	0.353727	0.547029	0.476732	0.551969	0.789298	0.717516	0.54632	0.318854	0.714895	0.665456	0.691755	0.678855	0.565258	0.769225	0.760937
TCGA.BR.8361	0.43471	0.825902	0.904999	0.568629	0.83579	0.721716	0.737541	0.417181	0.488542	0.435294	0.456074	0.758852	0.753928	0.576942	0.406163	0.717959	0.646886	0.691172	0.627635	0.586445	0.718077	0.729332
TCGA.VQ.A91E	0.624278	0.822055	0.92211	0.599672	0.825273	0.782291	0.700859	0.419344	0.505673	0.408646	0.558165	0.770731	0.693186	0.552304	0.468818	0.726788	0.613978	0.691314	0.663783	0.596048	0.732271	0.745809
TCGA.D7.A74A	0.400135	0.761502	0.89012	0.574036	0.774941	0.739304	0.63335	0.383839	0.490856	0.403843	0.45659	0.738295	0.678345	0.522598	0.429214	0.708317	0.591171	0.706333	0.589591	0.584452	0.7084	0.690628
TCGA.CG.4441	0.468058	0.764467	0.907504	0.663127	0.758741	0.850573	0.686518	0.399506	0.61575	0.5325	0.544254	0.810742	0.765071	0.58026	0.6201	0.756216	0.67832	0.666753	0.747064	0.633259	0.766696	0.784459
TCGA.BR.8591	0.596171	0.809825	0.920964	0.674131	0.796196	0.862136	0.755776	0.409924	0.602887	0.547995	0.550593	0.752573	0.777563	0.625037	0.464615	0.767213	0.694958	0.726582	0.736044	0.621187	0.739032	0.757535
TCGA.R5.A7ZR	0.427433	0.741065	0.870083	0.567265	0.693089	0.723859	0.61781	0.33551	0.559549	0.414886	0.475664	0.801414	0.642197	0.513605	0.343654	0.722434	0.595735	0.625384	0.573364	0.570404	0.703412	0.765751
TCGA.CD.5799	0.377322	0.683569	0.891579	0.622069	0.712409	0.787517	0.61984	0.383785	0.598624	0.462718	0.505707	0.799963	0.717145	0.567748	0.482003	0.766129	0.625128	0.693545	0.691963	0.620843	0.751038	0.776829
TCGA.VB.A8QN	0.878999	0.862099	0.898061	0.717657	0.891233	0.761219	0.795387	0.519493	0.698867	0.633006	0.688593	0.852083	0.734664	0.649677	0.429146	0.71225	0.727242	0.665246	0.789277	0.678691	0.763282	0.778789
TCGA.CD.8535	0.208238	0.669658	0.894221	0.556332	0.621042	0.730116	0.535521	0.266502	0.396935	0.301504	0.521713	0.772644	0.692301	0.486244	0.189126	0.671876	0.550382	0.702552	0.56925	0.499307	0.708795	0.73319
TCGA.IN.A6RI	0.269621	0.680996	0.876174	0.594794	0.579504	0.750541	0.587596	0.286029	0.472823	0.298891	0.477645	0.734557	0.621479	0.486525	0.445488	0.727892	0.526425	0.525768	0.579417	0.569317	0.672763	0.720199
TCGA.B7.A5TI	0.580492	0.786075	0.915472	0.672278	0.759846	0.821972	0.674506	0.406624	0.615169	0.572957	0.537097	0.786086	0.747267	0.574671	0.355674	0.778589	0.66571	0.668155	0.682124	0.578123	0.762707	0.753373
TCGA.BR.A4J6	0.509673	0.615017	0.906115	0.557852	0.750818	0.693002	0.653943	0.368387	0.470683	0.478969	0.469176	0.760469	0.72479	0.536397	0.221652	0.641864	0.628409	0.793734	0.578284	0.553126	0.706215	0.750624
TCGA.FP.7829	0.433129	0.69618	0.909034	0.632866	0.64789	0.806237	0.649505	0.38949	0.591656	0.495028	0.556426	0.797176	0.73062	0.542476	0.488617	0.771566	0.644769	0.663899	0.741407	0.617355	0.770604	0.823202
TCGA.VQ.A8E7	0.25963	0.696055	0.899439	0.609824	0.63621	0.772345	0.600919	0.445945	0.496205	0.502193	0.492794	0.757217	0.707093	0.541535	0.565025	0.728054	0.578685	0.629631	0.633705	0.577549	0.765369	0.791566
TCGA.VQ.AA6K	0.470187	0.764754	0.922278	0.618235	0.794432	0.759195	0.677987	0.425443	0.509132	0.493661	0.493713	0.813501	0.73235	0.583167	0.466336	0.686956	0.642597	0.746095	0.612488	0.601711	0.733813	0.785942
TCGA.CG.4438	0.400066	0.823714	0.94197	0.669486	0.848302	0.774166	0.730091	0.402649	0.595632	0.467708	0.53732	0.778607	0.755672	0.568763	0.395497	0.770973	0.656069	0.720461	0.787294	0.620265	0.751241	0.784027
TCGA.BR.7707	0.437889	0.814547	0.920383	0.609058	0.822526	0.816396	0.722156	0.430356	0.607068	0.4745	0.561664	0.792463	0.763989	0.659181	0.506978	0.772481	0.668334	0.742137	0.715182	0.614044	0.744536	0.778436
TCGA.KB.A93G	0.387634	0.737581	0.940765	0.689036	0.667083	0.832985	0.674266	0.518174	0.648911	0.607299	0.570552	0.77981	0.758656	0.60011	0.711374	0.746824	0.673456	0.735572	0.825005	0.640313	0.76235	0.836663
TCGA.BR.6457	0.709569	0.702733	0.94042	0.721158	0.818161	0.826335	0.741034	0.44485	0.651813	0.679631	0.581119	0.825825	0.798777	0.633248	0.381743	0.766688	0.720686	0.78632	0.722576	0.610983	0.767578	0.799428
TCGA.CG.4475	0.353891	0.749029	0.925023	0.698881	0.689193	0.860735	0.645361	0.466332	0.649136	0.627173	0.579558	0.787981	0.75314	0.567144	0.589904	0.787566	0.682731	0.777199	0.78345	0.639389	0.80064	0.83375
TCGA.BR.8380	0.585487	0.668871	0.907521	0.722781	0.722448	0.777177	0.70711	0.453369	0.59723	0.621157	0.600839	0.794754	0.773282	0.560459	0.369076	0.756911	0.673942	0.743943	0.683383	0.599947	0.730936	0.800905
TCGA.BR.A44T	0.926011	0.769702	0.953087	0.698734	0.889152	0.718988	0.767552	0.454552	0.565441	0.519222	0.606637	0.820709	0.787372	0.611916	0.22829	0.663896	0.699257	0.754913	0.707453	0.625884	0.68036	0.75343
TCGA.BR.6454	0.691198	0.820054	0.947906	0.634815	0.887993	0.80731	0.791172	0.402797	0.625695	0.542703	0.597365	0.837	0.778961	0.639593	0.545078	0.753535	0.727336	0.73336	0.717521	0.641921	0.749173	0.793455
TCGA.VQ.A8PH	0.508728	0.77783	0.893552	0.585524	0.795093	0.691572	0.604425	0.392312	0.455807	0.345936	0.541301	0.784252	0.678236	0.503582	0.319543	0.685806	0.57925	0.569903	0.577445	0.536538	0.705802	0.74537
TCGA.F1.6874	0.340489	0.82228	0.926562	0.61998	0.800845	0.830299	0.709797	0.452435	0.550223	0.50278	0.513718	0.80842	0.741004	0.606079	0.637491	0.782903	0.668952	0.677034	0.77407	0.638518	0.738225	0.814056
TCGA.MX.A5UJ	0.594517	0.744316	0.918485	0.641883	0.752694	0.82876	0.688553	0.417423	0.603788	0.579358	0.558958	0.774382	0.739263	0.539563	0.453033	0.76651	0.668963	0.740783	0.698844	0.581453	0.742649	0.780044
TCGA.CG.4301	0.465124	0.76416	0.945814	0.66861	0.774121	0.838119	0.725721	0.513969	0.6455	0.650789	0.56212	0.777648	0.780005	0.578859	0.479421	0.754212	0.678885	0.79215	0.785472	0.64058	0.815813	0.783388
TCGA.VQ.A92D	0.289355	0.710882	0.888141	0.57713	0.657423	0.752115	0.594087	0.361193	0.435641	0.437498	0.487427	0.707574	0.683474	0.524675	0.369202	0.739193	0.592949	0.676581	0.640975	0.51742	0.720455	0.718043
TCGA.BR.8592	0.718887	0.700524	0.913644	0.717123	0.777292	0.792132	0.739198	0.491098	0.631879	0.63342	0.603872	0.790321	0.798552	0.568436	0.402939	0.735847	0.703628	0.769048	0.687417	0.633231	0.74969	0.797318
TCGA.BR.8381	0.713458	0.849532	0.93818	0.660217	0.889055	0.782024	0.77013	0.406793	0.610478	0.496654	0.615082	0.796683	0.803022	0.586534	0.290991	0.767808	0.692206	0.746567	0.745151	0.625509	0.724517	0.773859
TCGA.D7.A747	0.725985	0.719148	0.927671	0.674559	0.800771	0.73286	0.711794	0.375785	0.543253	0.512386	0.564105	0.774763	0.768013	0.56096	0.26413	0.673272	0.665615	0.73974	0.669222	0.624321	0.700986	0.77179
TCGA.BR.4357	0.565987	0.842726	0.929854	0.676005	0.831737	0.82521	0.723497	0.459996	0.644072	0.560448	0.567046	0.825197	0.757177	0.634382	0.543672	0.772488	0.686113	0.694551	0.827532	0.666014	0.807698	0.841828
TCGA.FP.8631	0.262493	0.628154	0.8966	0.520098	0.568572	0.710326	0.567354	0.30534	0.483462	0.417993	0.442161	0.702809	0.683644	0.475813	0.283264	0.68598	0.499163	0.633805	0.494808	0.492525	0.742819	0.708708
TCGA.FP.8211	0.450733	0.75874	0.921529	0.566891	0.835806	0.746239	0.677032	0.360589	0.489057	0.414096	0.522798	0.784989	0.705591	0.538337	0.296605	0.688808	0.664587	0.718271	0.585386	0.52837	0.731902	0.699355
TCGA.BR.8373	0.378034	0.693619	0.892317	0.621689	0.655851	0.786099	0.648435	0.386579	0.54286	0.571996	0.599523	0.771657	0.743775	0.53196	0.522297	0.725042	0.645328	0.679578	0.698521	0.615737	0.787211	0.80419
TCGA.HU.A4G3	0.436414	0.683289	0.899228	0.631486	0.744145	0.799484	0.666928	0.420234	0.525503	0.538521	0.493573	0.759866	0.698431	0.51956	0.470809	0.745298	0.611567	0.704245	0.643131	0.584827	0.761444	0.769324
TCGA.IN.7806	0.502448	0.652447	0.901545	0.624774	0.649998	0.726385	0.618197	0.391965	0.489031	0.370795	0.521483	0.773099	0.701272	0.484975	0.409074	0.698705	0.595065	0.674321	0.576423	0.507667	0.733902	0.750417
TCGA.BR.8589	0.484171	0.860559	0.92735	0.611079	0.902444	0.755537	0.759177	0.441618	0.58164	0.4223	0.590953	0.806864	0.759761	0.586662	0.402186	0.735489	0.648278	0.744188	0.79394	0.648514	0.747277	0.779169
TCGA.BR.6802	0.650891	0.843722	0.940022	0.619992	0.875379	0.819055	0.799858	0.454394	0.623975	0.539822	0.584496	0.812245	0.781798	0.649219	0.520428	0.749013	0.71483	0.726612	0.727972	0.697452	0.750712	0.778713
TCGA.HF.7133	0.616081	0.8179	0.927061	0.680252	0.802823	0.855091	0.74141	0.451037	0.667632	0.654739	0.614451	0.819324	0.785418	0.607345	0.542342	0.7998	0.706768	0.765105	0.807956	0.667081	0.809016	0.785297
TCGA.HF.A5NB	0.256159	0.789119	0.899386	0.541219	0.762417	0.786263	0.679409	0.378419	0.44444	0.317177	0.459204	0.759587	0.718807	0.563109	0.327485	0.730024	0.612148	0.630914	0.651254	0.543691	0.708237	0.685451
TCGA.BR.4294	0.340264	0.611094	0.837389	0.643978	0.68929	0.722591	0.540874	0.377997	0.522149	0.475269	0.444398	0.83791	0.701645	0.548592	0.425115	0.679249	0.611074	0.62941	0.57841	0.554503	0.76394	0.734081
TCGA.HU.A4GU	0.161309	0.708171	0.879698	0.543621	0.734774	0.766916	0.602025	0.370407	0.451633	0.372905	0.492312	0.763719	0.691222	0.500126	0.449664	0.693003	0.585986	0.623597	0.673619	0.592155	0.720421	0.756205
TCGA.CG.5719	0.539219	0.720183	0.938385	0.658525	0.777252	0.855658	0.738182	0.441119	0.676462	0.613803	0.566607	0.817732	0.779155	0.633752	0.563719	0.779438	0.697893	0.755489	0.7701	0.623662	0.771615	0.832217
TCGA.HU.8610	0.425512	0.805518	0.952924	0.660061	0.809216	0.808634	0.724175	0.467395	0.624717	0.603464	0.57152	0.828045	0.753191	0.630114	0.518052	0.76855	0.695244	0.729189	0.859039	0.69001	0.767682	0.799008
TCGA.CD.8531	0.836943	0.823257	0.910577	0.652705	0.767291	0.782706	0.716601	0.459288	0.632862	0.541574	0.645711	0.805331	0.702303	0.53517	0.272075	0.763877	0.671699	0.620525	0.773513	0.589649	0.674536	0.741534
TCGA.VQ.A8PX	0.446124	0.776914	0.895167	0.598407	0.764397	0.69866	0.687076	0.396292	0.461785	0.332272	0.53576	0.758814	0.679078	0.46941	0.535152	0.651477	0.590617	0.666075	0.581285	0.627387	0.738836	0.766859
TCGA.BR.7959	0.426361	0.72309	0.938733	0.697447	0.716949	0.827363	0.708312	0.407301	0.625409	0.613767	0.585199	0.794756	0.799994	0.586732	0.486857	0.739716	0.676355	0.798628	0.713785	0.650551	0.817554	0.815589
TCGA.VQ.A8PF	0.653992	0.858151	0.94072	0.69323	0.888032	0.814396	0.801473	0.454129	0.637258	0.563402	0.588004	0.808032	0.784848	0.610642	0.489721	0.748373	0.700121	0.742447	0.769161	0.649695	0.764631	0.778636
TCGA.JY.A938	0.633605	0.839821	0.929408	0.665011	0.823835	0.812902	0.707097	0.39755	0.574112	0.513093	0.599426	0.794615	0.763936	0.56981	0.556494	0.775369	0.679064	0.735362	0.736081	0.667062	0.779503	0.781801
TCGA.CG.5716	0.7815	0.758054	0.933855	0.650148	0.796853	0.807254	0.720269	0.456474	0.622737	0.563028	0.647227	0.816608	0.716474	0.55331	0.503261	0.759763	0.677823	0.709636	0.682643	0.627215	0.771569	0.795507
TCGA.CD.5801	0.564654	0.818466	0.931698	0.604186	0.926311	0.758465	0.790421	0.420302	0.634809	0.460575	0.477843	0.80479	0.775832	0.632631	0.320372	0.685066	0.682583	0.671638	0.710724	0.630722	0.735067	0.748183
TCGA.CG.4442	0.310753	0.774631	0.906781	0.61748	0.733969	0.811787	0.59759	0.397785	0.453107	0.395513	0.519639	0.739214	0.730229	0.540126	0.422589	0.717033	0.596096	0.731096	0.72098	0.554388	0.760387	0.762119
TCGA.RD.A7BW	0.502382	0.726701	0.94033	0.665225	0.868286	0.779989	0.781024	0.466934	0.640278	0.61105	0.539221	0.796896	0.817509	0.592907	0.267893	0.735095	0.719024	0.848224	0.75464	0.629573	0.77207	0.777447
TCGA.HU.A4H6	0.726124	0.786932	0.916102	0.588735	0.767979	0.788639	0.677929	0.444876	0.594866	0.450057	0.522391	0.773327	0.711217	0.559915	0.534016	0.723365	0.650748	0.709085	0.698994	0.621099	0.752141	0.786194
TCGA.BR.8690	0.486056	0.796446	0.910597	0.580453	0.872112	0.731616	0.68762	0.373017	0.552049	0.422743	0.501321	0.760368	0.75533	0.576329	0.328258	0.75527	0.63859	0.62973	0.733941	0.628678	0.717217	0.76783
TCGA.RD.A8NB	0.660238	0.818976	0.927787	0.669935	0.832271	0.858088	0.766918	0.450037	0.616694	0.587752	0.575495	0.801345	0.786176	0.651314	0.508783	0.764482	0.707617	0.790718	0.735701	0.650699	0.770566	0.766454
TCGA.CD.8528	0.308449	0.738625	0.886665	0.588987	0.719408	0.821766	0.656519	0.380456	0.544961	0.496236	0.560416	0.734603	0.722404	0.534844	0.500576	0.761249	0.644404	0.669324	0.712539	0.61216	0.751886	0.748686
TCGA.VQ.A927	0.494026	0.706199	0.911615	0.627119	0.735397	0.771108	0.674682	0.428898	0.512136	0.453945	0.54696	0.764471	0.720097	0.543519	0.545189	0.745307	0.622039	0.735125	0.609322	0.608205	0.737313	0.760688
TCGA.HU.A4G8	0.655088	0.857026	0.911227	0.618352	0.812029	0.778429	0.764683	0.438982	0.52993	0.389031	0.579237	0.727349	0.735581	0.564056	0.331728	0.741487	0.640475	0.666903	0.698338	0.592107	0.725112	0.721268
TCGA.CG.4437	0.636413	0.762849	0.930066	0.654883	0.845609	0.864099	0.720678	0.453048	0.669083	0.657297	0.583101	0.813992	0.776899	0.613033	0.530269	0.766333	0.704732	0.67041	0.78408	0.66113	0.765403	0.76924
TCGA.RD.A8MW	0.609567	0.797594	0.947603	0.669813	0.79748	0.831946	0.727354	0.459537	0.677034	0.522138	0.563059	0.844388	0.776244	0.606839	0.4946	0.775699	0.708099	0.68042	0.845727	0.658146	0.780788	0.815379
TCGA.RD.A8N1	0.763277	0.839291	0.950319	0.678978	0.87002	0.784113	0.770693	0.516662	0.595634	0.610966	0.581999	0.809172	0.778587	0.616324	0.362458	0.719803	0.717263	0.713702	0.752436	0.633785	0.782471	0.778809
TCGA.D7.8570	0.660383	0.840556	0.93603	0.666831	0.901457	0.797192	0.797368	0.452346	0.667797	0.543934	0.565421	0.827132	0.798251	0.644802	0.408524	0.766686	0.714613	0.70354	0.857894	0.635793	0.761128	0.805718
TCGA.BR.8077	0.51885	0.787886	0.923553	0.61991	0.841425	0.740606	0.685109	0.435283	0.590694	0.540169	0.55826	0.837481	0.728122	0.560317	0.4727	0.774011	0.671508	0.689913	0.73362	0.600968	0.760077	0.803324
TCGA.VQ.A94U	0.322503	0.626925	0.901392	0.589714	0.624281	0.745334	0.610645	0.392046	0.45562	0.446125	0.488158	0.752266	0.713259	0.507246	0.298306	0.65816	0.570705	0.693248	0.544901	0.509264	0.700162	0.725031
TCGA.HU.A4GH	0.406321	0.710096	0.904491	0.509507	0.701029	0.721379	0.655647	0.388495	0.47211	0.353438	0.505793	0.761847	0.635925	0.485411	0.598185	0.698372	0.569737	0.68374	0.540687	0.578052	0.785484	0.754888
TCGA.BR.4253	0.601565	0.925245	0.948214	0.659878	0.939042	0.833616	0.809615	0.500212	0.63503	0.60209	0.605965	0.821148	0.786292	0.658386	0.591847	0.775703	0.714741	0.768639	0.81358	0.696154	0.783804	0.770147
TCGA.HU.8608	0.647655	0.889451	0.940238	0.616973	0.888891	0.791171	0.828472	0.461594	0.612923	0.498178	0.616369	0.800999	0.76731	0.625123	0.586149	0.741758	0.702097	0.743791	0.794327	0.663788	0.773566	0.776571
TCGA.CG.4466	0.14053	0.771728	0.901363	0.558824	0.700886	0.744002	0.551802	0.404558	0.445504	0.36369	0.506511	0.688782	0.635063	0.466567	0.465613	0.705331	0.50755	0.679095	0.560222	0.537113	0.716604	0.791761
TCGA.VQ.A91Q	0.292076	0.656307	0.911228	0.614709	0.637935	0.754461	0.638457	0.400349	0.507223	0.53014	0.515066	0.715121	0.735793	0.525738	0.356533	0.698423	0.615068	0.760911	0.639684	0.548567	0.749476	0.74866
TCGA.VQ.A923	0.683401	0.854657	0.93921	0.661239	0.894631	0.769975	0.792503	0.516325	0.590347	0.508792	0.590682	0.784229	0.771429	0.560913	0.451483	0.719373	0.687148	0.745914	0.71893	0.626861	0.722693	0.768743
TCGA.CD.8530	0.499216	0.71379	0.923958	0.649197	0.754785	0.81081	0.67924	0.430124	0.576787	0.571467	0.566568	0.77156	0.770509	0.572596	0.358919	0.729683	0.647172	0.76948	0.702149	0.598078	0.760277	0.792884
TCGA.HU.A4H3	0.384183	0.790373	0.903277	0.592318	0.80967	0.811455	0.638596	0.45229	0.503225	0.492917	0.474431	0.740134	0.742475	0.568487	0.377304	0.756908	0.643075	0.662706	0.672747	0.545146	0.716873	0.724234
TCGA.HU.A4H0	0.480992	0.84992	0.916083	0.618074	0.862784	0.791133	0.742814	0.424518	0.550434	0.469043	0.54641	0.745577	0.732841	0.562773	0.292181	0.697287	0.654224	0.720238	0.673055	0.585934	0.72988	0.72981
TCGA.VQ.A8PQ	0.90392	0.803578	0.967469	0.675011	0.871694	0.789247	0.772021	0.497802	0.588314	0.591496	0.618903	0.826795	0.768185	0.574894	0.343081	0.739604	0.702472	0.761533	0.737159	0.656092	0.757598	0.789657
TCGA.D7.8573	0.478941	0.750686	0.890593	0.552895	0.743714	0.74762	0.606459	0.265513	0.431166	0.351027	0.537957	0.76379	0.702626	0.478881	0.412054	0.64787	0.537451	0.659232	0.616078	0.539563	0.725758	0.748828
TCGA.BR.A4J8	0.449563	0.679713	0.921506	0.580697	0.710429	0.697973	0.67069	0.41147	0.520131	0.439613	0.525175	0.744444	0.739397	0.514283	0.259208	0.66802	0.602217	0.718227	0.598635	0.55314	0.713731	0.762625
TCGA.BR.8487	0.43344	0.759059	0.909549	0.544771	0.78706	0.75137	0.682644	0.344111	0.539616	0.374493	0.500997	0.77074	0.700977	0.569321	0.292943	0.742299	0.630564	0.619309	0.669475	0.615261	0.721098	0.74002
TCGA.VQ.A91N	0.503835	0.754845	0.913556	0.612512	0.749601	0.755483	0.647079	0.41857	0.420701	0.418807	0.56319	0.780851	0.672923	0.508567	0.360633	0.710691	0.604517	0.745195	0.556817	0.562482	0.734162	0.714926
TCGA.HU.8602	0.455674	0.887705	0.922132	0.587922	0.840477	0.82223	0.755734	0.441665	0.615237	0.486444	0.540585	0.794426	0.804845	0.641928	0.546456	0.787598	0.697341	0.659059	0.816887	0.696778	0.783804	0.771384
TCGA.VQ.A91Z	0.152661	0.627695	0.862875	0.457039	0.546594	0.646163	0.498894	0.20261	0.326106	0.206771	0.512973	0.752511	0.627763	0.420789	0.34768	0.654927	0.525586	0.527174	0.487881	0.46123	0.679015	0.719344
TCGA.VQ.A94O	0.389853	0.768604	0.909133	0.601475	0.781091	0.699511	0.608834	0.380047	0.507285	0.36184	0.571635	0.814883	0.722841	0.553933	0.406616	0.7311	0.613759	0.617695	0.646788	0.585597	0.725368	0.774328
TCGA.VQ.A94R	0.468654	0.738193	0.887472	0.637635	0.747098	0.773561	0.704695	0.375629	0.520334	0.450065	0.577724	0.74518	0.727795	0.518631	0.239796	0.700723	0.617877	0.641099	0.613412	0.549228	0.72014	0.746527
TCGA.BR.4368	0.598145	0.821161	0.938338	0.695019	0.852705	0.813453	0.695005	0.550974	0.617188	0.603029	0.536802	0.809921	0.790653	0.601207	0.371288	0.751757	0.696294	0.77717	0.78735	0.62854	0.811047	0.759475
TCGA.FP.8210	0.831328	0.741747	0.950978	0.697916	0.854875	0.837687	0.785515	0.446057	0.673287	0.628783	0.627231	0.842879	0.814938	0.617891	0.457651	0.762553	0.736581	0.803158	0.781883	0.644667	0.794018	0.822481
TCGA.BR.8295	0.377684	0.620363	0.843719	0.517556	0.582712	0.622767	0.474556	0.265715	0.366171	0.296077	0.383138	0.722793	0.600109	0.458114	0.0400986	0.636827	0.484441	0.564607	0.456326	0.482672	0.712808	0.695398
TCGA.SW.A7EA	0.284596	0.782216	0.91328	0.584615	0.833599	0.766485	0.718903	0.326993	0.537387	0.455379	0.528117	0.710672	0.757687	0.556618	0.378917	0.690094	0.613698	0.675063	0.654241	0.60975	0.722488	0.698541
TCGA.CD.5803	0.758973	0.820514	0.958181	0.677808	0.899146	0.845194	0.804526	0.444684	0.701678	0.614078	0.617614	0.837027	0.822608	0.657038	0.355028	0.79318	0.754198	0.797873	0.830342	0.654585	0.779482	0.786487
TCGA.CG.5717	0.695028	0.77333	0.935047	0.726836	0.825411	0.801027	0.736451	0.482673	0.635651	0.639237	0.551851	0.821028	0.761704	0.610088	0.57929	0.74099	0.689448	0.759713	0.671585	0.666039	0.822501	0.814067
TCGA.D7.6520	0.430788	0.684076	0.926844	0.644475	0.715459	0.81843	0.675186	0.336647	0.568891	0.565431	0.532692	0.839211	0.752227	0.576675	0.392455	0.762308	0.662842	0.691389	0.684829	0.610775	0.787052	0.758369
TCGA.BR.6803	0.679207	0.735811	0.936722	0.70435	0.834107	0.792696	0.743283	0.435542	0.645492	0.623344	0.584019	0.805624	0.791414	0.637018	0.35491	0.729613	0.723162	0.787038	0.70515	0.603407	0.766588	0.791355
TCGA.D7.6519	0.309853	0.683495	0.921774	0.618407	0.778605	0.775497	0.679203	0.354131	0.588928	0.541529	0.520539	0.78525	0.748203	0.574392	0.290533	0.721139	0.650549	0.711041	0.643314	0.612671	0.798951	0.741941
TCGA.HU.8249	0.395377	0.766503	0.894339	0.537842	0.828847	0.735659	0.589154	0.339453	0.466035	0.466596	0.515827	0.746102	0.698062	0.534169	0.347693	0.693107	0.589563	0.56769	0.651501	0.591346	0.693869	0.7395
TCGA.CD.8525	0.656352	0.789343	0.917928	0.592154	0.81117	0.771179	0.679969	0.390157	0.627284	0.429828	0.54117	0.83215	0.725599	0.601782	0.508475	0.773695	0.652461	0.664103	0.734853	0.618756	0.754275	0.790575
TCGA.VQ.A8PO	0.68361	0.85665	0.932592	0.646183	0.854692	0.77683	0.74353	0.486184	0.575258	0.44538	0.589031	0.785931	0.764408	0.617587	0.349915	0.757455	0.684934	0.695048	0.727418	0.651105	0.69181	0.750933
TCGA.BR.A4IV	0.547305	0.621299	0.915359	0.706915	0.732781	0.791728	0.702895	0.437748	0.609322	0.652254	0.530033	0.792005	0.789916	0.609831	0.375539	0.741359	0.680087	0.815043	0.725254	0.592542	0.821855	0.791827
TCGA.D7.6525	0.358867	0.705697	0.911928	0.639652	0.750114	0.798522	0.691924	0.323436	0.569572	0.544055	0.560695	0.80607	0.748629	0.603245	0.425804	0.757619	0.675044	0.650605	0.7709	0.557377	0.7575	0.790016
TCGA.BR.8676	0.378891	0.800228	0.871674	0.600255	0.84732	0.667135	0.727299	0.355764	0.533679	0.442553	0.575922	0.788626	0.734384	0.523504	0.496126	0.70273	0.594009	0.665981	0.670973	0.546791	0.749136	0.705277
TCGA.CD.8532	0.654623	0.799654	0.941823	0.619632	0.865144	0.809815	0.790634	0.452405	0.626305	0.585715	0.580249	0.82839	0.749678	0.580255	0.335502	0.748235	0.713056	0.712403	0.705516	0.635379	0.756833	0.771783
TCGA.RD.A8N4	0.625555	0.660715	0.907603	0.710686	0.78519	0.721872	0.714524	0.496857	0.576278	0.591166	0.571259	0.762487	0.768572	0.571749	0.271224	0.703106	0.673211	0.853039	0.684261	0.567949	0.770697	0.775172
TCGA.D7.5577	0.548481	0.831364	0.928885	0.643264	0.88546	0.816575	0.764975	0.424039	0.635492	0.580563	0.57009	0.809892	0.774139	0.639739	0.486386	0.783546	0.684277	0.721405	0.798487	0.647735	0.75527	0.76398
TCGA.VQ.A8DV	0.239788	0.671144	0.88757	0.586016	0.654768	0.703692	0.521068	0.334028	0.455115	0.43003	0.44862	0.846739	0.636005	0.515299	0.40816	0.724653	0.53151	0.574029	0.580692	0.541321	0.764427	0.769966
TCGA.KB.A6F7	0.51325	0.814805	0.906762	0.60176	0.826216	0.685476	0.684869	0.393174	0.627564	0.501638	0.495623	0.810749	0.704529	0.592266	0.443382	0.749195	0.651356	0.613378	0.723739	0.569621	0.781881	0.737315
TCGA.RD.A8MV	0.729502	0.833247	0.955062	0.643081	0.863644	0.81458	0.753189	0.470478	0.651959	0.544733	0.619278	0.805288	0.760774	0.635251	0.686001	0.799717	0.691727	0.698094	0.709871	0.689344	0.779439	0.812644
TCGA.F1.A72C	0.588317	0.79555	0.911916	0.64309	0.794995	0.775262	0.683336	0.439213	0.565362	0.481636	0.552865	0.787197	0.73919	0.584222	0.388682	0.750147	0.655121	0.727151	0.721998	0.628971	0.737872	0.741419
TCGA.BR.7704	0.654309	0.806364	0.932283	0.570413	0.891492	0.771024	0.721874	0.423426	0.584457	0.502655	0.604691	0.892424	0.771612	0.631681	0.381335	0.735968	0.704783	0.6503	0.713374	0.627791	0.745421	0.773473
TCGA.RD.A7BT	0.400372	0.750755	0.874091	0.582665	0.73726	0.72154	0.609131	0.37736	0.497615	0.393421	0.527632	0.771815	0.660114	0.517842	0.444353	0.697619	0.558627	0.59969	0.597321	0.576621	0.711649	0.764791
TCGA.D7.6818	0.541942	0.724559	0.92293	0.686615	0.69745	0.876843	0.691074	0.468363	0.685398	0.644272	0.589119	0.875003	0.745699	0.570076	0.61203	0.788759	0.696353	0.6999	0.815473	0.686491	0.809122	0.843015
TCGA.KB.A93H	0.154137	0.70844	0.889797	0.548136	0.702698	0.712479	0.634738	0.3638	0.462128	0.238268	0.438549	0.762378	0.650756	0.45636	0.340502	0.698785	0.540742	0.658735	0.543329	0.558992	0.667097	0.723562
TCGA.CD.8533	0.252441	0.627134	0.84933	0.607653	0.614238	0.663703	0.532398	0.311884	0.401269	0.302239	0.526099	0.798848	0.674783	0.448492	0.297126	0.697965	0.526259	0.525228	0.550768	0.494778	0.723065	0.720327
TCGA.3M.AB46	0.219265	0.719012	0.8696	0.568143	0.666699	0.737007	0.540705	0.34313	0.513029	0.334203	0.532158	0.713814	0.704589	0.524113	0.394327	0.659242	0.537285	0.637166	0.559043	0.518974	0.703743	0.760487
TCGA.F1.A448	0.663297	0.791393	0.935033	0.679641	0.785574	0.812304	0.697147	0.501991	0.683999	0.59682	0.603012	0.792534	0.751941	0.599023	0.59423	0.775406	0.686919	0.721155	0.80038	0.670651	0.766971	0.838466
TCGA.BR.4371	0.329645	0.785723	0.904697	0.567331	0.777586	0.747826	0.643172	0.400921	0.50532	0.434193	0.554323	0.80979	0.692729	0.517581	0.452375	0.699566	0.604445	0.683243	0.639489	0.593804	0.734399	0.761841
TCGA.RD.A7C1	0.338543	0.808382	0.919089	0.593813	0.832359	0.752754	0.689906	0.319253	0.523931	0.457385	0.455914	0.746191	0.683893	0.526048	0.546917	0.671641	0.609853	0.614613	0.723634	0.596162	0.709476	0.725883
TCGA.SW.A7EB	0.632137	0.737051	0.917204	0.620177	0.790387	0.715643	0.644317	0.450638	0.569612	0.489079	0.461379	0.867307	0.688038	0.514798	0.390166	0.715906	0.634793	0.652148	0.614232	0.54654	0.739059	0.738929
TCGA.D7.6815	0.421052	0.671263	0.900556	0.585098	0.700643	0.803613	0.647502	0.350269	0.542694	0.46897	0.526978	0.795282	0.730657	0.52078	0.412072	0.750058	0.63178	0.648381	0.690358	0.61083	0.759632	0.757786
TCGA.BR.6566	0.52191	0.775403	0.928629	0.613068	0.833149	0.821885	0.733322	0.393335	0.627698	0.536483	0.554322	0.805284	0.757191	0.609334	0.421551	0.794537	0.6644	0.641443	0.761828	0.68366	0.727455	0.752072
TCGA.B7.A5TK	0.535322	0.8175	0.966877	0.719963	0.919642	0.800991	0.810547	0.428306	0.647972	0.607024	0.5585	0.818296	0.810503	0.659816	0.443775	0.807406	0.743128	0.819031	0.816537	0.690166	0.77176	0.761132
TCGA.FP.7735	0.648882	0.769951	0.933162	0.672772	0.816781	0.7825	0.693013	0.449433	0.626859	0.54024	0.57623	0.878283	0.734962	0.670816	0.446716	0.754785	0.674421	0.70209	0.71356	0.596416	0.763095	0.799135
TCGA.BR.8483	0.227294	0.661509	0.894519	0.575415	0.666737	0.717441	0.525976	0.283358	0.460325	0.305634	0.52873	0.768508	0.679433	0.5206	0.245873	0.674798	0.547053	0.685073	0.572616	0.460978	0.740206	0.736373
TCGA.R5.A7O7	0.416278	0.763693	0.913404	0.553561	0.733532	0.7486	0.618867	0.29115	0.436681	0.409437	0.474302	0.760019	0.672055	0.51824	0.369591	0.672436	0.575959	0.673319	0.605374	0.528558	0.69587	0.757337
TCGA.BR.8286	0.3849	0.777375	0.928305	0.617894	0.77288	0.786677	0.668605	0.391561	0.506573	0.483324	0.550206	0.769102	0.724342	0.550783	0.27155	0.750425	0.631373	0.687599	0.712711	0.566923	0.751974	0.745712
TCGA.D7.5578	0.654291	0.767134	0.924308	0.698578	0.814287	0.82464	0.70673	0.447952	0.680682	0.583873	0.618104	0.829025	0.747745	0.602988	0.546991	0.777217	0.696602	0.704731	0.74035	0.668203	0.763615	0.806068
TCGA.FX.A3NK	0.549903	0.685066	0.928877	0.724636	0.746824	0.832354	0.753554	0.483097	0.671388	0.642241	0.626498	0.805977	0.781212	0.601387	0.424431	0.768186	0.679315	0.753755	0.730995	0.59082	0.748791	0.797535
TCGA.D7.6527	0.515126	0.709034	0.933354	0.647323	0.75888	0.811409	0.664353	0.429403	0.590807	0.554689	0.575632	0.825291	0.713252	0.544831	0.548223	0.746569	0.647094	0.681009	0.667071	0.604556	0.736824	0.798981
TCGA.BR.7197	0.321147	0.629489	0.890258	0.584215	0.610488	0.716288	0.563336	0.324105	0.451864	0.300639	0.480078	0.77112	0.699681	0.477372	0.219412	0.669543	0.569398	0.608466	0.539342	0.505491	0.758451	0.746467
TCGA.VQ.AA69	0.323042	0.847893	0.877328	0.627488	0.804814	0.724533	0.673332	0.385311	0.471526	0.46152	0.514614	0.791082	0.720664	0.554172	0.254473	0.688152	0.569857	0.648286	0.708792	0.535063	0.761411	0.765169
TCGA.D7.8574	0.861254	0.760357	0.94131	0.689858	0.870108	0.790953	0.784336	0.480756	0.621935	0.553764	0.620481	0.821014	0.768467	0.536802	0.304756	0.68689	0.728172	0.690295	0.727765	0.640323	0.729381	0.828652
TCGA.B7.A5TN	0.375476	0.670188	0.926064	0.617297	0.725493	0.807398	0.65803	0.431655	0.571532	0.533532	0.528137	0.748125	0.755387	0.562608	0.356148	0.737698	0.635388	0.699391	0.683476	0.621858	0.718014	0.781323
TCGA.BR.7957	0.467003	0.708554	0.916175	0.704404	0.7295	0.853101	0.703503	0.455479	0.626432	0.651905	0.594007	0.797655	0.764709	0.565795	0.513156	0.748914	0.68374	0.786609	0.666243	0.631797	0.759619	0.825363
TCGA.D7.8575	0.47442	0.689178	0.92382	0.575827	0.708456	0.795673	0.753092	0.499418	0.627327	0.50384	0.497079	0.775587	0.727315	0.52595	0.492965	0.774135	0.635849	0.73318	0.752928	0.591492	0.793955	0.807815
TCGA.BR.A4QL	0.311573	0.766572	0.874347	0.52594	0.76707	0.708641	0.619679	0.291482	0.464304	0.33923	0.426979	0.701205	0.692461	0.533173	0.305384	0.698587	0.559287	0.526719	0.573017	0.561298	0.656075	0.733764
TCGA.EQ.8122	0.276457	0.710641	0.906335	0.628735	0.640674	0.795231	0.584434	0.380429	0.595724	0.49337	0.550137	0.766284	0.719851	0.563373	0.478531	0.753971	0.612226	0.726191	0.688582	0.596949	0.766531	0.811897
TCGA.CG.5720	0.603579	0.792518	0.920773	0.665712	0.79738	0.838079	0.742109	0.478332	0.700846	0.676701	0.592473	0.830468	0.768626	0.614469	0.663223	0.811703	0.689398	0.696039	0.776564	0.680774	0.761147	0.836484
TCGA.CD.5800	0.522219	0.718716	0.887426	0.555189	0.701427	0.750346	0.612854	0.365159	0.582769	0.404553	0.505414	0.822637	0.69238	0.569347	0.448453	0.756206	0.60955	0.604851	0.669787	0.573669	0.795668	0.773871
TCGA.D7.A4YX	0.440192	0.843564	0.901541	0.62853	0.861341	0.776461	0.757622	0.40481	0.54046	0.435474	0.508224	0.761476	0.751086	0.566204	0.50029	0.731975	0.633124	0.71469	0.707895	0.620708	0.73133	0.725423
TCGA.BR.8485	0.57789	0.783117	0.929081	0.626007	0.82398	0.77939	0.694071	0.437859	0.564904	0.560972	0.601337	0.782936	0.749082	0.638446	0.426932	0.76782	0.671621	0.677334	0.72943	0.606451	0.766711	0.809173
TCGA.BR.8371	0.781872	0.636748	0.928629	0.681487	0.763398	0.681933	0.690578	0.400552	0.518707	0.469599	0.555089	0.777339	0.761021	0.524113	0.135809	0.663239	0.64373	0.773134	0.586076	0.564536	0.70835	0.742214
TCGA.BR.4369	0.505253	0.771281	0.92249	0.659952	0.775436	0.732312	0.64841	0.392592	0.531056	0.475229	0.655156	0.79706	0.71521	0.53636	0.458943	0.760295	0.657007	0.65266	0.731335	0.608691	0.797234	0.760204
TCGA.FP.7998	0.71752	0.844448	0.951186	0.695085	0.904751	0.823554	0.838451	0.491263	0.671125	0.58924	0.598283	0.837205	0.831419	0.647374	0.405928	0.771368	0.741914	0.780014	0.83397	0.662236	0.786833	0.789036
TCGA.HF.7132	0.70749	0.826957	0.938198	0.681771	0.858459	0.821692	0.778961	0.494247	0.656624	0.560732	0.639719	0.825583	0.793335	0.607576	0.480014	0.758081	0.708035	0.731861	0.749045	0.677344	0.784484	0.793659
TCGA.FP.A9TM	0.839	0.821844	0.934911	0.668819	0.787236	0.762052	0.701972	0.477058	0.53057	0.386308	0.632578	0.793203	0.690305	0.494109	0.461713	0.71762	0.625402	0.674343	0.635038	0.646642	0.711243	0.718474
TCGA.CG.4477	0.617308	0.897816	0.94261	0.638925	0.84169	0.825385	0.721974	0.508805	0.628628	0.591789	0.57985	0.803162	0.779254	0.637631	0.667253	0.787329	0.698793	0.783852	0.772225	0.68279	0.802122	0.797673
TCGA.D7.8578	0.539473	0.698027	0.934324	0.645161	0.724859	0.822189	0.703007	0.455509	0.604415	0.601851	0.555828	0.795467	0.763673	0.572072	0.486897	0.77751	0.677855	0.743679	0.725847	0.604622	0.77309	0.78899
TCGA.VQ.A91Y	0.611189	0.787313	0.944484	0.673459	0.811056	0.774668	0.761041	0.39415	0.580367	0.578022	0.563837	0.793943	0.790184	0.612758	0.325276	0.768101	0.674016	0.787202	0.769802	0.610884	0.751172	0.773691
TCGA.BR.4257	0.408266	0.822066	0.93877	0.64996	0.833733	0.868405	0.753062	0.486514	0.663158	0.62323	0.554456	0.813289	0.788208	0.625545	0.522127	0.82096	0.715417	0.757567	0.834662	0.678477	0.807126	0.789187
TCGA.CD.A4MH	0.432738	0.716529	0.889686	0.538727	0.712399	0.685765	0.613908	0.394499	0.527636	0.43682	0.529517	0.741102	0.694345	0.46511	0.460882	0.692984	0.57226	0.588427	0.587732	0.584688	0.712126	0.750566
TCGA.CD.8527	0.347368	0.723356	0.912372	0.548682	0.735621	0.791744	0.638594	0.376384	0.510617	0.43279	0.442765	0.80821	0.728846	0.547884	0.459801	0.714019	0.607686	0.659146	0.57939	0.575877	0.75908	0.766341
TCGA.CD.A48A	0.293714	0.639263	0.895046	0.503006	0.664619	0.708872	0.557682	0.282755	0.439534	0.359365	0.478376	0.697007	0.695363	0.44125	0.165574	0.620381	0.538492	0.720824	0.602183	0.554643	0.717187	0.773615
TCGA.BR.6801	0.239194	0.603767	0.902428	0.625085	0.679373	0.735213	0.587082	0.371075	0.538219	0.448407	0.565784	0.80403	0.728287	0.550815	0.388156	0.737377	0.622633	0.654927	0.698574	0.564935	0.740022	0.769135
TCGA.FP.8099	0.381067	0.707234	0.920967	0.593932	0.686741	0.813316	0.65911	0.304425	0.512513	0.467017	0.54407	0.799187	0.73934	0.516067	0.44933	0.735691	0.632142	0.61045	0.658339	0.566817	0.721923	0.748731
TCGA.CG.5726	0.400954	0.738134	0.891788	0.609928	0.703479	0.780572	0.664122	0.413358	0.48387	0.478203	0.54462	0.775342	0.680098	0.517776	0.415548	0.728285	0.598902	0.636552	0.631211	0.540172	0.729749	0.700935
TCGA.BR.8296	0.769696	0.826213	0.947584	0.556899	0.843075	0.76264	0.686106	0.466852	0.532286	0.432036	0.579173	0.804442	0.724255	0.497637	0.261869	0.639834	0.645403	0.754376	0.655302	0.596197	0.742876	0.764426
TCGA.CD.8529	0.756753	0.789435	0.958991	0.702425	0.822533	0.822166	0.75396	0.485946	0.699732	0.618073	0.62732	0.850904	0.808752	0.628418	0.455545	0.784739	0.741455	0.764661	0.844208	0.680315	0.813535	0.799556
TCGA.VQ.AA68	0.591555	0.791702	0.924245	0.577331	0.796333	0.7858	0.680193	0.43653	0.495925	0.563927	0.564071	0.768469	0.750129	0.595461	0.344825	0.741636	0.631705	0.739449	0.640425	0.5775	0.745976	0.750516
TCGA.RD.A8N5	0.323209	0.719734	0.944037	0.662888	0.689255	0.820463	0.672709	0.476792	0.662122	0.561474	0.568011	0.798067	0.765524	0.563137	0.712664	0.792454	0.654154	0.755288	0.81187	0.706479	0.803423	0.873882
TCGA.BR.4201	0.561519	0.840524	0.940092	0.706303	0.809467	0.8988	0.70161	0.510408	0.669723	0.664738	0.586905	0.785305	0.783606	0.667844	0.576071	0.794875	0.707881	0.811272	0.835255	0.655092	0.799283	0.805625
TCGA.HF.7131	0.501775	0.799513	0.938889	0.645135	0.781753	0.830376	0.709766	0.524289	0.609638	0.569698	0.538749	0.830168	0.748667	0.639493	0.66437	0.807737	0.680275	0.748411	0.737353	0.677599	0.798949	0.836348
TCGA.BR.8284	0.601632	0.844853	0.942608	0.657028	0.874458	0.818153	0.754664	0.406228	0.622637	0.520556	0.567966	0.788891	0.798417	0.585261	0.400439	0.69755	0.704263	0.740406	0.739832	0.641474	0.761443	0.769453
TCGA.CG.5723	0.576385	0.847673	0.943868	0.665566	0.862228	0.810328	0.78732	0.424476	0.673191	0.650056	0.523657	0.808112	0.77479	0.631184	0.595018	0.823759	0.726084	0.76397	0.819483	0.638363	0.786639	0.820099
TCGA.BR.8590	0.638879	0.765243	0.947461	0.702087	0.809344	0.825145	0.736086	0.455782	0.638929	0.631248	0.612978	0.808327	0.795503	0.595661	0.39771	0.779934	0.706985	0.786991	0.74725	0.653346	0.798671	0.795495
TCGA.BR.4280	0.482787	0.801606	0.910364	0.614556	0.82578	0.79585	0.718295	0.470017	0.556412	0.466396	0.539566	0.789054	0.74614	0.559196	0.490024	0.749889	0.636322	0.655795	0.652806	0.624306	0.709649	0.77055
TCGA.HU.A4GX	0.589613	0.805594	0.915835	0.585274	0.875081	0.806639	0.720769	0.45176	0.599417	0.522936	0.511633	0.791266	0.752498	0.595945	0.448643	0.734276	0.68119	0.681788	0.657107	0.635761	0.71218	0.740249
TCGA.BR.7958	0.630327	0.86318	0.952158	0.680081	0.904362	0.835508	0.793393	0.464092	0.67536	0.580951	0.571712	0.813316	0.812455	0.668716	0.472192	0.753165	0.738988	0.749875	0.797234	0.654322	0.759457	0.789213
TCGA.CG.4465	0.435821	0.824225	0.927499	0.63687	0.790099	0.835483	0.708113	0.466269	0.627516	0.613789	0.554268	0.777626	0.776483	0.586308	0.592393	0.805793	0.668758	0.704261	0.797286	0.691801	0.765153	0.803006
TCGA.BR.8677	0.515649	0.810601	0.928474	0.635443	0.86728	0.806351	0.748037	0.448463	0.616626	0.541265	0.56823	0.78059	0.815663	0.625152	0.359317	0.78164	0.693588	0.751698	0.758012	0.619381	0.770932	0.800436
TCGA.BR.8365	0.635722	0.698179	0.917467	0.702548	0.780952	0.79632	0.754917	0.472301	0.619959	0.601675	0.568682	0.779257	0.798695	0.568093	0.31989	0.712037	0.717939	0.799867	0.673268	0.603423	0.780781	0.796496
TCGA.VQ.A91V	0.39027	0.691347	0.900792	0.602696	0.679506	0.76006	0.621636	0.392724	0.433077	0.434756	0.461115	0.745777	0.662673	0.498503	0.466239	0.702759	0.564174	0.677581	0.546114	0.545796	0.703782	0.741665
TCGA.HU.8604	0.582062	0.853601	0.917749	0.579534	0.9005	0.830393	0.751783	0.478221	0.611199	0.5862	0.59955	0.763214	0.793019	0.672756	0.469942	0.775962	0.706221	0.676735	0.792735	0.675231	0.750099	0.81909
TCGA.CG.4476	0.62813	0.78618	0.937636	0.717231	0.807656	0.835752	0.739716	0.532986	0.635347	0.66163	0.616442	0.796782	0.79236	0.583722	0.513767	0.778992	0.69811	0.766598	0.760632	0.658896	0.815518	0.797951
TCGA.HU.A4GQ	0.286929	0.744978	0.911088	0.646508	0.77189	0.836397	0.69661	0.459807	0.564281	0.535048	0.492664	0.757856	0.751303	0.551717	0.394728	0.752998	0.657962	0.761935	0.693948	0.586001	0.761669	0.723989
TCGA.VQ.AA6J	0.697424	0.831192	0.94234	0.65746	0.823774	0.796575	0.754098	0.440122	0.597698	0.458066	0.629856	0.809041	0.761249	0.591553	0.397932	0.731854	0.690552	0.687902	0.731682	0.621422	0.74881	0.768332
TCGA.VQ.A91S	0.351286	0.821186	0.907545	0.612246	0.812415	0.751297	0.723626	0.433519	0.54008	0.400934	0.503843	0.760945	0.73589	0.613398	0.497431	0.741766	0.623079	0.713831	0.691386	0.625643	0.761249	0.772358
TCGA.CD.8524	0.503932	0.707748	0.926947	0.578581	0.768315	0.776942	0.729134	0.375237	0.534061	0.47457	0.498574	0.757641	0.773969	0.528459	0.210345	0.715878	0.661492	0.71444	0.689132	0.553852	0.747775	0.739459
TCGA.HU.A4HB	0.879196	0.82698	0.947687	0.688992	0.865573	0.807533	0.734539	0.479486	0.626467	0.58536	0.654549	0.855354	0.741776	0.588464	0.498473	0.755822	0.711212	0.701078	0.73838	0.689164	0.782673	0.788082
TCGA.IN.A7NT	0.255971	0.701361	0.888489	0.595366	0.640322	0.764944	0.584361	0.327488	0.435905	0.442315	0.364471	0.703175	0.700238	0.516638	0.447677	0.71823	0.568457	0.630858	0.673468	0.545577	0.746706	0.778808
TCGA.BR.8687	0.40935	0.66146	0.915202	0.616087	0.697671	0.763695	0.668212	0.428591	0.547669	0.50187	0.521242	0.768559	0.716156	0.538025	0.324128	0.72714	0.63429	0.704251	0.631483	0.562835	0.739387	0.761611
TCGA.VQ.A8E3	0.433031	0.82848	0.918453	0.548056	0.855179	0.699011	0.729229	0.318097	0.46945	0.337188	0.487982	0.757373	0.743918	0.579017	0.340716	0.648225	0.597335	0.656655	0.602225	0.606855	0.714265	0.687176
TCGA.BR.8060	0.565044	0.805814	0.894513	0.669021	0.745599	0.824112	0.703884	0.522131	0.595669	0.648367	0.527453	0.777974	0.777523	0.610751	0.493095	0.769589	0.686646	0.700569	0.786013	0.604018	0.779313	0.806199
TCGA.D7.8576	0.462649	0.712334	0.927043	0.605536	0.682429	0.76371	0.693364	0.387289	0.580464	0.497142	0.535268	0.787609	0.727021	0.517827	0.452417	0.762411	0.603796	0.693146	0.693596	0.619516	0.769517	0.796441
TCGA.BR.6710	0.511541	0.604076	0.912803	0.643564	0.760871	0.758225	0.690011	0.515887	0.496597	0.48318	0.454218	0.782814	0.754156	0.532753	0.438815	0.67481	0.621672	0.725438	0.576527	0.547925	0.752321	0.754914
TCGA.IN.A6RR	0.314766	0.669335	0.900339	0.566394	0.757947	0.728005	0.636892	0.381984	0.48979	0.445967	0.443217	0.726366	0.660544	0.524175	0.434532	0.67712	0.552832	0.685028	0.560499	0.520395	0.758697	0.724434
TCGA.VQ.A8PB	0.44085	0.829502	0.915121	0.638782	0.784427	0.818205	0.623361	0.427121	0.522908	0.461411	0.513527	0.771082	0.749496	0.563196	0.452499	0.772766	0.637057	0.70248	0.701132	0.578548	0.752174	0.761109
TCGA.CG.5725	0.317275	0.676132	0.880909	0.596917	0.709096	0.731053	0.591777	0.319746	0.485291	0.462964	0.509172	0.757851	0.705286	0.520176	0.330281	0.678432	0.576774	0.639896	0.581518	0.536118	0.732275	0.773688
TCGA.VQ.AA6G	0.32299	0.747363	0.886761	0.589112	0.671403	0.776279	0.646867	0.46358	0.497881	0.45348	0.527946	0.737525	0.698584	0.533718	0.538325	0.735857	0.606865	0.722762	0.671271	0.627836	0.722298	0.785307
TCGA.CD.A4MG	0.593117	0.777074	0.929774	0.626806	0.762143	0.79952	0.671014	0.388569	0.637349	0.447242	0.534584	0.765653	0.743882	0.563059	0.415406	0.750762	0.632843	0.641452	0.75277	0.564372	0.731869	0.77264
TCGA.MX.A663	0.485776	0.706911	0.916062	0.696614	0.737527	0.798941	0.657284	0.458549	0.610084	0.645689	0.540122	0.869088	0.759719	0.595897	0.414973	0.773046	0.677408	0.728893	0.699665	0.558694	0.784294	0.811959
TCGA.VQ.A8P2	0.25363	0.711272	0.884725	0.591733	0.716784	0.750419	0.57903	0.328067	0.423383	0.287134	0.508008	0.729967	0.677005	0.526088	0.323572	0.691812	0.566419	0.650063	0.586096	0.461067	0.675835	0.746484
TCGA.VQ.A8DU	0.38293	0.717274	0.871256	0.580739	0.72128	0.703114	0.615951	0.316477	0.492383	0.385175	0.535251	0.738393	0.687815	0.515094	0.406719	0.705632	0.617325	0.635384	0.609011	0.54874	0.743561	0.761477
TCGA.VQ.A8PM	0.737152	0.791043	0.937129	0.654053	0.813569	0.784532	0.706267	0.521528	0.582002	0.491601	0.650263	0.841489	0.755754	0.586209	0.460219	0.73866	0.697789	0.760471	0.671144	0.622272	0.762724	0.788312
TCGA.HU.A4H2	0.524831	0.780228	0.91186	0.534453	0.778342	0.77579	0.689809	0.447014	0.49944	0.413157	0.562011	0.749704	0.694305	0.561924	0.340282	0.687953	0.612713	0.625622	0.650763	0.622203	0.740946	0.735546
TCGA.B7.A5TJ	0.31346	0.656283	0.902612	0.613683	0.667754	0.732872	0.616263	0.377493	0.519891	0.339874	0.541888	0.762872	0.70478	0.521985	0.369338	0.725634	0.58588	0.674033	0.638395	0.563365	0.755123	0.740891
TCGA.CD.A489	0.632978	0.686744	0.939137	0.667664	0.794692	0.752034	0.725103	0.398157	0.579183	0.554926	0.528697	0.769684	0.787081	0.580677	0.218724	0.743418	0.661219	0.824541	0.679179	0.592718	0.733526	0.752395
TCGA.BR.8680	0.28362	0.656069	0.851255	0.471083	0.659322	0.660957	0.558978	0.293875	0.378527	0.348045	0.454896	0.725276	0.648506	0.429879	0.121473	0.670839	0.507241	0.522295	0.543607	0.477199	0.665733	0.71047
