# Supplementary material for: Identification and Validation of CYBB, CD86, and C3AR1 as the Key Genes Related to Macrophage Infiltration of Gastric Cancer
Source: Front Mol Biosci. 2021 Dec 7;8:756085. doi: 10.3389/fmolb.2021.756085 (PMC8688826; doi:10.3389/fmolb.2021.756085)
Supplement: Supplementary file 5 [file DataSheet1.ZIP › TCGA/02mergetime and cell/merge.csv]

gene	futime	fustat	age	gender	grade	stage	T	M	N	B.cells	CD4..T.cells	CD4..Tcm	CD4..Tem	CD8..T.cells	CD8..Tcm	CD8..Tem	Eosinophils	Macrophages	Mast.cells	Memory.B.cells	Monocytes	NK.cells	NKT	Neutrophils	Tgd.cells	Th1.cells	Th2.cells	Tregs	aDC	iDC	pDC
TCGA.IN.8663	103	1	68	MALE	G3	Stage IIB	T2	M0	N2	0.373059348	0.58914256	0.874556804	0.664284279	0.611839608	0.718370354	0.578789389	0.395024219	0.431099878	0.462330365	0.499341645	0.714517978	0.672487908	0.437468414	0.354489338	0.708411623	0.561754027	0.642798303	0.491333818	0.485065114	0.780055411	0.760777899
TCGA.HU.A4GP	273	0	62	FEMALE	G2	Stage IIA	T2	M0	N1	0.294259005	0.481312099	0.863967087	0.702720946	0.691752294	0.738667832	0.672614492	0.461345028	0.594300234	0.618955234	0.500798493	0.746984808	0.737160836	0.534195563	0.266065805	0.716692526	0.632083428	0.765335643	0.651808388	0.495025516	0.764223319	0.772047643
TCGA.CG.5728	579	0	88	FEMALE	G3	Stage IB	T2	M0	N0	0.909441123	0.769246358	0.940397598	0.613682589	0.88875409	0.804117395	0.77471957	0.460904128	0.668361826	0.633804019	0.668070218	0.850044265	0.744068746	0.550860921	0.487383016	0.743594328	0.711882627	0.708482458	0.74188373	0.62776766	0.758620593	0.771421724
TCGA.BR.6457	356	0	69	MALE	G3	Stage IIA	T3	M0	N0	0.701163644	0.698001834	0.94275749	0.676971709	0.818953646	0.812090629	0.748143307	0.511929622	0.612770763	0.629044159	0.617898815	0.837930074	0.733965871	0.614465814	0.541892887	0.761483896	0.691567751	0.752428804	0.669194711	0.619800896	0.773281608	0.791561287
TCGA.BR.6453	485	0	54	MALE	G3	Stage IIA	T2	M0	N1	0.732715575	0.758744053	0.92647206	0.687148382	0.830412685	0.781177196	0.73120341	0.515027731	0.64457072	0.642195832	0.593329097	0.819360201	0.746562292	0.574782533	0.660278207	0.768855089	0.684316063	0.762482592	0.714555465	0.641057281	0.788212817	0.814305653
TCGA.CG.5722	30	0	67	FEMALE	G3	Stage IV	T3	M1	N2	0.663898987	0.690282739	0.92893945	0.654731121	0.817221912	0.819764191	0.773546932	0.494649254	0.595654128	0.611424277	0.616748753	0.811568449	0.793987825	0.550574055	0.546226365	0.745669436	0.700951545	0.772587849	0.726742429	0.617409431	0.790088471	0.802802933
TCGA.IN.AB1V	479	0	63	MALE	G2	Stage IA	T1b	M0	N0	0.333315173	0.643759496	0.902232793	0.669017574	0.707758048	0.713152391	0.626992893	0.411435711	0.471337932	0.527345038	0.564436246	0.728583618	0.715447718	0.496382962	0.363213117	0.695911262	0.607643973	0.710519614	0.540115926	0.480704989	0.769040836	0.729037791
TCGA.FP.7829	594	0	69	MALE	G2	Stage IIB	T3	M0	N1	0.193513559	0.450640002	0.912077616	0.738917606	0.5819725	0.778927934	0.666811545	0.394605791	0.562742928	0.622630354	0.493362843	0.746183946	0.749093069	0.526191539	0.400290299	0.758871015	0.631562142	0.711309524	0.648060504	0.54766611	0.800178243	0.789148986
TCGA.HU.8238	46	0	56	MALE	G2	unknow	T3	M0	unknow	0.586708475	0.64695269	0.907689239	0.645051363	0.778801901	0.762000682	0.661713991	0.402006956	0.521093915	0.521818964	0.566955801	0.792978694	0.680049798	0.488269322	0.534765363	0.743705373	0.633712466	0.66382152	0.597963594	0.572070624	0.740436766	0.745377622
TCGA.BR.7703	438	0	81	MALE	G2	Stage IA	T1b	M0	N0	0.707064665	0.745106475	0.931999027	0.671677527	0.832071853	0.816785928	0.754477551	0.519347032	0.630736052	0.552884982	0.59387639	0.823339326	0.748676936	0.579580163	0.549467555	0.740910646	0.691697313	0.725849312	0.689192014	0.631165819	0.799089096	0.782014639
TCGA.CG.5733	641	1	83	FEMALE	G3	Stage IIIA	T2	M0	N2	0.836642434	0.744971812	0.940119026	0.597086957	0.873771575	0.793572677	0.771805846	0.525293174	0.64700336	0.642285533	0.630828662	0.823665969	0.740191113	0.565874715	0.479583058	0.757775762	0.698147854	0.72184477	0.712254641	0.590213289	0.784341095	0.788098351
TCGA.CG.5730	122	0	80	FEMALE	G2	Stage IV	T2	M1	N1	0.682581925	0.675979578	0.918343237	0.634681712	0.77828535	0.767772966	0.682146541	0.512479526	0.610623576	0.651136627	0.612820706	0.832725681	0.731730058	0.54568619	0.569993945	0.760035347	0.660333567	0.726360356	0.645326081	0.611297367	0.754336041	0.779695608
TCGA.IP.7968	77	0	74	MALE	G2	Stage IIIB	T3	MX	N2	0.507132282	0.651864139	0.900120259	0.663138384	0.679572184	0.803126516	0.648903251	0.469602495	0.598420055	0.637319735	0.516258021	0.766075903	0.731343582	0.529035904	0.582519141	0.76973994	0.635340945	0.753058323	0.608618646	0.612687214	0.813896921	0.799024381
TCGA.IN.AB1X	411	0	78	FEMALE	G3	Stage IIA	T3	M0	N0	0.332634337	0.587806075	0.888098746	0.620036311	0.589695864	0.707839168	0.620192296	0.409543725	0.457199034	0.493392092	0.54358642	0.740085298	0.680836014	0.44362127	0.371201828	0.69690786	0.56607494	0.645867207	0.519052239	0.513629807	0.772591253	0.764716043
TCGA.HU.A4HB	477	1	68	MALE	G3	Stage IIB	T2	M0	N2	0.330169391	0.443377226	0.86607059	0.731324816	0.644964602	0.724618227	0.638896122	0.412218454	0.574966364	0.640483863	0.486605481	0.705308449	0.749378406	0.544467734	0.354962783	0.714638444	0.617796083	0.739865433	0.624523247	0.48728981	0.762294761	0.762703862
TCGA.BR.6454	0	0	58	MALE	G3	Stage IIA	T3	M0	N0	0.823448614	0.759277676	0.938902424	0.713439536	0.842799889	0.810136551	0.781292916	0.542319237	0.644778737	0.66259948	0.616110625	0.812630809	0.786113615	0.603946875	0.569568073	0.758024048	0.712016291	0.796658254	0.745017143	0.633841206	0.781981221	0.795432192
TCGA.BR.7715	469	0	65	MALE	G2	Stage IIA	T3	M0	N0	0.9200168	0.828123454	0.946399117	0.713573658	0.923932459	0.836370018	0.807264565	0.557986707	0.716678339	0.67397132	0.65302509	0.854668503	0.774603911	0.612941451	0.61441577	0.783502695	0.74672317	0.7560427	0.794665643	0.685212939	0.797475135	0.829392404
TCGA.BR.7851	378	0	74	MALE	G3	Stage IIB	T4a	M0	N0	0.618024016	0.716922463	0.918331251	0.645863642	0.777750107	0.78680739	0.688744402	0.412176449	0.558456969	0.595322547	0.59323991	0.806034776	0.718938999	0.540178189	0.572675028	0.771004647	0.648819551	0.675182598	0.672703365	0.594286731	0.741494482	0.784465776
TCGA.HU.A4GN	912	0	61	MALE	G2	Stage IIA	T2	M0	N1	0.422184309	0.5034163	0.895677763	0.679269756	0.682828365	0.775396372	0.662855519	0.476323102	0.599559511	0.668445692	0.510842197	0.744257958	0.767779041	0.561235585	0.568998848	0.734141218	0.637959787	0.761228172	0.676626798	0.546510045	0.78674935	0.767744531
TCGA.IN.7806	645	0	50	MALE	G3	Stage IIB	T3	M0	N1	0.43874485	0.640933322	0.894626427	0.676896175	0.713292083	0.70294598	0.643975796	0.387811769	0.489245763	0.492841749	0.569864724	0.76960563	0.712497593	0.49373714	0.379958312	0.679568838	0.607899603	0.659827051	0.494320438	0.489493556	0.78204621	0.716894605
TCGA.BR.6802	469	0	65	MALE	G3	Stage IIIA	T3	M0	N2	0.577404325	0.709572834	0.901156842	0.600005484	0.859576717	0.72549189	0.714075607	0.454798639	0.623697948	0.586545432	0.512686085	0.790698135	0.707312518	0.559308014	0.446099757	0.749815402	0.642529047	0.733631685	0.63384728	0.551835085	0.774807407	0.722786937
TCGA.CG.5734	243	1	68	MALE	G3	Stage IIIA	T3	M0	N1	0.582067202	0.67331867	0.918530439	0.654382599	0.791730244	0.810184644	0.706677222	0.480786656	0.64866208	0.669778122	0.475266988	0.854419158	0.723708216	0.562267787	0.596156967	0.770878782	0.668494384	0.726383641	0.653747446	0.633537021	0.778482821	0.79419203
TCGA.FP.7735	106	1	77	MALE	G2	Stage IB	T2	MX	N0	0.436380172	0.450065281	0.880421357	0.742217398	0.700662253	0.709404139	0.678444255	0.44772217	0.568406468	0.62039338	0.510095	0.770784595	0.743974514	0.575070617	0.306827018	0.69305127	0.637347066	0.716033185	0.615771241	0.495308681	0.7658358	0.779054808
TCGA.BR.7717	552	1	63	MALE	G2	Stage IV	T4	M0	N1	0.911516639	0.836228746	0.944719772	0.727377302	0.910805637	0.805245203	0.790367516	0.539232299	0.715096243	0.691967445	0.678786065	0.853831284	0.780521896	0.600115643	0.601386096	0.749311162	0.729368777	0.775915794	0.77491177	0.691547625	0.807662531	0.791786848
TCGA.HU.A4GC	99	0	74	MALE	G3	Stage IIIB	T4a	M0	N2	0.377261048	0.466942993	0.867551536	0.721841399	0.678097261	0.729752454	0.662119704	0.448896026	0.541123232	0.63022575	0.498010525	0.730252434	0.74112801	0.545646988	0.354053499	0.708586139	0.624875337	0.729381949	0.642729105	0.539804801	0.750698726	0.766637209
TCGA.BR.7716	468	0	62	FEMALE	G2	Stage IIB	T3	M0	N1	0.659675679	0.746471557	0.923855773	0.677937775	0.834836265	0.819381489	0.768030843	0.519954082	0.666304116	0.611220441	0.590515449	0.814697446	0.779786478	0.605427543	0.601999523	0.776533238	0.708968083	0.77284395	0.710692518	0.627892656	0.811730508	0.806261931
TCGA.HU.A4GY	8	0	76	FEMALE	G3	Stage IIIA	T4	M0	N1	0.311959207	0.345248519	0.861188541	0.637332595	0.649300885	0.65048584	0.653072364	0.388024845	0.533051814	0.548946171	0.43539477	0.740054066	0.703805925	0.522666151	0.118737206	0.667684904	0.580922719	0.704667313	0.594594999	0.510547039	0.737311927	0.779823431
TCGA.BR.8060	348	1	75	FEMALE	G3	Stage IIB	T2	M0	N2	0.631723436	0.629629375	0.919420345	0.681173826	0.825019544	0.784713414	0.719691493	0.528009134	0.592081927	0.651177891	0.526341188	0.800984823	0.765154398	0.547726038	0.506293474	0.722168208	0.683145531	0.782156043	0.656287338	0.600410227	0.790951311	0.807772123
TCGA.CG.5720	30	1	71	MALE	G3	Stage IB	T2	M0	N0	0.794403887	0.727801442	0.933812187	0.657994527	0.829349258	0.800714282	0.735717222	0.465725414	0.647759426	0.605360822	0.619658034	0.827502927	0.73740341	0.563036291	0.586625206	0.772711648	0.685080117	0.701238803	0.708220143	0.650851719	0.776704742	0.786557413
TCGA.BR.7704	606	0	69	FEMALE	G3	Stage II	T3	M0	N0	0.640023935	0.655953835	0.92051803	0.668480748	0.795342157	0.812344758	0.74441363	0.529129071	0.638031711	0.732983006	0.556941156	0.804326625	0.794092054	0.585848306	0.55416643	0.740610534	0.715135888	0.806368813	0.674543956	0.629655845	0.795157332	0.82511923
TCGA.HU.A4GH	358	0	75	MALE	G2	Stage IA	T1b	M0	N0	0.31184552	0.436698908	0.87068495	0.685561894	0.636289767	0.759616678	0.660842344	0.44538603	0.584805069	0.603545148	0.463552489	0.74476544	0.734455605	0.541631894	0.531265555	0.734143651	0.638099547	0.752374917	0.646498126	0.535345974	0.778128239	0.791885958
TCGA.CG.5721	183	0	58	MALE	G3	Stage IV	T4	M0	N1	0.672674704	0.738670595	0.929756284	0.628207603	0.87816968	0.795492555	0.76374324	0.456283404	0.586774776	0.534605101	0.550606412	0.772500172	0.7515772	0.563558113	0.452703669	0.746755323	0.662911826	0.724007001	0.689877859	0.567530254	0.759596689	0.786346893
TCGA.BR.8366	29	0	80	FEMALE	G3	Stage IIA	T3	M0	N0	0.724314916	0.842284807	0.971181298	0.642298766	0.897588265	0.796872645	0.802078536	0.426198043	0.645953408	0.546481366	0.533666926	0.813176629	0.806741953	0.663498201	0.294914256	0.760305393	0.720579664	0.748601909	0.810913902	0.648190909	0.748016332	0.803503003
TCGA.BR.8291	496	0	61	MALE	GX	Stage IIB	T3	M0	N1	0.562760964	0.73628583	0.941104125	0.685915804	0.814293636	0.851332801	0.764546919	0.462573601	0.688962781	0.684710894	0.575356465	0.833156975	0.787005729	0.622146116	0.415380882	0.786781621	0.723828246	0.750854847	0.735462925	0.667859188	0.798597218	0.836114657
TCGA.VQ.A925	138	1	66	MALE	G2	Stage IIIA	T3	M0	N2	0.406746151	0.753054649	0.896587704	0.631062536	0.734420735	0.763177052	0.638074778	0.369518799	0.479247681	0.515221887	0.561194536	0.772132403	0.709487763	0.539011297	0.313178963	0.734852925	0.5730256	0.708555791	0.534568304	0.539426925	0.73388856	0.777660592
TCGA.VQ.A94P	81	1	57	MALE	GX	unknow	T4	MX	NX	0.579777793	0.693422466	0.925926209	0.751797755	0.801830014	0.795352471	0.736693342	0.485935998	0.654047281	0.680719231	0.564821567	0.804847933	0.806651897	0.651665532	0.423798743	0.753704413	0.708501244	0.835609973	0.75600822	0.61599256	0.782661992	0.798508125
TCGA.BR.8679	0	0	63	FEMALE	G2	Stage IB	T2	M0	N0	0.246899941	0.71119879	0.893455858	0.622324723	0.61430044	0.776470175	0.623655659	0.3816479	0.543450094	0.414651207	0.462516843	0.762598949	0.723817375	0.52726657	0.321262886	0.751493203	0.596614734	0.71227029	0.680257713	0.575004798	0.751774683	0.746304024
TCGA.FP.A4BF	168	1	68	MALE	G3	Stage IIIA	T3	M0	N2	0.546760593	0.834579033	0.945560223	0.65829985	0.919260031	0.801303358	0.795657105	0.431334499	0.661441487	0.584909366	0.570285993	0.781526756	0.801097502	0.627161512	0.362081635	0.808426974	0.699301324	0.711623748	0.849119162	0.611566604	0.760385352	0.767547725
TCGA.VQ.A8DZ	396	1	70	MALE	G3	Stage IV	T4	M1	N3	0.345108436	0.681083742	0.903798718	0.600304343	0.704893716	0.779456166	0.61092255	0.342347412	0.558703554	0.512100792	0.503944917	0.801952305	0.694885991	0.540640097	0.55511254	0.758960807	0.636731382	0.644005657	0.631256025	0.588690881	0.768584887	0.792461906
TCGA.VQ.A8PD	496	1	69	MALE	G2	Stage IIIC	T4a	M0	N3	0.786942568	0.82535746	0.95453479	0.646133255	0.854887967	0.796708166	0.75663149	0.470613071	0.597215759	0.506317683	0.616449816	0.80584787	0.786221106	0.599738267	0.559413122	0.742804912	0.707457452	0.745803584	0.736075218	0.681257698	0.761148273	0.797217629
TCGA.BR.6563	1190	0	60	MALE	G3	Stage IIB	T3	M0	N1	0.789729174	0.746615491	0.945974969	0.709649783	0.87847637	0.785718003	0.757553049	0.496578099	0.699398129	0.639843969	0.645374782	0.840805413	0.806018148	0.620824996	0.466495421	0.772940173	0.727539285	0.748567505	0.781239084	0.65182468	0.768626681	0.797328417
TCGA.MX.A666	427	0	61	MALE	G2	Stage IIA	T2	MX	NX	0.739257828	0.74732276	0.905252352	0.585908943	0.704024478	0.731714875	0.620700884	0.367136154	0.524903857	0.489146534	0.567409181	0.840006893	0.678197445	0.521208091	0.425820392	0.719391421	0.63185843	0.61989997	0.620678156	0.592147417	0.763671432	0.782091219
TCGA.BR.6709	370	1	57	FEMALE	G3	Stage IIIB	T3	M0	N3a	0.693469802	0.81892019	0.957438793	0.639687352	0.887658373	0.811634219	0.814445095	0.440792554	0.705842253	0.543215829	0.578406271	0.820465809	0.793671313	0.63668691	0.411518356	0.796487748	0.727538176	0.725667917	0.845926117	0.663637386	0.748421772	0.777195105
TCGA.BR.8683	300	1	75	MALE	G3	Stage IIIB	T4a	M0	N2	0.478404971	0.738879078	0.90857646	0.6161427	0.762945694	0.789796209	0.676954757	0.397693359	0.529208118	0.521029033	0.551047163	0.783320728	0.769206543	0.550849828	0.323157018	0.760133998	0.666131663	0.738849353	0.730428376	0.584016471	0.764341633	0.777269924
TCGA.BR.6455	399	0	59	MALE	G3	Stage IIB	T3	M0	N1	0.577054318	0.83722543	0.910576476	0.664767078	0.839390594	0.782220644	0.730018632	0.404406312	0.611071098	0.555343043	0.579869006	0.795494987	0.758793746	0.625320858	0.412936244	0.737143034	0.657200933	0.699417627	0.725239719	0.650223027	0.780389702	0.74368476
TCGA.RD.A7BS	336	1	46	MALE	G3	Stage IIIA	T3	M0	N1	0.633471572	0.770144274	0.930821307	0.628366895	0.772514803	0.760009789	0.640095801	0.397506432	0.580350758	0.546163261	0.531410433	0.741443459	0.696640718	0.559306606	0.564934927	0.70539597	0.616644061	0.772215129	0.654080489	0.633432252	0.739567887	0.757144713
TCGA.HU.8238	46	0	56	MALE	G2	unknow	T3	M0	unknow	0.593626378	0.781470122	0.927847637	0.66640503	0.77546491	0.813705158	0.667435391	0.443458317	0.611900823	0.593895301	0.56504701	0.792780368	0.720971017	0.548716955	0.536482869	0.746014431	0.644182434	0.744954808	0.698438434	0.630151899	0.753779403	0.791979011
TCGA.R5.A7ZI	2267	0	44	FEMALE	G3	Stage IV	T4	M1	N1	0.633055765	0.818788995	0.930177939	0.589024443	0.88331867	0.734830862	0.772446464	0.382614434	0.599398266	0.582209478	0.554445701	0.775371133	0.720262839	0.579468026	0.479776437	0.719899216	0.640355163	0.681359906	0.696381622	0.614342091	0.740759114	0.734026462
TCGA.CD.A487	284	0	51	MALE	G3	Stage IIB	T3	M0	N1	0.231396827	0.742720998	0.895417834	0.619625916	0.707612439	0.816129262	0.581938223	0.391880962	0.551494062	0.545374764	0.54377394	0.744208103	0.755500984	0.505412471	0.567402334	0.746017397	0.595714456	0.730824169	0.65655942	0.610580082	0.759827062	0.798389693
TCGA.D7.6822	375	0	77	MALE	G2	Stage IB	T2	M0	N0	0.311536141	0.723296341	0.908151371	0.590962234	0.724877432	0.758884504	0.657402058	0.318921056	0.475582185	0.419712386	0.557695969	0.809076414	0.709260706	0.577892977	0.529146193	0.695610343	0.607685518	0.708937513	0.684740682	0.574323883	0.780342851	0.813183971
TCGA.VQ.A8P3	988	0	72	MALE	G2	Stage IIIA	T4	M0	N1	0.289504287	0.734958363	0.911775353	0.631365913	0.806309122	0.791577139	0.630293984	0.374646548	0.498162663	0.55275138	0.491755786	0.764364207	0.747211321	0.612255892	0.334155161	0.733980439	0.646563959	0.78171517	0.642045942	0.548688359	0.719875074	0.743047437
TCGA.IN.8462	572	0	80	MALE	G2	Stage IIB	T2	M0	N1	0.406799392	0.688339833	0.92498792	0.64398986	0.722705269	0.766738296	0.646361968	0.456718317	0.546683294	0.534045456	0.531985974	0.747099819	0.738925042	0.53834182	0.462200982	0.717696034	0.633569573	0.759287378	0.577469907	0.582984064	0.755245255	0.787039329
TCGA.BR.6565	279	1	67	MALE	G2	Stage IIB	T4a	M0	N0	0.59021856	0.803769036	0.937156324	0.662894963	0.836139014	0.800781381	0.731271729	0.422280293	0.624931083	0.589377083	0.552429165	0.832011676	0.771995518	0.635384961	0.360346212	0.786597911	0.700752116	0.69897974	0.793167738	0.640659909	0.75557929	0.786597437
TCGA.IN.8663	103	1	68	MALE	G3	Stage IIB	T2	M0	N2	0.194535683	0.715730019	0.915804363	0.582068973	0.654265572	0.714092424	0.646425861	0.423543066	0.461246083	0.348807148	0.506887201	0.704612075	0.722544263	0.504636224	0.251038712	0.710710057	0.590149713	0.649780564	0.666192681	0.526032245	0.731273384	0.726150387
TCGA.BR.4256	284	1	80	MALE	G2	unknow	TX	M0	N1	0.555095168	0.850036939	0.939277656	0.76269174	0.860726887	0.897769353	0.78438276	0.490589998	0.735160928	0.806351222	0.582901258	0.835235589	0.822448534	0.67196619	0.670881811	0.826188134	0.752358602	0.808687853	0.881094389	0.709274806	0.82885573	0.839618628
TCGA.IN.A6RS	383	0	76	MALE	G2	Stage IA	T1b	M0	N0	0.421191642	0.795366033	0.922325114	0.6167826	0.83921003	0.779027094	0.690021832	0.411616212	0.538879155	0.38684321	0.487978876	0.783967704	0.696349152	0.546225963	0.593444512	0.797067367	0.631981737	0.675385783	0.75917386	0.647691893	0.751671434	0.795705152
TCGA.FA.8693	132	0	75	MALE	unknow	unknow	unknow	unknow	unknow	0.941890456	0.875750972	0.917305393	0.749580894	0.962891352	0.698727516	0.847513536	0.513510836	0.742573688	0.60651141	0.683343243	0.895870782	0.755251407	0.64954178	0.429042921	0.752623621	0.726687072	0.64740357	0.852215603	0.710586544	0.783338426	0.756949347
TCGA.F1.6177	0	0	90	MALE	G2	Stage I	T1b	MX	N1	0.22647378	0.75544171	0.884396113	0.617300467	0.753529737	0.799931744	0.660919289	0.384613553	0.501617803	0.430306465	0.47193973	0.772204161	0.705418197	0.572979445	0.446598619	0.737351089	0.598125045	0.603283388	0.645782033	0.557214628	0.707665635	0.74831785
TCGA.CG.4436	243	0	57	MALE	G2	Stage IB	T2	M0	N0	0.326939757	0.795953164	0.888257874	0.613672458	0.765753059	0.789172361	0.624412033	0.483558539	0.561442816	0.502522785	0.548713889	0.821631886	0.688449363	0.583837769	0.632989764	0.757808995	0.60339137	0.629143704	0.70989086	0.651044605	0.805124721	0.823685811
TCGA.BR.7901	105	1	74	MALE	G2	Stage IIB	T3	M0	N1	0.495974611	0.746146961	0.937602705	0.651809571	0.768066818	0.83410599	0.703263975	0.453360752	0.626799943	0.598435003	0.567169245	0.812062455	0.770302744	0.593168481	0.496988842	0.76233034	0.673729594	0.769417188	0.73870317	0.62847355	0.789445137	0.832854196
TCGA.BR.8686	477	0	69	MALE	G3	Stage IIIB	T4b	M0	N1	0.672891933	0.819034873	0.92028061	0.688261223	0.865416129	0.750455541	0.754196026	0.491087363	0.622461964	0.57807674	0.555332321	0.805257442	0.782162191	0.567774662	0.463532435	0.734286032	0.666808697	0.760768121	0.700452644	0.620837083	0.738598566	0.800279044
TCGA.CD.5798	86	0	82	MALE	G2	Stage II	T3	M0	N0	0.442351342	0.679476137	0.947630325	0.696150334	0.767885375	0.833219341	0.728915154	0.402282312	0.685207394	0.633241262	0.576298969	0.815743643	0.802895666	0.643890777	0.423993754	0.790762135	0.708662779	0.820304651	0.792053424	0.641846316	0.76926575	0.808982362
TCGA.VQ.A8E2	1072	0	57	MALE	G2	Stage IIIB	T3	M0	N2	0.334965013	0.730267275	0.886146359	0.632330375	0.719046972	0.706413138	0.596851938	0.412212597	0.498679157	0.449228576	0.539338043	0.739134307	0.749019559	0.545492997	0.260852337	0.694647919	0.618248193	0.634116715	0.645222369	0.535948852	0.719660065	0.788949683
TCGA.BR.8369	427	0	76	FEMALE	G3	Stage IIIB	T3	M0	N3a	0.538823909	0.670777986	0.9136876	0.617048486	0.665735776	0.760834565	0.630116626	0.359305817	0.460090744	0.400568965	0.515460824	0.704420287	0.70837489	0.494835269	0.181268313	0.692499556	0.599407237	0.781083166	0.55232157	0.50419487	0.682080698	0.756310821
TCGA.HU.A4G9	736	0	67	FEMALE	G2	Stage IA	T1a	M0	N0	0.345440895	0.698062357	0.856934619	0.496081167	0.641253682	0.694113835	0.557236094	0.341651215	0.337489885	0.320214958	0.45429855	0.714407698	0.620135712	0.43815662	0.331620684	0.65711233	0.511038733	0.545210987	0.523156834	0.495866025	0.694997671	0.664396582
TCGA.IN.A7NR	198	0	64	FEMALE	G3	Stage IV	T3	M1	N3	0.595995361	0.720536504	0.920530017	0.602398377	0.789134945	0.782034761	0.668416726	0.448297234	0.544673513	0.558544514	0.52496833	0.778194174	0.729201911	0.53446858	0.447617512	0.731663483	0.649253014	0.7300897	0.639229512	0.564798186	0.762092044	0.774793538
TCGA.VQ.A8PK	543	1	58	MALE	G2	Stage IIIB	T3	M0	N3a	0.317635218	0.760355586	0.903218982	0.596828015	0.724273017	0.811684215	0.665290234	0.38631045	0.508204081	0.498289745	0.514801838	0.808795245	0.701205474	0.632894453	0.448434786	0.697184675	0.663267135	0.676615143	0.622017366	0.58691291	0.735747805	0.790856673
TCGA.D7.A6EX	344	0	72	FEMALE	G3	Stage IIIA	T3	M0	N2	0.473332525	0.657285575	0.893783301	0.586716526	0.71410886	0.701062294	0.595745766	0.386816778	0.43883925	0.449365041	0.550367337	0.776246442	0.718326919	0.478441818	0.168952063	0.711430582	0.584989105	0.687406236	0.589012218	0.451563282	0.653438048	0.700546452
TCGA.HU.A4H4	725	0	53	FEMALE	G3	Stage IIB	T2	M0	N2	0.623850174	0.859605518	0.930079186	0.614131676	0.860890929	0.800549881	0.739459325	0.405615163	0.561190578	0.471494792	0.578006233	0.784829865	0.758945655	0.594422194	0.514828489	0.718829736	0.685681182	0.689429802	0.734367548	0.644441627	0.750044506	0.763848334
TCGA.VQ.A8DT	1484	0	43	MALE	G3	Stage IIIB	T3	M0	N3a	0.381712277	0.751506381	0.893178325	0.579294056	0.735859115	0.751767452	0.644229801	0.437934899	0.491716895	0.391735697	0.539656006	0.744228041	0.657966011	0.515563963	0.429102007	0.727513204	0.601665081	0.68300923	0.559634197	0.574825188	0.729611116	0.737667538
TCGA.HU.A4GF	785	0	69	MALE	G2	Stage IIA	T3	M0	N0	0.372675566	0.780164449	0.890984374	0.611256142	0.747129258	0.786067589	0.637949057	0.42329154	0.542719603	0.490496339	0.514586872	0.826314657	0.688711567	0.569363625	0.621404964	0.764761915	0.620077708	0.695708386	0.72843487	0.611104838	0.804956383	0.819449591
TCGA.BR.8367	418	0	55	MALE	G3	Stage IIIB	T3	M0	N3a	0.454485556	0.710697438	0.906748352	0.681524389	0.716296388	0.808786149	0.725354042	0.423171366	0.592495511	0.512454457	0.551832558	0.786407085	0.770232884	0.538459861	0.334216691	0.744255797	0.654722035	0.766636881	0.670683549	0.602652898	0.756550649	0.787777818
TCGA.IN.7808	105	1	59	MALE	G3	unknow	T3	M1	N3	0.92005503	0.855272982	0.950590363	0.629542929	0.888444712	0.689827427	0.766949009	0.519144093	0.494081398	0.420334049	0.551273446	0.802766713	0.734909811	0.55487038	0.219799495	0.663700466	0.667704715	0.703826155	0.676817139	0.578621169	0.669852404	0.79824407
TCGA.BR.8297	225	0	58	MALE	GX	Stage IIIC	T4b	M0	N3a	0.618296444	0.713283573	0.925307313	0.689922862	0.76303927	0.774671534	0.687230929	0.401139842	0.531183074	0.516021693	0.595184104	0.768168021	0.758830122	0.554360736	0.246206052	0.712198895	0.65273597	0.773517871	0.626701811	0.556761934	0.734004067	0.736964769
TCGA.B7.5818	356	0	62	MALE	G3	Stage IB	T2	M0	N0	0.438766719	0.789869067	0.926624599	0.621624899	0.842011453	0.765514847	0.722429172	0.364325569	0.617822575	0.500153857	0.529028749	0.814190067	0.768917927	0.597448319	0.396678264	0.722234678	0.66187676	0.624056944	0.727873617	0.644617692	0.727212226	0.75346843
TCGA.CD.A486	104	0	68	MALE	G2	Stage IIA	T3	M0	N0	0.414865716	0.684955847	0.878710347	0.594851051	0.664430773	0.736431043	0.662124319	0.349804159	0.537306805	0.387205818	0.489752411	0.810246048	0.701671586	0.519701975	0.602697494	0.694798905	0.617275636	0.605862729	0.696126908	0.607733494	0.786498013	0.776441302
TCGA.VQ.A8P8	881	0	72	FEMALE	G2	Stage IIB	T4a	M0	N0	0.757598719	0.775134664	0.928384724	0.664682349	0.778197507	0.792742139	0.678375247	0.500222413	0.534421631	0.500806567	0.622506234	0.795024706	0.745975886	0.585209994	0.423575075	0.732010612	0.688169392	0.779696696	0.654126057	0.609339321	0.754361014	0.780972961
TCGA.VQ.A8P5	235	1	67	MALE	G3	Stage IIA	T3	M0	N0	0.326318239	0.761072295	0.916040487	0.57950165	0.767627962	0.794170342	0.642348195	0.295271105	0.485781765	0.428350267	0.523741059	0.784254288	0.71539299	0.548026858	0.422234944	0.731646838	0.613697635	0.726806366	0.692445954	0.569864628	0.752384312	0.765501192
TCGA.BR.8058	532	0	53	FEMALE	G3	Stage IIIB	T4a	M0	N2	0.731208474	0.830788896	0.953180246	0.672374271	0.866265859	0.874762041	0.790128212	0.482777593	0.644092653	0.580698456	0.653675566	0.835920336	0.791003432	0.601037318	0.503434735	0.740848364	0.736610857	0.742433553	0.77756139	0.683573583	0.783801005	0.810130661
TCGA.CG.4460	669	1	66	FEMALE	G2	Stage IV	T4	M1	N1	0.463650262	0.772494282	0.908903608	0.622291168	0.746707136	0.833966386	0.657937718	0.387017136	0.555371809	0.513461012	0.533989831	0.753722868	0.734998256	0.586819793	0.416075602	0.774649383	0.612868403	0.756764883	0.739072468	0.574245549	0.798024244	0.77156427
TCGA.BR.6852	423	0	64	FEMALE	G3	Stage IIA	T3	M0	N0	0.639821503	0.834528615	0.966491912	0.645507453	0.895197314	0.860623641	0.826197835	0.419927503	0.620689307	0.536177781	0.568549355	0.831115999	0.799367939	0.659106564	0.424533342	0.790555041	0.712022427	0.688554873	0.79909568	0.631055755	0.742989988	0.75736676
TCGA.HU.A4H5	724	0	71	MALE	GX	Stage IB	T2	M0	N0	0.436141857	0.723564918	0.888888887	0.575177442	0.734319457	0.716001268	0.587950865	0.302123658	0.469173499	0.424870617	0.5319577	0.777399816	0.704967187	0.505469369	0.40592484	0.722434936	0.571637954	0.60092989	0.617454495	0.593321688	0.738778108	0.736065568
TCGA.D7.6522	566	0	58	MALE	G3	Stage IB	T2	M0	N0	0.860247891	0.784450422	0.951696753	0.730166795	0.888284899	0.861870668	0.802529342	0.491653425	0.779031077	0.764825229	0.671577276	0.890415846	0.809332898	0.659990748	0.541423749	0.821460149	0.764260096	0.722418817	0.87458896	0.700552812	0.794277703	0.837060616
TCGA.D7.A6F2	476	0	62	MALE	G3	Stage IB	T2	M0	N0	0.475670618	0.727276684	0.919497292	0.608648338	0.800078218	0.777202417	0.695430454	0.462686234	0.608639061	0.481076572	0.551719284	0.808930015	0.720583034	0.565312154	0.475081718	0.727361512	0.647331743	0.613323603	0.673345836	0.598213062	0.741587473	0.805532339
TCGA.BR.7717	552	1	63	MALE	G2	Stage IV	T4	M0	N1	0.568841955	0.753307021	0.907814734	0.657676637	0.748979604	0.821094122	0.661561906	0.437362903	0.563830983	0.543639471	0.547914601	0.804622546	0.739622141	0.583162944	0.406822423	0.737756054	0.65804678	0.734127478	0.666750782	0.5645597	0.741741837	0.745257144
TCGA.BR.6707	605	1	75	MALE	G3	Stage IIA	T3	M0	N0	0.587253523	0.814674822	0.917003823	0.621100737	0.897427635	0.740042937	0.755897795	0.421928441	0.577515319	0.477158	0.503024115	0.737259475	0.747964968	0.584368676	0.339481638	0.742638827	0.642242973	0.684000024	0.714534899	0.596758782	0.71886357	0.723954858
TCGA.CG.4444	1431	0	76	MALE	G3	Stage IIIA	T2b	M0	N2	0.606129364	0.813392734	0.926574547	0.658123992	0.789041175	0.836721078	0.697751904	0.444716057	0.662774562	0.608905203	0.611337655	0.807186947	0.752374957	0.608938256	0.585042094	0.787659064	0.65426457	0.70412007	0.792478053	0.640545361	0.795902822	0.823935437
TCGA.BR.A4CS	45	1	77	MALE	G3	Stage IIIC	T4b	M0	N3a	0.23454685	0.703230007	0.898339135	0.598444453	0.709287171	0.745613883	0.602276424	0.330363954	0.517235644	0.449612691	0.448559748	0.808521256	0.699455792	0.550213864	0.516214677	0.691256075	0.618344219	0.696774204	0.699860203	0.566719189	0.826830481	0.810507147
TCGA.VQ.A8PP	712	1	76	MALE	G2	Stage IV	T4	M0	N1	0.568162368	0.796620159	0.91786019	0.610485113	0.802201307	0.807487601	0.730757239	0.411441752	0.540502194	0.505797194	0.582334024	0.779108918	0.780977056	0.571506037	0.309190553	0.735817012	0.673542247	0.746971176	0.710940567	0.579267918	0.764752758	0.757926454
TCGA.HJ.7597	805	1	71	FEMALE	G3	Stage IB	T2b	MX	N0	0.581195379	0.795160951	0.918757948	0.544856482	0.832768556	0.751763826	0.674500136	0.335749904	0.509486704	0.368483947	0.470605892	0.788343364	0.731628722	0.552521781	0.262073193	0.672700521	0.602847481	0.710998449	0.623298731	0.608081684	0.703378854	0.727389161
TCGA.BR.4367	0	0	78	MALE	G3	unknow	TX	M0	N1	0.538485992	0.820416545	0.942764788	0.722794731	0.827127641	0.849065531	0.732946951	0.478108801	0.68505528	0.644886594	0.559746211	0.805034699	0.789822055	0.605878553	0.49731554	0.796216503	0.695525094	0.754788219	0.854422064	0.654704667	0.82428057	0.776315005
TCGA.CG.4462	0	1	72	FEMALE	G3	Stage IV	T3	M1	N3	0.453088463	0.735828657	0.947576943	0.725299624	0.770936388	0.870155681	0.759845492	0.499905773	0.731513695	0.74529507	0.582048942	0.844960716	0.797569166	0.61644323	0.779982468	0.820745766	0.743147567	0.818146165	0.868079917	0.728209372	0.849953692	0.871413667
TCGA.CG.5732	2100	1	66	MALE	G2	Stage IV	T2	M0	N3	0.748495049	0.781778642	0.927622793	0.644411351	0.828614248	0.800400927	0.727169896	0.467536451	0.648619097	0.520472716	0.579967957	0.859668692	0.739636143	0.611963466	0.623268115	0.777797378	0.681179711	0.669697177	0.725300503	0.665956354	0.769270786	0.806302124
TCGA.BR.8486	0	0	90	FEMALE	G2	Stage IA	T1b	M0	N0	0.508952497	0.784589749	0.92829152	0.591772662	0.800123279	0.794095998	0.703910942	0.461090371	0.596673947	0.570857095	0.555509938	0.846880779	0.746921578	0.585301255	0.510952967	0.778969527	0.688972202	0.717358818	0.743039835	0.629497318	0.772378172	0.829106312
TCGA.BR.8372	583	0	63	MALE	G3	Stage IIIC	T4b	M0	N3a	0.51816073	0.869985478	0.911539605	0.624581592	0.857406611	0.799225411	0.760160815	0.429218945	0.60228305	0.512926685	0.516968093	0.800382988	0.759626472	0.599371303	0.366046548	0.775935815	0.654730883	0.689091892	0.737930945	0.65923366	0.732386428	0.733587931
TCGA.HU.A4H8	270	0	77	MALE	G2	Stage IB	T1b	M0	N1	0.320906474	0.743486509	0.900461404	0.59475091	0.710945656	0.7430419	0.694702185	0.424542836	0.457469059	0.289384083	0.539728422	0.711280541	0.689250326	0.517781623	0.263636549	0.719739754	0.578634469	0.669500082	0.608897202	0.564055795	0.720353041	0.710275983
TCGA.VQ.A91X	289	1	74	MALE	G3	Stage IIIB	T3	M0	N2	0.315135759	0.638652798	0.859999765	0.500534462	0.649051239	0.624782389	0.446408607	0.340729793	0.332076056	0.236165073	0.434924802	0.736043126	0.579446162	0.389309011	0.35314416	0.623258026	0.48668897	0.470041521	0.431168535	0.528620247	0.654235327	0.730904862
TCGA.BR.8682	500	0	52	MALE	G3	Stage IIB	T4a	M0	N0	0.583864726	0.628945954	0.917969987	0.673009014	0.727376012	0.806650582	0.69686034	0.479488049	0.619902877	0.629694055	0.605895552	0.794119853	0.776698411	0.601224595	0.443489634	0.790566284	0.678273621	0.710537426	0.769946138	0.639514271	0.779757356	0.792622582
TCGA.BR.4191	558	1	72	MALE	G2	unknow	TX	M0	N1	0.575703	0.814697005	0.948722031	0.667549453	0.855280275	0.803227909	0.729143395	0.466700963	0.635131387	0.6002019	0.611380744	0.807018833	0.768087343	0.579661595	0.563070608	0.766711121	0.702688938	0.754424977	0.831601398	0.635604138	0.799562809	0.806592282
TCGA.F1.6875	2197	1	79	MALE	G2	Stage IA	T2	M0	N0	0.174153669	0.637932152	0.881735355	0.556560184	0.60132263	0.724474788	0.524600518	0.31241153	0.366233183	0.306316249	0.513075201	0.792998274	0.702971191	0.492937874	0.275307602	0.644274347	0.557590942	0.63328853	0.602986121	0.476340555	0.753088607	0.778032212
TCGA.HU.8244	742	0	77	FEMALE	G1	Stage IA	T1a	M0	N0	0.161895356	0.670440248	0.867114561	0.476214036	0.660239907	0.692301188	0.578119621	0.256912867	0.383399855	0.263658901	0.462652146	0.727984619	0.585586208	0.410058737	0.355198529	0.66169298	0.512312256	0.594998119	0.461042764	0.511680781	0.709147389	0.746013314
TCGA.BR.4267	188	1	51	MALE	G2	Stage IB	T2a	M0	N0	0.473649147	0.780438597	0.92739271	0.624154129	0.75281823	0.799311775	0.69191889	0.394821273	0.598649219	0.530962084	0.574411595	0.748687501	0.75543902	0.557492053	0.547352062	0.75248617	0.636651983	0.740150187	0.756400764	0.624396267	0.76531628	0.775309715
TCGA.CG.5734	243	1	68	MALE	G3	Stage IIIA	T3	M0	N1	0.728740244	0.79302781	0.938112614	0.66568428	0.867620068	0.837127061	0.79485304	0.542877579	0.688866642	0.67910853	0.586184521	0.837818734	0.763477553	0.666822845	0.637198027	0.806179408	0.725696795	0.767523713	0.777133695	0.698232228	0.796726751	0.829337709
TCGA.VQ.AA6A	1002	0	56	MALE	G2	Stage IIIC	T4	M0	N3a	0.291255094	0.692978677	0.898431173	0.564660579	0.654137353	0.716190599	0.621130386	0.351290499	0.409237686	0.352855667	0.555824101	0.734316165	0.640110051	0.46232813	0.35270347	0.667400132	0.578016525	0.628783774	0.546638819	0.498101136	0.703552295	0.723367063
TCGA.WK.A8XS	2212	0	unknow	FEMALE	unknow	unknow	unknow	unknow	unknow	0.332568353	0.692936018	0.866921054	0.72554203	0.639024265	0.7993374	0.689007416	0.436444891	0.528092132	0.563896947	0.611520101	0.796962122	0.747364117	0.524868949	0.248474558	0.648723397	0.621329462	0.676780633	0.650146425	0.564235905	0.753252729	0.768007682
TCGA.HF.7134	NA	0	unknow	MALE	G2	Stage IA	T1	M0	N0	0.494185525	0.785135782	0.901270924	0.663805743	0.737141423	0.796694068	0.688588704	0.460098086	0.567990075	0.499576683	0.616725908	0.804465314	0.752498612	0.59492484	0.559966697	0.766543092	0.630072717	0.70992459	0.70326861	0.645951514	0.770731242	0.789296747
TCGA.CG.4305	485	0	69	MALE	G3	Stage II	T2a	M0	N1	0.607358306	0.838860799	0.938477746	0.689926061	0.859223611	0.860615962	0.726930795	0.472819859	0.626965493	0.598042998	0.546396052	0.807135813	0.780159429	0.626298906	0.457800467	0.790771842	0.685326422	0.72175072	0.776568681	0.631293171	0.774282046	0.781866023
TCGA.BR.7715	469	0	65	MALE	G2	Stage IIA	T3	M0	N0	0.334948365	0.712254731	0.895518588	0.663850351	0.714534659	0.812710213	0.596927109	0.413209106	0.54236169	0.561336384	0.519595292	0.807888141	0.728617687	0.577608442	0.384416499	0.722636092	0.641583015	0.71829359	0.698962686	0.570739127	0.779912534	0.773185508
TCGA.D7.A4YU	500	0	73	MALE	G3	Stage IIIB	T3	M0	N3a	0.76287455	0.867695384	0.963070893	0.658457371	0.862071103	0.814450365	0.761141544	0.427655377	0.600075378	0.544341812	0.647671499	0.811235011	0.800383007	0.592436457	0.441150061	0.745305388	0.704295496	0.771445665	0.786148511	0.623908532	0.753111307	0.793140212
TCGA.BR.6453	485	0	54	MALE	G3	Stage IIA	T2	M0	N1	0.889268666	0.79697458	0.941310653	0.703366856	0.871997922	0.78648002	0.775135056	0.544152983	0.678691626	0.650386066	0.63032626	0.857928631	0.771107654	0.606145828	0.474711494	0.797987739	0.720726115	0.717106575	0.770082598	0.649580192	0.765885613	0.803173825
TCGA.CD.8534	367	0	41	MALE	G3	Stage II	T3	M0	N0	0.505188858	0.702725327	0.902162908	0.559412789	0.741519906	0.756235196	0.683892167	0.398847466	0.53399809	0.48413027	0.510019916	0.746837661	0.702861959	0.530018069	0.295328149	0.740754212	0.596244759	0.725166839	0.58602695	0.589462856	0.722141405	0.740358378
TCGA.VQ.AA6F	1646	0	57	MALE	G2	Stage IIB	T3	M0	N1	0.719963017	0.79984284	0.933363697	0.63887634	0.807956749	0.787286239	0.706581763	0.411944663	0.539978987	0.521392029	0.570206485	0.788337577	0.720204401	0.561636112	0.393141333	0.704657118	0.658105511	0.739839555	0.619370176	0.567267043	0.737923593	0.774750694
TCGA.BR.8289	81	1	57	MALE	G3	Stage IV	T4	M1	N3a	0.460357731	0.683948199	0.909534273	0.659627834	0.693970607	0.799583683	0.658925393	0.361505569	0.539787654	0.513597393	0.540774596	0.761470954	0.714109485	0.537922865	0.193775657	0.69940592	0.643269284	0.683694761	0.634951428	0.557599938	0.739221934	0.741811578
TCGA.ZA.A8F6	525	0	71	MALE	G2	Stage IB	T2	MX	N0	0.410076818	0.658190657	0.923873379	0.697870934	0.736957047	0.822405457	0.720305607	0.478349911	0.651761531	0.645222998	0.557127711	0.820822216	0.786375168	0.583295766	0.454235169	0.802529105	0.659425442	0.76150018	0.80094844	0.643104755	0.78743337	0.820623466
TCGA.HU.A4GC	99	0	74	MALE	G3	Stage IIIB	T4a	M0	N2	0.427989019	0.720574101	0.908846812	0.629391465	0.773267006	0.773118367	0.651505918	0.375923346	0.533920846	0.488617977	0.528061297	0.784562683	0.702699482	0.539759499	0.384044518	0.738872104	0.603547806	0.679199503	0.604949327	0.555864024	0.703752199	0.730018494
TCGA.CG.4440	122	1	68	FEMALE	G3	Stage IV	T3	M1	N3	0.309531573	0.764416087	0.908734485	0.65556532	0.720655788	0.817711564	0.642471454	0.433306503	0.583537131	0.505956423	0.546349146	0.768370316	0.721451066	0.589931442	0.586811473	0.773133901	0.654298004	0.707169221	0.745446091	0.629633617	0.772369965	0.779391617
TCGA.CG.4304	NA	0	84	MALE	G2	Stage IB	T2a	M0	N0	0.610781144	0.782786804	0.923196544	0.676190764	0.786694803	0.833395096	0.700206221	0.492920751	0.617944697	0.609147221	0.561608343	0.795444529	0.742779334	0.552985862	0.671978483	0.773828119	0.666483887	0.728029083	0.777797776	0.626722243	0.783147835	0.817065339
TCGA.HU.A4GP	273	0	62	FEMALE	G2	Stage IIA	T2	M0	N1	0.524206621	0.740262621	0.898224613	0.578709177	0.697256799	0.76346978	0.642524975	0.455045632	0.477728103	0.482200159	0.561589617	0.741858693	0.695782852	0.504229306	0.380919202	0.721356434	0.594166855	0.693179159	0.629018284	0.569372199	0.716553222	0.741735876
TCGA.3M.AB47	NA	1	51	MALE	G3	Stage IIIB	T3	MX	N2	0.659423099	0.75961109	0.912213383	0.650405283	0.792863966	0.733453931	0.701020414	0.45952738	0.540777488	0.472147437	0.554865897	0.787192779	0.765805032	0.55360581	0.335665025	0.720078408	0.66745854	0.704077489	0.597966404	0.589116163	0.701633558	0.803795092
TCGA.KB.A93J	1124	0	78	MALE	G3	Stage II	T2b	M0	N1	0.482918866	0.771393808	0.937657139	0.647234874	0.811820619	0.805772719	0.746869132	0.406099713	0.573675885	0.503237443	0.441695366	0.78084796	0.731670694	0.624002131	0.415871391	0.765316137	0.655978703	0.672543429	0.74664462	0.60997094	0.776327558	0.765259231
TCGA.IN.A6RN	594	0	72	FEMALE	G2	Stage IIA	T1b	M0	N2	0.30632077	0.650540485	0.880939751	0.521284414	0.636096929	0.742410826	0.59612906	0.435022849	0.476961541	0.409785778	0.447450274	0.703593162	0.674988685	0.503063157	0.443464906	0.682530785	0.559946152	0.678134644	0.532810882	0.538409685	0.748576079	0.709227013
TCGA.HU.A4GJ	650	0	60	FEMALE	G3	Stage IIIC	T4	M0	N3a	0.965097256	0.886279268	0.956809629	0.628842906	0.905213648	0.745393102	0.774995501	0.533743399	0.597137263	0.506148877	0.723159574	0.83367583	0.752301301	0.582555349	0.362231976	0.708974499	0.711680224	0.718025513	0.715577684	0.651310218	0.742973004	0.769620297
TCGA.FP.A8CX	7	0	60	MALE	G3	Stage IIIC	T4b	MX	N3a	0.536857612	0.748697986	0.917436522	0.595140676	0.758660778	0.76786688	0.663017435	0.454934009	0.580382293	0.45160711	0.532703472	0.793263877	0.694719611	0.545181613	0.447485174	0.74048957	0.614884564	0.661657004	0.639273799	0.607812791	0.726549479	0.759845994
TCGA.BR.8484	766	1	61	MALE	G2	Stage IIIA	T4a	M0	N1	0.650832216	0.830068808	0.933606252	0.672292382	0.83849719	0.823739499	0.743552855	0.511616751	0.637737665	0.572473233	0.563734177	0.806592209	0.771147474	0.584203364	0.485539985	0.758787488	0.699870884	0.741158878	0.775208434	0.6425141	0.783820997	0.808121023
TCGA.BR.4187	141	1	56	MALE	G3	unknow	TX	M0	NX	0.634945775	0.74436552	0.938264923	0.770341616	0.823151442	0.868516272	0.731327735	0.518470116	0.73068321	0.780098687	0.607352908	0.856685257	0.810511812	0.627913649	0.649031886	0.840271553	0.720395755	0.782659314	0.807546238	0.681158649	0.849800459	0.843936133
TCGA.R5.A805	281	1	71	MALE	G3	Stage IIIB	T3	M0	N2	0.484452256	0.799211642	0.935353791	0.704865331	0.778939912	0.881817714	0.72973032	0.448194562	0.697207274	0.68371478	0.552183965	0.83300223	0.77215736	0.594253485	0.778215886	0.786805162	0.698453996	0.779723566	0.850400815	0.734493507	0.806656723	0.862712216
TCGA.D7.A6EY	348	1	72	FEMALE	G3	Stage IIIB	T3	M0	N3a	0.781123487	0.841860564	0.940655209	0.658882487	0.859112376	0.836331932	0.771388474	0.412938186	0.643257944	0.576358671	0.662842092	0.8162554	0.782833636	0.644117937	0.536991235	0.780918513	0.721659272	0.749061354	0.778986409	0.705365287	0.773511476	0.775507755
TCGA.IP.7968	77	0	74	MALE	G2	Stage IIIB	T3	MX	N2	0.39380441	0.77627312	0.933688462	0.666631917	0.806052145	0.809523293	0.715034161	0.4241159	0.51983689	0.546546786	0.551209601	0.769991561	0.779045682	0.601011487	0.443269204	0.754377961	0.668678339	0.748151503	0.719344795	0.562664703	0.792958202	0.815180413
TCGA.D7.A6EZ	297	0	66	MALE	G3	Stage IIIA	T3	M0	N2	0.474564514	0.840483928	0.915828656	0.649838479	0.871047963	0.806567646	0.721941142	0.369901217	0.616395438	0.528221095	0.446744625	0.811229352	0.773686534	0.632558137	0.466449635	0.766342994	0.683134062	0.700453847	0.777882048	0.629345362	0.726318433	0.776676998
TCGA.RD.A8N2	3540	0	59	FEMALE	G3	Stage IB	T2	M0	N0	0.575203296	0.602229869	0.918144751	0.70190961	0.76306757	0.762073201	0.708224656	0.430755544	0.572708782	0.579729698	0.570204237	0.777937691	0.762993742	0.560816123	0.287190195	0.712942985	0.676427465	0.811631846	0.691644745	0.561442829	0.767328818	0.786259206
TCGA.RD.A8N6	272	1	78	FEMALE	G3	Stage IIIA	T2	M0	N2	0.283557042	0.68345639	0.899383916	0.554929418	0.632501693	0.734110807	0.64185136	0.29797052	0.56354298	0.357982535	0.521101703	0.801543827	0.719746541	0.502915519	0.375021186	0.738744743	0.599821097	0.679380649	0.614200716	0.568852105	0.766425669	0.757713445
TCGA.FP.8209	1811	1	49	MALE	G3	Stage IB	T2a	M0	N0	0.829079451	0.719877079	0.945578803	0.747824925	0.850623498	0.808569153	0.796926363	0.484790197	0.636137031	0.685966351	0.632605664	0.830589971	0.798563637	0.602739687	0.476923483	0.750506086	0.740923031	0.836818068	0.778136588	0.644212666	0.781012945	0.811350066
TCGA.D7.6521	564	0	65	MALE	G3	unknow	T2b	M0	N2	0.715517598	0.760981584	0.939257011	0.674666786	0.832171433	0.851863963	0.734229704	0.429296933	0.673678729	0.624861562	0.618143605	0.844163755	0.792068553	0.608449532	0.465540794	0.762656146	0.750736144	0.739362428	0.765400294	0.625186526	0.805411394	0.800785491
TCGA.HU.A4GT	198	0	71	FEMALE	G3	Stage IIA	T3	M0	N0	0.384827734	0.783399328	0.891656983	0.554922705	0.74544358	0.785062055	0.664876307	0.415558259	0.474128029	0.421213564	0.479921518	0.777776436	0.698137953	0.523012758	0.525627357	0.744068791	0.626702666	0.642707067	0.639262559	0.604870769	0.759557296	0.745179008
TCGA.BR.6456	308	0	74	FEMALE	G2	Stage IIB	T3	M0	N1	0.560246878	0.77316588	0.924963722	0.63711001	0.792279185	0.813158954	0.715339682	0.487661058	0.625530376	0.664987927	0.57542629	0.795740215	0.78352348	0.635375301	0.403246243	0.792077856	0.707298024	0.726638914	0.773341769	0.646890405	0.815032855	0.808583717
TCGA.VQ.A8PE	675	1	78	MALE	G3	Stage IIIB	T3	M0	N3a	0.632002729	0.807529457	0.913611437	0.655350673	0.779043859	0.758700344	0.669927997	0.440431332	0.52814708	0.460099563	0.594328139	0.814377387	0.721514387	0.587374034	0.48043994	0.754435962	0.654193166	0.62090517	0.708325644	0.598497606	0.765794123	0.769362442
TCGA.CD.5813	377	1	60	MALE	G3	Stage II	T3	M0	N0	0.733348296	0.76754525	0.954327612	0.680701195	0.867668515	0.812511896	0.774523283	0.472879639	0.717831302	0.700406017	0.605318629	0.840087716	0.807518677	0.645516298	0.470663092	0.776357933	0.720008027	0.739253312	0.804946414	0.661324016	0.80086125	0.822861714
TCGA.VQ.A928	174	1	49	MALE	G2	Stage IV	T3	M0	N3	0.4100779	0.700663577	0.897764708	0.67636712	0.704468652	0.787175972	0.680761261	0.390344372	0.502232551	0.541965577	0.521750991	0.753466387	0.731361554	0.518501548	0.451285016	0.70987613	0.621089881	0.735494083	0.694760464	0.564454932	0.699826006	0.770458415
TCGA.BR.A4J7	589	0	49	MALE	G3	Stage IIB	T4a	M0	NX	0.497251373	0.620307709	0.943621929	0.648862607	0.87557486	0.749794064	0.76807609	0.39697391	0.595580737	0.523509748	0.451084516	0.764163087	0.805917855	0.616438195	0.250123581	0.675387969	0.67348215	0.789203198	0.715885649	0.587717178	0.740749272	0.775845576
TCGA.BR.8678	351	0	76	MALE	G2	Stage IB	T2	M0	N0	0.338469724	0.740132794	0.899365908	0.604872553	0.707954183	0.72450989	0.611153684	0.355582789	0.438140972	0.356332457	0.536164499	0.742617586	0.742610433	0.523954147	0.273648168	0.705305933	0.565375881	0.628730246	0.635295862	0.555628718	0.712126036	0.802461484
TCGA.VQ.A91A	873	0	67	MALE	G1	Stage IIIB	T3	M0	N3a	0.407245486	0.765353967	0.946117583	0.672556298	0.681509308	0.826580181	0.655474334	0.432274616	0.612662838	0.550301164	0.539284865	0.78326967	0.755819219	0.589631306	0.594405729	0.773444281	0.655398721	0.702711795	0.836177226	0.660909792	0.778818067	0.838140822
TCGA.BR.8364	675	0	42	FEMALE	G3	Stage IIIC	T4b	M0	N2	0.640006921	0.695883696	0.938731514	0.686019207	0.782462024	0.850865961	0.749807733	0.439759279	0.655312384	0.642582459	0.595866109	0.808200044	0.797046088	0.63275056	0.346096962	0.743639157	0.716012284	0.810846397	0.748977655	0.639798188	0.811639555	0.811209829
TCGA.BR.7723	564	0	59	MALE	G3	Stage IIIB	T3	M0	N3a	0.612871902	0.792408326	0.898889148	0.654405394	0.801118163	0.763226982	0.709010703	0.426600128	0.597106364	0.526975423	0.592346157	0.851433282	0.736201309	0.625763658	0.312427893	0.772897671	0.665723386	0.617870886	0.777598108	0.610217547	0.758917577	0.777896997
TCGA.HU.A4GD	692	0	56	MALE	G3	Stage IIB	T3	M0	N1	0.149257195	0.591083884	0.804065852	0.497244057	0.569665472	0.615251143	0.295172326	0.307723954	0.332395234	0.161868933	0.373229768	0.656881356	0.536147762	0.366227172	-0.028818702	0.572689568	0.397892713	0.441102535	0.361653893	0.494400659	0.624633734	0.747792489
TCGA.D7.A4Z0	449	0	60	FEMALE	G3	Stage IIB	T2	M0	N2	0.721315469	0.74278671	0.942576927	0.653133691	0.771258503	0.806102321	0.705306703	0.538532114	0.636471529	0.621942399	0.615711342	0.827349954	0.771531251	0.557319945	0.581558867	0.766414432	0.694084649	0.787785164	0.744120592	0.660238339	0.788076577	0.828214682
TCGA.CG.5721	183	0	58	MALE	G3	Stage IV	T4	M0	N1	0.6827986	0.853352372	0.949193314	0.663467645	0.907231768	0.819911238	0.795764012	0.416277061	0.662718371	0.581928615	0.610455708	0.866520843	0.802765302	0.695478147	0.47809262	0.776097581	0.737858016	0.749148928	0.845266703	0.671754141	0.776771496	0.780100451
TCGA.BR.A4J5	390	0	56	MALE	G3	Stage IIIA	T4a	M0	N1	0.5274555	0.67973068	0.94044771	0.691269007	0.747950073	0.811416438	0.689665526	0.436313535	0.619366173	0.604611856	0.519289169	0.777016392	0.784777751	0.581995319	0.425926393	0.75089042	0.644471838	0.796119432	0.753517375	0.583561978	0.774292512	0.803765604
TCGA.BR.4361	0	0	66	FEMALE	G3	Stage IIIA	T4	M0	N0	0.429119072	0.877716122	0.929138643	0.664663151	0.84469546	0.830848562	0.760734929	0.48916869	0.601701228	0.572167814	0.566437787	0.734462059	0.784303075	0.587959115	0.382670337	0.767270518	0.680439685	0.737775908	0.779844507	0.640551029	0.753900964	0.761054937
TCGA.ZQ.A9CR	24	1	79	FEMALE	G3	Stage IIIC	T4a	MX	N3	0.408735305	0.815227072	0.925355055	0.658064434	0.824441138	0.818676838	0.702333718	0.447179437	0.575533208	0.593727057	0.480539621	0.790459143	0.749724409	0.63663659	0.554899027	0.764058801	0.685024659	0.769986101	0.75138008	0.622498032	0.740242097	0.79071172
TCGA.D7.6526	523	0	67	FEMALE	G2	Stage IIIA	T3	M0	N2	0.323979157	0.696685678	0.89867244	0.635752969	0.670963684	0.780157092	0.620200177	0.360795706	0.535593793	0.480332907	0.549204284	0.796349293	0.677246795	0.542382831	0.572668683	0.731719561	0.607366806	0.710283999	0.643516924	0.571401087	0.773411887	0.783354646
TCGA.BR.8081	625	0	71	FEMALE	G2	Stage IIB	T4a	M0	N0	0.721299491	0.861405706	0.93923754	0.66032671	0.860458807	0.825836955	0.7427591	0.458061907	0.642116178	0.622921941	0.601102331	0.82267929	0.789939553	0.622012191	0.439502958	0.804492231	0.729901439	0.692540567	0.825935829	0.677748331	0.77426441	0.770366908
TCGA.R5.A7ZE	554	1	66	FEMALE	G2	Stage IIIA	T3	M0	N2	0.146445341	0.643607736	0.885854317	0.567871347	0.594538821	0.765806585	0.593428978	0.281860151	0.406423127	0.41571604	0.472176671	0.756280499	0.645338225	0.512397285	0.546291582	0.721911262	0.555357695	0.67284917	0.602449227	0.567606124	0.782151591	0.801170327
TCGA.VQ.A91U	52	1	78	MALE	G2	Stage IIIA	T3	M0	N1	0.561624264	0.787922985	0.918681059	0.604074095	0.815515917	0.753411593	0.696510494	0.50882513	0.500463044	0.409178167	0.601548071	0.776417629	0.736707273	0.594896728	0.388639551	0.7567078	0.627059639	0.664736222	0.688253675	0.612329896	0.744012531	0.765160238
TCGA.D7.A6EV	342	0	71	FEMALE	G3	Stage IIB	T2	M0	N2	0.404228742	0.740305975	0.89686908	0.563613115	0.679648238	0.777753975	0.629411075	0.377728665	0.484707134	0.457194075	0.502935467	0.706948602	0.69886121	0.500560307	0.452924481	0.720518618	0.626112935	0.627804723	0.642175986	0.580574555	0.732446821	0.749555867
TCGA.BR.A4CR	0	0	70	FEMALE	G3	Stage IIIC	T4b	M0	N3a	0.284996917	0.690244167	0.847267596	0.57769636	0.617080264	0.762949324	0.54995313	0.415875531	0.435650816	0.375150757	0.540205901	0.73622125	0.726780267	0.454557884	0.307113265	0.667309081	0.542921917	0.624498651	0.597948134	0.514062299	0.785163452	0.749326505
TCGA.BR.A4J9	14	0	55	MALE	G3	Stage IIA	T3	M0	N0	0.68975127	0.631711849	0.913031127	0.704124177	0.753584649	0.717810611	0.690624051	0.436718147	0.539185036	0.490543531	0.55075102	0.776107457	0.774042025	0.554468173	0.284285163	0.653739679	0.666461957	0.78640025	0.632802039	0.557983326	0.728311784	0.749684432
TCGA.VQ.AA64	560	1	68	MALE	G2	Stage IIIB	T3	M0	N2	0.53160397	0.715420384	0.908536571	0.619193257	0.720106204	0.788814563	0.646492309	0.346875062	0.519245008	0.453020012	0.523906065	0.793366635	0.740869257	0.546061265	0.391833899	0.695400979	0.6525056	0.736129358	0.616012014	0.563804268	0.735333596	0.765404124
TCGA.VQ.A922	275	1	70	MALE	G2	Stage IV	T4	M0	N1	0.439564465	0.723826364	0.894069264	0.661973569	0.661784831	0.759016663	0.608050388	0.416019501	0.555712153	0.534955312	0.516217907	0.734064504	0.72646639	0.55181293	0.323564153	0.718840557	0.623361064	0.710510643	0.676415783	0.564575699	0.777141119	0.811481076
TCGA.IN.A6RJ	379	0	64	MALE	G3	Stage IA	T1b	M0	N0	0.447040697	0.664475691	0.890681097	0.609681935	0.706254625	0.706492846	0.634808612	0.336548626	0.523378182	0.408428002	0.516444092	0.719089115	0.674618449	0.482321246	0.419682597	0.675565125	0.574426886	0.67480164	0.490167947	0.569797407	0.777088344	0.754745915
TCGA.IN.A6RO	NA	1	70	MALE	G2	Stage IA	T1b	M0	N0	0.232842568	0.721404266	0.876627051	0.570709522	0.709466636	0.777965504	0.639157206	0.277258538	0.436272694	0.335883908	0.458653812	0.749056777	0.656491405	0.518131195	0.340033488	0.671050197	0.586397174	0.582949547	0.505632121	0.493740225	0.694252681	0.715311352
TCGA.BR.6458	213	0	57	FEMALE	G3	Stage IIB	T3	M0	N1	0.572878345	0.805093882	0.941958855	0.630154281	0.828990275	0.833223102	0.765809948	0.431081513	0.611853321	0.569754913	0.552450685	0.809578469	0.791658122	0.623574112	0.312171537	0.758423553	0.699985283	0.748264333	0.778888886	0.600345226	0.801791455	0.762060556
TCGA.VQ.AA6D	521	0	52	FEMALE	G2	Stage IIIA	T4a	M0	N1	0.200068066	0.72647025	0.850986918	0.571013875	0.63590615	0.748304381	0.568609697	0.324694026	0.42822192	0.40859811	0.473195609	0.800049833	0.64991951	0.501702846	0.519783622	0.68762038	0.548187981	0.627171121	0.569224631	0.53223378	0.758006608	0.765450667
TCGA.BR.A4PF	35	0	72	MALE	G3	Stage IIIB	T4a	M0	N2	0.355201859	0.839687903	0.927541368	0.624519053	0.795605255	0.809835405	0.745490566	0.436429663	0.56286221	0.486965097	0.538771127	0.812685181	0.750234009	0.55257176	0.622440225	0.787894464	0.645099807	0.71411308	0.695089833	0.675651176	0.780203013	0.778372965
TCGA.CG.5722	30	0	67	FEMALE	G3	Stage IV	T3	M1	N2	0.789456012	0.843223391	0.931422297	0.66565738	0.923117987	0.781130919	0.801110494	0.506974528	0.647867749	0.555662886	0.630971287	0.851139964	0.783544626	0.651557396	0.461691975	0.741324771	0.692265652	0.731625092	0.774507697	0.670447991	0.745640616	0.751880338
TCGA.BR.6452	1055	0	78	FEMALE	G3	Stage IIA	T3	M0	N0	0.539631777	0.812522301	0.928855487	0.619391241	0.82201641	0.834626774	0.726839077	0.399819375	0.591329621	0.532576558	0.538455866	0.791665976	0.76082934	0.617904597	0.423511273	0.769293183	0.697487301	0.702034906	0.754143918	0.651838524	0.757687922	0.766454922
TCGA.HU.A4GY	8	0	76	FEMALE	G3	Stage IIIA	T4	M0	N1	0.8494761	0.83175182	0.970141589	0.639463418	0.891931753	0.799939124	0.809923541	0.467004211	0.652474741	0.567386419	0.629472765	0.832255085	0.801660104	0.608856201	0.272789223	0.754818006	0.719050659	0.732342809	0.836496619	0.662532882	0.760395957	0.774583098
TCGA.D7.6528	463	0	70	FEMALE	G2	Stage IB	T2	M0	N0	0.237981421	0.716751555	0.881927583	0.526083387	0.697769228	0.765344155	0.55987807	0.299882553	0.419797825	0.373661198	0.507335516	0.775919632	0.691093782	0.517969365	0.393483004	0.705412921	0.56329744	0.604827991	0.624264259	0.56380832	0.659245344	0.776718967
TCGA.BR.7196	390	0	64	MALE	G3	Stage IV	T3	M1	N3a	0.683108905	0.813737835	0.920508674	0.741669911	0.837404106	0.817163605	0.7874417	0.488927694	0.65273966	0.632359493	0.582014417	0.828026257	0.813276002	0.677177795	0.42024874	0.755481337	0.717100195	0.769001341	0.752251326	0.621568763	0.787184084	0.811768051
TCGA.HU.A4G2	739	0	45	MALE	G3	Stage IIB	T3	M0	N1	0.369923519	0.802723479	0.913367988	0.651546171	0.814964894	0.750378591	0.690440264	0.414568467	0.551458008	0.466247306	0.50563021	0.763308889	0.741500322	0.611355537	0.419696577	0.751740747	0.600631824	0.732037926	0.675004291	0.616936643	0.746074626	0.759643036
TCGA.VQ.A924	1686	1	69	MALE	G2	Stage II	T3	M0	N0	0.386841429	0.838864089	0.928817097	0.645860902	0.811227557	0.825504938	0.748868661	0.423221787	0.561395955	0.466382737	0.540266104	0.789453172	0.76776379	0.605354441	0.390403283	0.748049509	0.663832124	0.679729359	0.714157624	0.644853483	0.726771796	0.739578458
TCGA.CG.4443	912	0	68	MALE	G2	Stage IA	T1	M0	N0	0.189999946	0.582628456	0.858609434	0.588003321	0.597230566	0.708346045	0.522839285	0.301783056	0.461378381	0.331399566	0.52963143	0.740424058	0.699382951	0.435255812	0.197106326	0.637118441	0.517661274	0.650005402	0.551621712	0.456721663	0.708369011	0.776853238
TCGA.BR.7722	466	1	62	MALE	G3	Stage IIB	T3	M0	N1	0.431961505	0.636308202	0.917523374	0.585797536	0.741582098	0.730562132	0.676488147	0.45628725	0.525096567	0.502688306	0.467849148	0.748903645	0.721023795	0.521893104	0.290599644	0.690104685	0.604016512	0.678028426	0.613635021	0.57803459	0.745220608	0.749450619
TCGA.CG.4306	1	1	90	MALE	G3	Stage IV	T3	M1	N2	0.546416996	0.833284024	0.924202584	0.692774274	0.810991157	0.845357679	0.731077008	0.508334601	0.64918423	0.587800211	0.575767711	0.777662341	0.767936559	0.588498114	0.555967171	0.76909406	0.670962406	0.774406308	0.772381972	0.672578296	0.78936311	0.799028233
TCGA.CG.4469	215	1	70	MALE	G3	Stage IV	T3	M0	N3	0.256972762	0.78974185	0.907253229	0.65708477	0.734507156	0.792712648	0.662102156	0.408251604	0.58550834	0.504633236	0.54384724	0.768990817	0.716949157	0.552915347	0.606337246	0.781711459	0.607933159	0.628478223	0.775464175	0.6582602	0.747898671	0.795024587
TCGA.BR.4279	291	1	43	MALE	G3	Stage II	T2a	M0	N1	0.564504577	0.802027266	0.950230288	0.760712511	0.845878158	0.859454717	0.750847444	0.516431611	0.722614199	0.742610824	0.614699432	0.811411196	0.80031723	0.672089532	0.624519751	0.807672637	0.719286001	0.823953783	0.847972163	0.701567867	0.842044237	0.861236023
TCGA.JY.A6FG	1263	1	unknow	MALE	unknow	Stage III	T3	M0	N1	0.156379986	0.602846855	0.90146883	0.615660412	0.685423005	0.737117003	0.645312616	0.291331199	0.359239572	0.4037751	0.477239145	0.696358987	0.65070645	0.502345823	0.566772565	0.719651332	0.559708623	0.670123181	0.533827296	0.623206206	0.760170801	0.734544517
TCGA.D7.A6F0	90	0	79	FEMALE	G3	Stage IB	T2	M0	N0	0.454149507	0.78410246	0.905788112	0.605071973	0.782214628	0.736131046	0.662168009	0.339772605	0.588241843	0.445446088	0.424061816	0.821161241	0.697527541	0.58202609	0.280157266	0.769838878	0.622233739	0.582624376	0.700858974	0.579284826	0.733991975	0.753809649
TCGA.CD.5804	0	0	90	MALE	G2	unknow	T3	M0	N1	0.508449956	0.733711406	0.943629201	0.670654926	0.794492682	0.811890821	0.706136638	0.415225411	0.636282509	0.571645275	0.531444714	0.877340867	0.78122964	0.622453346	0.599637155	0.763220011	0.692427103	0.716027149	0.732910691	0.674570183	0.769750524	0.789707173
TCGA.IN.AB1X	411	0	78	FEMALE	G3	Stage IIA	T3	M0	N0	0.608235604	0.819053796	0.93770377	0.608487608	0.856428515	0.772763523	0.732252522	0.427596751	0.536253361	0.450959819	0.523225135	0.829131411	0.751864187	0.554661629	0.620121823	0.735111016	0.654283793	0.683019493	0.681343778	0.627777376	0.784077938	0.782156752
TCGA.BR.7851	378	0	74	MALE	G3	Stage IIB	T4a	M0	N0	0.598083408	0.806601843	0.922633541	0.677395939	0.791633639	0.854999145	0.709095784	0.423747097	0.604461278	0.544759313	0.581254583	0.790558562	0.768633511	0.621742486	0.417418933	0.787315641	0.686413967	0.658030981	0.75608779	0.610805036	0.731217474	0.777634183
TCGA.D7.8572	511	0	57	MALE	G2	Stage IIB	T2	M0	N2	0.545205828	0.783813525	0.918758003	0.690340549	0.77474061	0.804215328	0.688485251	0.40620691	0.629056538	0.573673945	0.542534327	0.812129942	0.765821659	0.567184859	0.535009243	0.79923084	0.684573275	0.691738372	0.81951269	0.67915583	0.788090063	0.814787992
TCGA.BR.6705	421	0	68	FEMALE	G3	Stage IIIB	T3	M0	N3a	0.588147336	0.702147509	0.92624196	0.653006396	0.767538746	0.826025896	0.743979715	0.438162249	0.636048705	0.615920234	0.590381471	0.803484555	0.77032691	0.578143028	0.345292691	0.74533807	0.701825153	0.767987287	0.726389413	0.57958748	0.738663981	0.767041875
TCGA.BR.A44U	422	1	70	MALE	G3	Stage IIIB	T3	M0	N3a	0.230641498	0.68644445	0.884162422	0.618020533	0.711413565	0.735958455	0.585271666	0.379542882	0.507368702	0.432498795	0.52537826	0.758606902	0.706605539	0.543761649	0.386969776	0.695153436	0.573853455	0.652627926	0.609966364	0.582473187	0.720637756	0.754484068
TCGA.BR.8382	482	0	67	FEMALE	G3	Stage IIIC	T4b	M0	N3a	0.493132018	0.79656637	0.916600024	0.660386765	0.814118971	0.827343548	0.7179515	0.399333766	0.62515635	0.578146799	0.532449423	0.75887723	0.779669801	0.624605038	0.513567342	0.798599392	0.680722608	0.74714532	0.743838278	0.667908395	0.748958191	0.803158363
TCGA.R5.A7ZF	259	1	65	FEMALE	G2	Stage IV	T4a	M1	N1	0.26097767	0.730427194	0.868071781	0.533512485	0.665675813	0.699238342	0.564947206	0.256413611	0.331241142	0.350173404	0.547246741	0.713954634	0.663550675	0.513171859	0.427295594	0.661410409	0.540279861	0.705193031	0.56067815	0.47894677	0.681961783	0.733321259
TCGA.IN.AB1V	479	0	63	MALE	G2	Stage IA	T1b	M0	N0	0.538500023	0.650804153	0.901873329	0.600892881	0.694693101	0.70123562	0.646082758	0.412144332	0.481798592	0.382762436	0.544946531	0.743087537	0.697485597	0.498059915	0.534041954	0.691744259	0.575767723	0.730347668	0.493316	0.511506273	0.743169196	0.768336753
TCGA.BR.8384	113	0	69	MALE	G3	Stage IIIC	T4b	M0	N2	0.582117707	0.662059117	0.926378285	0.745221244	0.799087962	0.790759459	0.774498226	0.476628038	0.603283759	0.705008433	0.553405896	0.751715226	0.805924149	0.606782768	0.271518426	0.723864463	0.711176032	0.837636186	0.728367521	0.592788331	0.767624553	0.795551866
TCGA.BR.7716	468	0	62	FEMALE	G2	Stage IIB	T3	M0	N1	0.650635329	0.785588168	0.938220664	0.648755313	0.847958524	0.804037738	0.739859675	0.453679769	0.651281	0.595939206	0.606464664	0.853291822	0.770391269	0.630952099	0.490978787	0.812378782	0.714065801	0.69341006	0.768332641	0.663697582	0.788731696	0.812668723
TCGA.MX.A5UG	113	1	78	MALE	G3	Stage IIIA	T3	M0	N1	0.818001805	0.780326944	0.938475596	0.713682146	0.837963329	0.836035499	0.770399879	0.523559918	0.653225511	0.635190934	0.612448818	0.833628813	0.81368285	0.629686274	0.579045232	0.766645547	0.732307364	0.801789647	0.745250994	0.684275588	0.793712217	0.827251411
TCGA.BR.4363	0	0	60	FEMALE	G3	unknow	T3	MX	NX	0.575048867	0.830533739	0.924432733	0.664043408	0.83511957	0.820982612	0.725752789	0.47416712	0.582141391	0.563102183	0.569213655	0.801490826	0.763314896	0.613992042	0.383438802	0.716835141	0.681063884	0.706289087	0.754446454	0.637517194	0.764595724	0.762872593
TCGA.CG.5724	366	1	59	MALE	G3	Stage IV	T3	M1	N3	0.408289842	0.763407092	0.928065616	0.614373836	0.781834322	0.821713456	0.71189706	0.361237121	0.561603562	0.535170838	0.515737304	0.808619971	0.731157122	0.594101651	0.497641329	0.780745442	0.650172297	0.656761288	0.792974855	0.623847424	0.761676813	0.788945377
TCGA.BR.A4J4	16	0	39	MALE	G3	Stage IIIB	T4a	M0	N2	0.466150322	0.758635919	0.919903075	0.647292054	0.795384173	0.810078595	0.701178749	0.380639005	0.541764707	0.445538505	0.554039002	0.759947003	0.773052562	0.587002639	0.430275411	0.713568384	0.667155067	0.690312408	0.707556721	0.599206561	0.735448187	0.750515401
TCGA.D7.8579	636	0	66	FEMALE	G2	Stage IIB	T2	M0	N2	0.591658355	0.68423865	0.922902635	0.674105642	0.75103425	0.86251761	0.737282958	0.451063747	0.651495505	0.66810202	0.553528711	0.798968589	0.769811413	0.565960174	0.628346295	0.783962582	0.684491729	0.785204954	0.773603991	0.65093902	0.800693303	0.846881619
TCGA.IN.A7NU	356	0	69	MALE	G3	Stage IIIB	T3	M0	N3	0.438096798	0.752787269	0.929044331	0.583633344	0.775343258	0.774483371	0.708610761	0.382994714	0.615691166	0.572990609	0.465863805	0.782697361	0.746916209	0.555108988	0.514878786	0.747443724	0.651504988	0.715175628	0.729187461	0.638840142	0.741305765	0.786347542
TCGA.RD.A8N0	1236	0	53	FEMALE	G3	Stage IIIB	T3	M0	N2	0.869903451	0.80332393	0.952731457	0.669556645	0.890649154	0.781479497	0.788774448	0.537986489	0.583508206	0.568277749	0.646227028	0.808751178	0.770761603	0.574165822	0.297457553	0.703417519	0.721819357	0.774420038	0.69820831	0.621639285	0.752150687	0.767802183
TCGA.IN.A6RL	406	1	84	MALE	G2	unknow	T2	M0	N1	0.529375261	0.702670907	0.906809416	0.573588254	0.707837739	0.772791671	0.631348806	0.393668263	0.532492711	0.520209996	0.498812565	0.741293473	0.675751338	0.508797457	0.45933852	0.748725659	0.614121564	0.685720657	0.599401313	0.571035379	0.769146229	0.782640988
TCGA.VQ.A8E0	562	1	68	MALE	G3	Stage IIIA	T3	M0	N2	0.370853513	0.71982713	0.921882078	0.613510724	0.719593909	0.766244694	0.65925223	0.381401363	0.544902404	0.482144279	0.50819769	0.841720303	0.703902794	0.540082007	0.542746673	0.729585344	0.637257914	0.633157065	0.713689325	0.631318943	0.74441084	0.806814905
TCGA.D7.6524	543	0	53	MALE	G3	Stage II	T2	M0	N1	0.502935193	0.761851364	0.947930465	0.707495156	0.747507793	0.845193322	0.720313013	0.449077067	0.681428768	0.62520378	0.581291415	0.814522322	0.783702268	0.606304462	0.668978194	0.772099236	0.707032875	0.781783541	0.780428034	0.694370446	0.803426804	0.843090445
TCGA.BR.8059	439	1	72	MALE	G3	Stage III	T4	M0	N1	0.366020739	0.691057373	0.918461938	0.649964101	0.729597211	0.797751629	0.650166544	0.415893169	0.54266452	0.509660194	0.476315081	0.733189646	0.769847534	0.578376559	0.331696432	0.763198457	0.653631326	0.741302419	0.705045769	0.540775097	0.732311236	0.772863958
TCGA.FP.7916	428	1	77	MALE	G3	Stage IIIC	T4a	MX	N3a	0.716528936	0.828732036	0.943080182	0.690236235	0.875430556	0.820667329	0.799239542	0.454638309	0.650203588	0.584651093	0.586592515	0.793292932	0.815202764	0.617884446	0.394309868	0.773826361	0.707893685	0.76549286	0.776681081	0.631552424	0.749209993	0.789642964
TCGA.BR.4366	0	0	87	MALE	G2	unknow	TX	M0	NX	0.306384672	0.739580498	0.900244538	0.627032417	0.682083706	0.815792326	0.639390057	0.418333856	0.56963245	0.472475096	0.522749029	0.799596007	0.746920487	0.504202472	0.471248836	0.801019233	0.6314299	0.688433228	0.722996639	0.602871468	0.809112664	0.754227535
TCGA.VQ.A8PC	1407	1	65	MALE	G3	Stage IIIA	T3	M0	N1	0.686836918	0.766950101	0.936995379	0.678330216	0.787223915	0.810377412	0.70589744	0.483274819	0.598402989	0.560259373	0.614691976	0.805541275	0.748587633	0.573776866	0.537852473	0.783092304	0.644799451	0.756129071	0.711913958	0.644780128	0.76955552	0.802861239
TCGA.CD.A48C	353	1	79	FEMALE	G3	Stage IIB	T3	M0	N1	0.435839026	0.781372232	0.914440627	0.59127066	0.762010631	0.791047435	0.671756683	0.433179599	0.577372217	0.532834087	0.600725476	0.746306741	0.727099457	0.554114458	0.226759897	0.781555988	0.631348213	0.726581374	0.717702075	0.605360913	0.783190866	0.747744332
TCGA.HU.A4HD	1016	0	73	MALE	G2	Stage IIIA	T3	M0	N2	0.34640291	0.723947425	0.904437503	0.599890265	0.684999135	0.782419584	0.607362562	0.369051904	0.564031023	0.506002616	0.483289818	0.809882195	0.692457443	0.513099877	0.405932649	0.757573027	0.632232795	0.675209799	0.672867741	0.554930677	0.764764277	0.790507535
TCGA.RD.A8N9	1083	0	63	FEMALE	G3	Stage II	T2	M0	N1	0.613018957	0.76537904	0.941791468	0.614039455	0.807441831	0.796495827	0.70611881	0.474622223	0.625011385	0.593295535	0.567466152	0.784476654	0.783587333	0.654113846	0.327650402	0.762895628	0.692203781	0.757936163	0.748703297	0.622936751	0.76876979	0.78102604
TCGA.VQ.A8PU	820	0	72	FEMALE	G3	Stage IIIA	T4a	M0	N1	0.178136848	0.677029356	0.882203634	0.567905104	0.654480065	0.727823132	0.583570823	0.309792094	0.464015688	0.420045094	0.557754352	0.724367987	0.678544676	0.516339668	0.485087666	0.695232094	0.551238741	0.666712616	0.539110559	0.580701443	0.705079877	0.753891874
TCGA.BR.8588	389	0	55	FEMALE	G3	Stage IIB	T4a	M0	N0	0.656093275	0.81759818	0.924787911	0.6590213	0.833123084	0.848438075	0.732382283	0.499932429	0.660725568	0.629021096	0.605937398	0.819669798	0.793618798	0.601471719	0.545751107	0.757740528	0.704470515	0.742709167	0.739807265	0.676224902	0.796415548	0.81659432
TCGA.VQ.A8PJ	82	1	53	MALE	GX	Stage IV	T4	M1	N2	0.296259261	0.699542734	0.907706697	0.574231424	0.656946474	0.748683522	0.596838243	0.348038918	0.486086679	0.36157821	0.491586865	0.779251722	0.640200583	0.519650093	0.468075919	0.725369066	0.618165376	0.676187125	0.586941439	0.549962846	0.705726738	0.758094548
TCGA.D7.A748	132	1	41	FEMALE	G3	Stage IV	T4a	M1	N3	0.538768923	0.711844487	0.949482855	0.668987274	0.790796843	0.872452989	0.730871953	0.419337355	0.72265003	0.684432437	0.601600124	0.827589366	0.790138933	0.587022395	0.596258362	0.820945472	0.720855575	0.791503948	0.833940564	0.741467506	0.824689076	0.833482966
TCGA.BR.8368	131	0	84	FEMALE	G3	Stage IB	T2	M0	N0	0.468459591	0.789382696	0.909857094	0.560771047	0.810024184	0.761573067	0.65910819	0.397355828	0.479693668	0.367864793	0.549036488	0.76567551	0.702552565	0.498050683	0.238143806	0.710403041	0.608912249	0.649007351	0.590179463	0.598897745	0.666048581	0.718187858
TCGA.BR.8080	292	1	72	FEMALE	G3	Stage IIIC	T4	M0	N3a	0.686705308	0.780755235	0.95633347	0.660163714	0.819420038	0.833763645	0.732112603	0.489082317	0.672303659	0.622128658	0.591996916	0.813953634	0.781834172	0.629426193	0.446568665	0.762284395	0.704326948	0.776463795	0.788269774	0.627547797	0.785791353	0.822151497
TCGA.VQ.A94T	342	1	73	MALE	G3	Stage IIIB	T3	M0	N2	0.244363049	0.688017628	0.888387504	0.591860339	0.718269714	0.756778096	0.567055889	0.388816385	0.473142424	0.339024268	0.513690249	0.695520631	0.68015887	0.583237877	0.426699206	0.724964941	0.592078719	0.695102255	0.596391017	0.584441136	0.745348046	0.75671058
TCGA.BR.6564	794	1	46	FEMALE	G3	Stage IIIA	T3	M0	N2	0.61024082	0.639131641	0.920328687	0.669124765	0.811430157	0.77248712	0.746296142	0.424115596	0.639807719	0.613301109	0.558059249	0.798716818	0.798071188	0.593630968	0.354539328	0.733553788	0.708618474	0.794476722	0.678075312	0.607305189	0.751735388	0.778000515
TCGA.VQ.A91K	1862	0	69	MALE	G2	Stage IIIA	T3	M0	N1	0.427335888	0.747617956	0.911342658	0.65249656	0.789241443	0.856575776	0.737611042	0.385148512	0.596389356	0.534195925	0.520743386	0.810975611	0.780505126	0.571948376	0.429842825	0.723360919	0.671400043	0.69736114	0.707446864	0.601005032	0.751935699	0.758261549
TCGA.BR.4370	0	0	74	FEMALE	G2	unknow	TX	M0	NX	0.600042212	0.810302964	0.961793121	0.700129518	0.814757019	0.895623831	0.729503002	0.50057842	0.663714518	0.642362477	0.622624437	0.792352162	0.810725145	0.62216476	0.622202883	0.787192136	0.707864606	0.848748521	0.82754362	0.674046254	0.801732792	0.818746419
TCGA.CG.5718	1095	1	78	FEMALE	G2	Stage II	T2b	M0	N1	0.530829727	0.748801934	0.902003465	0.582469743	0.779827933	0.840310138	0.691553481	0.419006804	0.639642101	0.540423455	0.505607561	0.848658766	0.739063702	0.601549584	0.623012873	0.734155718	0.666013541	0.656197748	0.72669267	0.631116995	0.771973937	0.823997711
TCGA.VQ.A91D	356	1	70	MALE	G2	Stage IIIC	T4b	M0	N2	0.343058725	0.795533752	0.927505216	0.619918298	0.783985266	0.832028061	0.731480848	0.365124543	0.523784429	0.500501947	0.485869256	0.76109593	0.766523629	0.588687263	0.425822542	0.750448345	0.640484542	0.721302778	0.730726616	0.611715248	0.706090859	0.747558173
TCGA.CD.8526	381	0	73	FEMALE	G3	Stage IIIA	T3	M0	N1	0.583555277	0.761787314	0.922915979	0.599947551	0.779984215	0.769818312	0.659704598	0.353726645	0.54702919	0.476731532	0.551968885	0.789297742	0.717516373	0.546320439	0.318853607	0.714895221	0.665456087	0.691754614	0.678855413	0.565257591	0.769224899	0.760936934
TCGA.BR.8361	593	0	71	FEMALE	G3	Stage IIIC	T4b	M0	N2	0.434710224	0.825902418	0.904999467	0.56862863	0.835789635	0.721715912	0.737540706	0.41718106	0.488542138	0.435293587	0.456073859	0.75885176	0.753927909	0.576941502	0.406163012	0.717958677	0.646886216	0.691171724	0.627634617	0.586445185	0.718077136	0.729332097
TCGA.VQ.A91E	363	0	67	FEMALE	G3	Stage IIIB	T4b	M0	N0	0.62427812	0.822054797	0.922109558	0.599672476	0.825272736	0.782291445	0.700859475	0.419344346	0.505672646	0.408645724	0.55816455	0.770730514	0.693186275	0.552304323	0.468817621	0.726788475	0.613977949	0.691313673	0.663782589	0.596048344	0.732270521	0.745808617
TCGA.D7.A74A	225	0	61	FEMALE	G2	Stage IIIA	T3	M0	N2	0.400135017	0.761502042	0.890120308	0.574035923	0.774940814	0.739303946	0.63335048	0.383839155	0.490855837	0.403843239	0.456589941	0.73829458	0.678345186	0.52259804	0.429213905	0.708316642	0.591170659	0.706332536	0.589591025	0.584451706	0.708400011	0.69062787
TCGA.CG.4441	426	1	83	MALE	G2	Stage IIIA	T2	M0	N2	0.468058341	0.764466845	0.907504059	0.663127417	0.75874085	0.850573136	0.686518324	0.399505808	0.615749515	0.532500358	0.544254399	0.81074227	0.765071103	0.580260496	0.620099642	0.756215981	0.678319796	0.666753137	0.747064008	0.633259479	0.76669634	0.78445905
TCGA.BR.8591	409	0	79	MALE	G3	Stage IIIC	T4a	M0	N3a	0.596170802	0.809825387	0.920963822	0.674131268	0.796195693	0.862136157	0.755776184	0.409923886	0.602886589	0.547995389	0.550592875	0.752572783	0.777563122	0.625036729	0.464614841	0.767212649	0.694957798	0.726581943	0.736043512	0.621187234	0.739032299	0.757534735
TCGA.R5.A7ZR	185	1	70	FEMALE	G2	Stage III	T3	M0	NX	0.427432862	0.741064839	0.870083412	0.567264899	0.693089447	0.723859222	0.617809788	0.335509748	0.559548516	0.414886037	0.475663873	0.801414096	0.642196729	0.513605441	0.343654382	0.722433645	0.595735004	0.625383968	0.573363563	0.570404412	0.703411628	0.765751076
TCGA.CD.5799	99	0	45	MALE	G3	Stage II	T2	M0	N1	0.377322373	0.683569395	0.891578953	0.622069064	0.712408864	0.787516902	0.619839552	0.38378549	0.5986238	0.462717722	0.505707469	0.799963497	0.717145197	0.567748487	0.482002748	0.766129013	0.625127799	0.693544562	0.69196345	0.620842908	0.751037604	0.776829433
TCGA.VB.A8QN	0	0	55	MALE	unknow	unknow	unknow	unknow	unknow	0.878998914	0.862098653	0.898061142	0.717656796	0.891233244	0.761219332	0.795386772	0.519492853	0.698867473	0.633006144	0.688593418	0.852082503	0.734664081	0.64967721	0.429146165	0.712249744	0.727242413	0.665246172	0.789276548	0.678690793	0.763282342	0.778788666
TCGA.CD.8535	390	0	59	MALE	G3	Stage IIIA	T3	M0	N1	0.2082381	0.669657691	0.89422115	0.556332226	0.621042493	0.730116127	0.535521154	0.266501848	0.396935414	0.301504365	0.52171288	0.772643549	0.692301027	0.486243884	0.18912555	0.671875895	0.550381672	0.702552051	0.569250168	0.499306883	0.708795073	0.73318969
TCGA.IN.A6RI	559	0	45	MALE	G2	Stage I	T1b	M0	N0	0.269620843	0.680995888	0.876173693	0.59479355	0.579504241	0.750541388	0.587595888	0.286028587	0.472823166	0.298890532	0.477644773	0.734557087	0.62147896	0.486524503	0.445487964	0.727891728	0.526425256	0.525767687	0.579416594	0.56931747	0.672763497	0.720199406
TCGA.B7.A5TI	595	0	52	MALE	G3	Stage IIIC	T4	M0	N3	0.580491656	0.786075276	0.915471974	0.672278036	0.759845523	0.82197211	0.674505719	0.406624237	0.615168975	0.572957044	0.537096892	0.786085845	0.747267119	0.574670519	0.355674301	0.778589359	0.665710097	0.66815534	0.682123502	0.578123212	0.762707409	0.75337262
TCGA.BR.A4J6	20	0	69	FEMALE	G2	Stage IIA	T3	M0	N0	0.509672848	0.615017334	0.90611534	0.557851621	0.750817681	0.693002379	0.653943079	0.368387064	0.47068301	0.478968562	0.469175653	0.760469428	0.724790063	0.536397392	0.221652456	0.641864494	0.628408723	0.793734023	0.578283674	0.553126314	0.706215175	0.750624467
TCGA.FP.7829	594	0	69	MALE	G2	Stage IIB	T3	M0	N1	0.433128687	0.696180276	0.909034195	0.632866319	0.647890411	0.806236528	0.649504549	0.389490248	0.591656152	0.495027986	0.556426404	0.79717604	0.730619844	0.542476319	0.48861669	0.771565821	0.644769115	0.663898687	0.741406925	0.617355227	0.77060434	0.823201731
TCGA.VQ.A8E7	787	0	59	MALE	G2	Stage IV	T3	M1	N1	0.259629796	0.696055478	0.89943902	0.609824112	0.636210446	0.772345215	0.600918686	0.445945032	0.496205026	0.502193227	0.492793686	0.757216632	0.707093137	0.541534773	0.565024711	0.728053973	0.578685106	0.629631463	0.633705487	0.577548705	0.765369258	0.791565719
TCGA.VQ.AA6K	378	1	59	MALE	G3	Stage IIIC	T4a	M0	N3a	0.470186787	0.76475425	0.922278474	0.618235325	0.794431681	0.759195355	0.677986798	0.425442603	0.509131625	0.493660613	0.493713486	0.813501496	0.732350305	0.58316681	0.466336082	0.686956276	0.642597405	0.74609498	0.612488241	0.601711021	0.733813335	0.785941669
TCGA.CG.4438	1645	0	56	MALE	G3	Stage IV	T4	M0	N2	0.400065579	0.823714221	0.941970075	0.669486329	0.848301868	0.774165787	0.730090964	0.402648971	0.595631786	0.467708072	0.537319627	0.778606734	0.755672273	0.56876348	0.39549651	0.770972668	0.656068913	0.720460867	0.787293991	0.620265151	0.751241375	0.784027393
TCGA.BR.7707	385	0	69	FEMALE	G3	Stage IB	T2	M0	N0	0.437888564	0.814546926	0.920383498	0.609058135	0.822525518	0.816396088	0.72215646	0.430355552	0.607068323	0.474500022	0.561663966	0.792463213	0.763989157	0.659180732	0.506977783	0.772480763	0.668334132	0.742137451	0.715182026	0.614044316	0.744536421	0.778436353
TCGA.KB.A93G	613	0	68	MALE	G1	Stage IB	T2	M0	N0	0.38763439	0.73758111	0.940765013	0.689035948	0.667083366	0.832985136	0.674266059	0.518174171	0.648911016	0.607299066	0.570551544	0.779810399	0.758656351	0.600110431	0.711373772	0.746823686	0.673456153	0.735572156	0.825004548	0.640313481	0.762350184	0.83666336
TCGA.BR.6457	356	0	69	MALE	G3	Stage IIA	T3	M0	N0	0.709569303	0.702733465	0.940420128	0.721157691	0.818160962	0.826335266	0.741034404	0.444849792	0.651813425	0.679630586	0.581119135	0.825824849	0.798777027	0.633247559	0.381743112	0.766688138	0.720685569	0.786319884	0.722575977	0.610983058	0.767578424	0.799427828
TCGA.CG.4475	699	0	76	MALE	G3	Stage IIB	T3	M0	N1	0.353891435	0.749028566	0.925023256	0.698880558	0.689192915	0.860734955	0.64536129	0.46633215	0.649135858	0.627173445	0.579557661	0.787981321	0.753139842	0.567143792	0.589904179	0.787566139	0.682731094	0.777198782	0.783450081	0.639388983	0.800640327	0.833749889
TCGA.BR.8380	21	0	55	MALE	G3	Stage IIIC	T4a	M0	N3a	0.585486926	0.668870794	0.907521251	0.722781254	0.722447827	0.77717733	0.707109917	0.453368582	0.597229647	0.621157408	0.600838752	0.794753879	0.773281949	0.560458999	0.369075955	0.756910937	0.673942009	0.743942903	0.683383188	0.599946926	0.730936358	0.800905139
TCGA.BR.A44T	382	0	53	FEMALE	G3	Stage IIA	T3	M0	N0	0.926011084	0.769701587	0.953087052	0.698734392	0.889151934	0.718987526	0.767552341	0.454551946	0.565440948	0.519222392	0.606636845	0.820709488	0.787372236	0.611916244	0.228290285	0.663896217	0.699257305	0.754913171	0.707452707	0.62588385	0.680360416	0.753430236
TCGA.BR.6454	0	0	58	MALE	G3	Stage IIA	T3	M0	N0	0.691197933	0.820053554	0.947905581	0.634814926	0.887992534	0.80730989	0.791171743	0.402797295	0.625695177	0.542702744	0.59736523	0.837000379	0.778961201	0.639593114	0.545078448	0.753535137	0.727335654	0.73336012	0.71752145	0.641921417	0.749173473	0.793455223
TCGA.VQ.A8PH	389	1	62	MALE	G2	Stage IIIB	T3	M0	N3	0.508728327	0.777829857	0.893552177	0.585524346	0.795092711	0.691572172	0.604425215	0.392311615	0.45580732	0.345935902	0.541300739	0.784252193	0.67823633	0.50358195	0.319542659	0.685806081	0.579250118	0.569903366	0.577445285	0.53653833	0.705801612	0.745370187
TCGA.F1.6874	440	0	79	MALE	G3	Stage IB	T2	M0	N0	0.34048887	0.822279539	0.926561966	0.61998014	0.800845329	0.830299422	0.709796529	0.452434962	0.550222923	0.502780134	0.513718024	0.808419907	0.741004441	0.606078853	0.637490576	0.782903095	0.668951562	0.677033638	0.774069882	0.638518074	0.738224777	0.814055537
TCGA.MX.A5UJ	368	0	86	FEMALE	G3	Stage IIIA	T3	M0	N2	0.594516649	0.744315709	0.918484625	0.641882716	0.752694432	0.828760335	0.688552551	0.417422867	0.60378813	0.579358363	0.55895818	0.774382231	0.739262615	0.539563235	0.453033357	0.766509536	0.668963117	0.740783415	0.698843688	0.581452918	0.742649176	0.780043977
TCGA.CG.4301	92	0	75	FEMALE	G3	Stage IV	T4	M1	N1	0.465123972	0.764159592	0.945814341	0.668610261	0.774121474	0.838118919	0.725720599	0.513969094	0.645499893	0.650789229	0.562120356	0.77764782	0.780004995	0.578859398	0.479421361	0.754212429	0.678885319	0.792150149	0.785471639	0.640580158	0.815812892	0.783388105
TCGA.VQ.A92D	1752	0	67	MALE	G2	Stage IB	T2b	M0	N0	0.289355457	0.710881594	0.888141458	0.577130443	0.657423356	0.752115419	0.594087073	0.361192909	0.435640755	0.437497822	0.487426987	0.707573595	0.683474112	0.524674714	0.36920228	0.739192737	0.592949321	0.676581333	0.640975495	0.517419739	0.720455202	0.718043349
TCGA.BR.8592	191	1	63	FEMALE	G3	Stage IIIB	T4b	M0	N1	0.718887063	0.700523839	0.913643947	0.717122878	0.777291646	0.792132174	0.739198354	0.491098398	0.631879399	0.63341975	0.603872136	0.790320597	0.798551567	0.568436238	0.402938572	0.735847114	0.703628217	0.7690479	0.687417161	0.633231234	0.749690259	0.797318189
TCGA.BR.8381	224	0	51	MALE	G3	Stage IIB	T3	M0	N1	0.713458346	0.849532071	0.938180388	0.660216728	0.889054733	0.782024158	0.770130024	0.406793076	0.610478398	0.496654458	0.615081538	0.796682932	0.803021771	0.586533779	0.290991096	0.767808347	0.692205808	0.746567413	0.745150677	0.625509256	0.724517326	0.773858553
TCGA.D7.A747	255	1	57	MALE	G3	Stage IIB	T3	M0	N1	0.725984844	0.719148174	0.927671185	0.674558764	0.800771036	0.732859626	0.711794127	0.375784611	0.543253054	0.51238558	0.564104867	0.774763029	0.768012593	0.560960405	0.264130108	0.673272107	0.665614528	0.739739683	0.669222416	0.624321365	0.700986078	0.77179021
TCGA.BR.4357	0	0	58	MALE	G2	unknow	T3	MX	NX	0.565987478	0.842725773	0.929854417	0.676005097	0.831737246	0.825210491	0.723497324	0.459995754	0.644071733	0.560448076	0.567046453	0.825197151	0.757177237	0.63438151	0.543672159	0.77248827	0.686112753	0.694550993	0.827531942	0.666014106	0.807697859	0.841828049
TCGA.FP.8631	17	0	68	MALE	G2	Stage IIIA	T3	MX	N2	0.262493028	0.628153592	0.89660008	0.520098256	0.568571828	0.710325792	0.567353757	0.305340001	0.483462396	0.41799275	0.442161474	0.702809304	0.683644256	0.475813367	0.283263524	0.685980306	0.49916337	0.633804639	0.494808375	0.492524638	0.742818742	0.708708379
TCGA.FP.8211	413	0	62	MALE	G2	Stage IIB	T3	MX	N1	0.450733476	0.758739502	0.92152894	0.566891199	0.835805809	0.746238671	0.677032385	0.360589461	0.489057353	0.414095697	0.522797535	0.784988663	0.705590815	0.538337015	0.296605248	0.688808476	0.66458686	0.718271116	0.5853863	0.528369798	0.731901817	0.69935543
TCGA.BR.8373	450	0	65	FEMALE	G2	Stage IIIA	T4a	M0	N1	0.378034252	0.693618615	0.892316573	0.621688919	0.655851441	0.786099034	0.648434761	0.386579164	0.542860153	0.571996014	0.599522673	0.771656889	0.743774586	0.531960343	0.522297047	0.725041926	0.64532778	0.679578337	0.698521265	0.615737344	0.787210526	0.804189691
TCGA.HU.A4G3	170	0	54	MALE	G2	Stage IIB	T2	M0	N2	0.436414047	0.683289039	0.899227863	0.631486031	0.744145407	0.799484341	0.666927541	0.420234374	0.525503483	0.538521422	0.493573473	0.759865645	0.698430795	0.519559959	0.470808786	0.745298324	0.61156724	0.704245281	0.643131085	0.584827235	0.761443862	0.769323718
TCGA.IN.7806	645	0	50	MALE	G3	Stage IIB	T3	M0	N1	0.502448354	0.652446659	0.901544558	0.624774433	0.649997811	0.726385362	0.618197365	0.39196461	0.489031072	0.370795101	0.521483033	0.773099237	0.701272056	0.484975329	0.409074034	0.698705294	0.595064964	0.674321063	0.576422697	0.507666833	0.733901826	0.750417132
TCGA.BR.8589	481	0	56	MALE	G3	Stage IIIB	T4b	M0	N1	0.484170706	0.860559341	0.927349579	0.611079161	0.902444233	0.755537252	0.75917718	0.441617589	0.58164047	0.422299516	0.590952697	0.806864298	0.759761309	0.586662216	0.402186334	0.735488907	0.648278322	0.744187867	0.79394042	0.648514068	0.747277058	0.779168836
TCGA.BR.6802	469	0	65	MALE	G3	Stage IIIA	T3	M0	N2	0.650891395	0.843721762	0.940021593	0.619992046	0.875378853	0.819054668	0.799857969	0.454393535	0.623974963	0.539822132	0.584496304	0.812245375	0.781798118	0.649219352	0.520427909	0.749012781	0.714830097	0.726611581	0.727972453	0.697452042	0.750711791	0.778713495
TCGA.HF.7133	NA	0	unknow	FEMALE	G2	Stage IV	T2b	M0	N3	0.616080574	0.817900376	0.92706117	0.680252256	0.802822715	0.855091348	0.741409594	0.451037052	0.667632106	0.654739007	0.614451301	0.819323571	0.785417814	0.607345307	0.54234179	0.79980043	0.706767804	0.765104724	0.807955532	0.6670812	0.809015812	0.785296551
TCGA.HF.A5NB	928	0	75	FEMALE	G3	Stage IIIC	T4a	M0	N3a	0.256158781	0.789118807	0.899385803	0.541218594	0.762416834	0.786262902	0.67940929	0.378418931	0.444439707	0.31717691	0.459203958	0.759587479	0.71880652	0.563109475	0.327484869	0.730023919	0.612148434	0.630914402	0.651254266	0.54369071	0.708237422	0.685451225
TCGA.BR.4294	0	0	65	MALE	G2	unknow	T2a	M0	NX	0.340264071	0.611094199	0.837388579	0.643977541	0.689289768	0.722591356	0.540874328	0.377997418	0.522149487	0.475269008	0.444398194	0.837910171	0.701645062	0.548591781	0.42511534	0.679249327	0.611074024	0.629410151	0.578410191	0.554503062	0.763939647	0.734081037
TCGA.HU.A4GU	200	0	73	MALE	G3	Stage IIB	T3	M0	N1	0.161308514	0.708170613	0.879698224	0.543621055	0.734773662	0.766916487	0.602025217	0.370406939	0.451633095	0.372905106	0.492311549	0.763719355	0.691222145	0.500126247	0.449663877	0.693003423	0.585986316	0.623596905	0.67361912	0.592155142	0.720421329	0.756205118
TCGA.CG.5719	31	0	54	FEMALE	G1	Stage IV	T4	M1	N0	0.539218676	0.720183088	0.938384661	0.658525063	0.777251643	0.85565814	0.738181977	0.441119202	0.676462084	0.613803233	0.566607302	0.817732231	0.779155153	0.633752106	0.563719281	0.779437854	0.697892958	0.755488512	0.770100361	0.623661549	0.77161504	0.832217197
TCGA.HU.8610	23	0	75	MALE	G2	Stage IA	T1b	M0	N0	0.425512016	0.80551802	0.952923832	0.66006086	0.809216356	0.80863393	0.724174774	0.467394841	0.624716852	0.603464302	0.571520299	0.82804461	0.753190865	0.630114115	0.518052431	0.768549836	0.6952442	0.729188986	0.859038623	0.690009736	0.767681681	0.799008022
TCGA.CD.8531	383	0	66	FEMALE	G3	Stage IIIA	T3	M0	N1	0.836942509	0.823256643	0.9105765	0.652704914	0.767291411	0.782705591	0.716600747	0.45928752	0.632861702	0.541574219	0.645710894	0.80533116	0.702302953	0.535170219	0.272074895	0.763877066	0.671699345	0.6205253	0.773512646	0.589648547	0.674535703	0.741534282
TCGA.VQ.A8PX	1964	0	51	MALE	G2	Stage IA	T1	M0	N0	0.446124324	0.776914486	0.895166602	0.598406868	0.764396838	0.698660266	0.687075815	0.396291533	0.461784773	0.332271865	0.535760295	0.758813628	0.679077594	0.46941002	0.535151504	0.651477445	0.590616506	0.666074814	0.581284844	0.627387123	0.73883648	0.766858957
TCGA.BR.7959	569	0	59	MALE	G3	Stage IIIA	T4a	M0	N1	0.426360864	0.723089553	0.9387333	0.697447311	0.716949443	0.827362978	0.708312307	0.407300965	0.625409203	0.613767194	0.585199342	0.794756027	0.799993777	0.586731849	0.486856978	0.739716355	0.67635466	0.798627569	0.713784571	0.650551281	0.817554332	0.815589326
TCGA.VQ.A8PF	76	1	76	MALE	G3	Stage IIIB	T3	M0	N3b	0.653991907	0.858150919	0.940719875	0.69323006	0.888032416	0.814395622	0.801472974	0.454128606	0.637258136	0.563402114	0.588004121	0.808031905	0.784847507	0.610642165	0.489721234	0.74837274	0.7001213	0.74244651	0.769160701	0.649694883	0.764630657	0.778636384
TCGA.JY.A938	1060	0	unknow	MALE	unknow	Stage IIB	T3	M0	N0	0.633604858	0.839821066	0.929407553	0.665011051	0.823835385	0.812901906	0.707097145	0.397550028	0.574112135	0.513092895	0.599426166	0.794614615	0.763936061	0.569810365	0.556494166	0.775368985	0.679064387	0.735362497	0.736081204	0.667061977	0.779503023	0.781800827
TCGA.CG.5716	0	0	86	MALE	G2	Stage IV	T4a	M1	N2	0.781500127	0.758053746	0.933854844	0.650148268	0.796853126	0.807254477	0.72026901	0.456473643	0.622737354	0.563028455	0.647226522	0.816608235	0.716473689	0.553310159	0.50326119	0.759763142	0.677823347	0.709636387	0.682643337	0.627214638	0.771568855	0.795506932
TCGA.CD.5801	401	1	69	MALE	G3	Stage IIIA	T3	M0	N1	0.564654165	0.818466213	0.931698374	0.604186437	0.926311147	0.75846465	0.790420518	0.420301635	0.634809061	0.460575213	0.477842915	0.804790293	0.775832132	0.63263064	0.320372017	0.685066197	0.682583066	0.671638211	0.71072386	0.63072222	0.73506702	0.748182591
TCGA.CG.4442	0	0	85	MALE	G3	Stage IB	T2	M0	N0	0.310752683	0.774631149	0.906781399	0.617479502	0.73396893	0.811786825	0.597589701	0.397785235	0.453106948	0.395513454	0.519639255	0.739213737	0.730229166	0.54012639	0.422588712	0.717033338	0.596095522	0.731096218	0.720980194	0.554387642	0.760386608	0.762118627
TCGA.RD.A7BW	156	1	68	FEMALE	G3	Stage IB	T2	M0	N0	0.502381542	0.726701261	0.94033041	0.665224648	0.868286073	0.779988628	0.781024486	0.466933792	0.640278447	0.611049878	0.539221151	0.796896459	0.817508835	0.592907466	0.267893109	0.735095288	0.719023791	0.848223716	0.754639661	0.62957327	0.772070065	0.777446687
TCGA.HU.A4H6	476	0	72	FEMALE	G2	Stage IIIA	T3	M0	N2	0.726124227	0.786931686	0.916102111	0.588735325	0.76797857	0.7886386	0.677928951	0.444876333	0.594866011	0.450057297	0.522390622	0.773326732	0.711217426	0.559914867	0.534015997	0.72336528	0.650747918	0.709084898	0.698993896	0.621099079	0.752140522	0.78619447
TCGA.BR.8690	325	0	54	FEMALE	G2	Stage IIIB	T3	M0	N3a	0.48605607	0.796445823	0.910596816	0.580453158	0.872112013	0.731616426	0.687619627	0.37301691	0.552049078	0.422743143	0.501321344	0.760368341	0.755330263	0.576328708	0.328258178	0.755269789	0.638590057	0.629730284	0.733940597	0.628677851	0.717217157	0.767829844
TCGA.RD.A8NB	513	1	80	FEMALE	G3	Stage IIIA	T3	M0	N1	0.660237569	0.818976245	0.927786528	0.669935258	0.832270772	0.858088439	0.766918003	0.450036511	0.616693782	0.58775168	0.575494684	0.801344738	0.786176432	0.651314131	0.508782586	0.76448224	0.707616738	0.790718463	0.735700818	0.650699138	0.770565592	0.766453624
TCGA.CD.8528	375	0	43	FEMALE	G3	Stage IIIA	T4	M0	N0	0.308448613	0.73862455	0.88666496	0.588987372	0.719407693	0.821766165	0.656518682	0.380456421	0.544960656	0.4962355	0.560415909	0.734603069	0.722404443	0.534844042	0.50057635	0.761249355	0.644404101	0.669324071	0.712539279	0.61216042	0.751886192	0.748686173
TCGA.VQ.A927	200	1	81	MALE	G1	Stage IIIB	T3	M0	N3	0.494026326	0.706198762	0.911615003	0.62711873	0.735396958	0.771108142	0.674682335	0.428898345	0.512136049	0.453945228	0.546960259	0.76447062	0.720096597	0.543518796	0.545189318	0.745306751	0.62203855	0.735125113	0.609321655	0.608204836	0.737312741	0.760688395
TCGA.HU.A4G8	544	0	71	FEMALE	G3	Stage IIB	T3	M0	N1	0.65508786	0.857026304	0.911226804	0.618352301	0.812028812	0.778429287	0.764683402	0.438982463	0.529929787	0.389031077	0.579236775	0.727349122	0.735580511	0.564055562	0.331727821	0.741487385	0.640474969	0.666902864	0.698338376	0.592107315	0.725111521	0.721267867
TCGA.CG.4437	245	0	83	MALE	G2	Stage II	T2	M0	N1	0.63641333	0.76284876	0.93006593	0.65488281	0.845609126	0.864099207	0.720677791	0.453048088	0.669083364	0.657297133	0.583101155	0.813992033	0.776899106	0.613033158	0.53026931	0.766333185	0.704731888	0.670410169	0.784079936	0.661130278	0.765402596	0.769240467
TCGA.RD.A8MW	1153	1	72	MALE	G3	Stage IIIB	T3	M0	N2	0.60956683	0.797593539	0.947602553	0.669812923	0.797479875	0.831945527	0.727353791	0.459536564	0.677033761	0.522137922	0.563059162	0.844388067	0.776244095	0.606838827	0.49459971	0.775698918	0.708098811	0.680420363	0.845726687	0.658146061	0.780787894	0.815379493
TCGA.RD.A8N1	3519	0	70	MALE	G3	Stage IIIB	T3	M0	N2	0.763276849	0.839290889	0.950319368	0.678978316	0.870019733	0.784112976	0.77069282	0.516661631	0.595634262	0.610966164	0.581999433	0.809171837	0.778587005	0.616323989	0.362457555	0.719802507	0.717262894	0.713702304	0.752436151	0.633785346	0.78247134	0.778808589
TCGA.D7.8570	752	0	44	MALE	G3	Stage IIIB	T3	M0	N3a	0.660382702	0.840555654	0.936029972	0.666831472	0.901457429	0.797191928	0.797367703	0.452345698	0.667797371	0.543934332	0.565421496	0.827131869	0.798250691	0.644801835	0.408524232	0.766685753	0.714612605	0.703540014	0.857894397	0.635792872	0.761128216	0.805717891
TCGA.BR.8077	21	0	58	FEMALE	G2	Stage IIIB	T4b	M0	N1	0.518850286	0.787885737	0.923553476	0.619910301	0.841425229	0.740606313	0.685108649	0.435283012	0.590693804	0.540168633	0.558260332	0.837481167	0.728122023	0.560316943	0.472700072	0.774010618	0.671508094	0.689912713	0.733620486	0.600968451	0.760077441	0.803323521
TCGA.VQ.A94U	672	0	70	MALE	G3	Stage IIB	T4a	M0	N0	0.322502725	0.626925066	0.901391552	0.589713628	0.624280917	0.745333572	0.610644534	0.39204637	0.455620139	0.446124935	0.488157527	0.752266175	0.71325937	0.507246497	0.298306099	0.658159606	0.570704834	0.693247863	0.544900903	0.509264473	0.700162479	0.725031063
TCGA.HU.A4GH	358	0	75	MALE	G2	Stage IA	T1b	M0	N0	0.406321235	0.710096058	0.904491444	0.50950702	0.701029162	0.721379338	0.655647122	0.388494538	0.472110059	0.353438042	0.505793271	0.76184683	0.63592472	0.48541071	0.598184844	0.698371716	0.569737468	0.683740319	0.540687076	0.578052203	0.785484107	0.754888474
TCGA.BR.4253	124	1	80	FEMALE	G3	Stage IIIA	T3	M0	N1	0.601564993	0.925245339	0.948213898	0.65987791	0.939041616	0.833615659	0.809615079	0.50021201	0.63503029	0.602090374	0.605964919	0.821147699	0.786291954	0.658386004	0.591846622	0.775702841	0.714741474	0.768639436	0.81358014	0.69615445	0.783803902	0.770147292
TCGA.HU.8608	641	0	70	MALE	G3	Stage IIIB	T4a	M0	N2	0.647655171	0.889451418	0.940238176	0.616972553	0.888891083	0.791170543	0.828472393	0.461593716	0.612922818	0.498178167	0.616368566	0.800998536	0.767309735	0.625122944	0.586149056	0.741758014	0.702096992	0.74379128	0.794327128	0.663788119	0.773565577	0.776571383
TCGA.CG.4466	577	0	81	FEMALE	G2	Stage IB	T2a	M0	N0	0.14052954	0.771727877	0.901362942	0.558824432	0.700885971	0.744002334	0.55180218	0.404558252	0.445504245	0.363689992	0.506511206	0.688781685	0.635063245	0.466567493	0.465613149	0.705331447	0.507550351	0.679095402	0.560222057	0.537113072	0.716603507	0.791761174
TCGA.VQ.A91Q	633	1	61	MALE	G3	Stage IV	T3	M0	N3	0.292076311	0.656307479	0.911227579	0.614708808	0.637935008	0.754461244	0.638456616	0.400348558	0.507222706	0.53014002	0.515065963	0.715121086	0.73579265	0.525737669	0.356532985	0.698423246	0.615068161	0.76091074	0.639683571	0.548566981	0.749475862	0.74866005
TCGA.VQ.A923	0	1	90	MALE	G3	Stage IIIA	T3	M0	N1	0.683400775	0.854656665	0.939209662	0.661238973	0.894631256	0.769975009	0.792502512	0.516324654	0.590347286	0.508791546	0.590681525	0.784228887	0.771429038	0.560912889	0.451483277	0.719372665	0.687147895	0.745913912	0.718929914	0.626861455	0.722692924	0.768743271
TCGA.CD.8530	377	0	51	MALE	G3	Stage II	T3	M0	N0	0.499215806	0.713790016	0.923957935	0.649197072	0.754784648	0.81080959	0.679240099	0.4301241	0.576786818	0.571467316	0.566568359	0.771560226	0.770509405	0.572595915	0.358919421	0.729682919	0.647172079	0.769479803	0.702148838	0.59807771	0.760276746	0.792883706
TCGA.HU.A4H3	882	0	56	FEMALE	G3	Stage IIIC	T4a	M0	N3b	0.384183367	0.790372574	0.90327651	0.592317526	0.809669983	0.811454779	0.638595747	0.45228975	0.503225111	0.492916627	0.474431247	0.740133961	0.74247539	0.568486621	0.377304338	0.75690761	0.643075215	0.662706289	0.672747037	0.545145631	0.716872781	0.724234276
TCGA.HU.A4H0	64	0	72	MALE	G3	Stage IIIC	T4a	M0	N3b	0.480991548	0.84992003	0.916083319	0.618074154	0.862784048	0.791133036	0.742813616	0.424518461	0.550434035	0.46904317	0.546409836	0.745576951	0.73284147	0.562772644	0.292180906	0.697287357	0.654223773	0.720237912	0.673054874	0.585933811	0.729879953	0.729810349
TCGA.VQ.A8PQ	476	1	50	FEMALE	G2	Stage IV	T4	M1	N1	0.903920269	0.803577935	0.967469443	0.675010662	0.871694355	0.789246876	0.772021013	0.497801544	0.588314337	0.591495662	0.618902803	0.826795367	0.768185134	0.574894097	0.343080884	0.739604321	0.702472272	0.761532911	0.737158825	0.656091858	0.757597988	0.789657401
TCGA.D7.8573	593	0	57	MALE	G3	Stage IIA	T3	M0	N0	0.478941227	0.750685684	0.890592955	0.552894635	0.743713545	0.747619859	0.606459409	0.26551302	0.43116585	0.351026713	0.537956951	0.763789603	0.702625902	0.478881064	0.412053727	0.647870327	0.537451166	0.659231615	0.6160775	0.539562725	0.725758263	0.74882802
TCGA.BR.A4J8	411	0	71	FEMALE	G3	Stage IIIB	T3	M0	N3a	0.449563407	0.679713258	0.921506361	0.58069688	0.710429409	0.697973274	0.670690305	0.411469773	0.520130546	0.439612819	0.525175224	0.744444416	0.739397048	0.514283221	0.259207647	0.668020184	0.602217327	0.718226521	0.598634671	0.553139662	0.713731346	0.762625081
TCGA.BR.8487	34	0	64	FEMALE	G3	Stage IIA	T3	M0	N0	0.433440301	0.759059473	0.909549323	0.544770923	0.787060312	0.75137018	0.68264447	0.344110763	0.539616024	0.374492609	0.500996585	0.770739525	0.700976745	0.56932145	0.292943425	0.742298882	0.630564241	0.619308673	0.669475022	0.615260656	0.72109813	0.740019613
TCGA.VQ.A91N	570	1	59	FEMALE	G2	Stage IV	T4	M0	N3	0.503835078	0.754845259	0.913555625	0.612511813	0.749600524	0.75548314	0.647079138	0.418570355	0.420701018	0.418806841	0.563189929	0.780851149	0.672922625	0.508567355	0.360633263	0.710691052	0.604516616	0.745194597	0.556817126	0.562482192	0.734161815	0.714925701
TCGA.HU.8602	679	0	58	FEMALE	G3	Stage IIB	T4a	M0	N0	0.455674096	0.887705433	0.922132221	0.587922061	0.840476514	0.822230385	0.755733965	0.441664691	0.615237037	0.486443529	0.540584693	0.794426494	0.804845486	0.641927517	0.546456254	0.787597996	0.6973407	0.659059155	0.816886919	0.696777974	0.783804216	0.771383632
TCGA.VQ.A91Z	1589	0	67	FEMALE	G2	Stage IIIA	T3	M0	N1	0.152660858	0.627695139	0.862875421	0.457039054	0.546593644	0.646163475	0.498894318	0.202609759	0.326106061	0.206771064	0.512972684	0.752510929	0.62776251	0.420788504	0.347680212	0.654926813	0.525585912	0.527173633	0.487881068	0.461230462	0.679014645	0.719343707
TCGA.VQ.A94O	640	1	74	MALE	G2	Stage IIIC	T4a	M0	N3	0.389852885	0.76860373	0.909132791	0.601474784	0.781090908	0.69951134	0.608834166	0.380047407	0.507284713	0.361839579	0.571634764	0.814883186	0.722840606	0.553932838	0.406616055	0.731099929	0.613759278	0.617695417	0.646787641	0.585596686	0.72536848	0.774327653
TCGA.VQ.A94R	1294	1	63	MALE	G2	unknow	T4a	M0	N2	0.468654138	0.738192552	0.88747174	0.63763508	0.747098278	0.773560904	0.70469546	0.375629335	0.520333826	0.450064728	0.57772358	0.745180118	0.727795038	0.518631285	0.239795879	0.700722921	0.617877343	0.641099301	0.613411967	0.549228379	0.720140157	0.746527153
TCGA.BR.4368	0	0	78	FEMALE	G3	Stage IV	T4	M0	N2	0.598144752	0.821160788	0.938338407	0.695018886	0.852704947	0.813453341	0.695005344	0.550973593	0.617188319	0.603028885	0.536801562	0.809921025	0.790653017	0.601207258	0.371287923	0.751757163	0.696294217	0.77716953	0.787350422	0.628539764	0.811046552	0.75947458
TCGA.FP.8210	153	1	48	MALE	G3	Stage IIIA	T3	M0	N1	0.831328392	0.741746913	0.950978245	0.697916231	0.854875239	0.837686502	0.785514814	0.446056768	0.673286971	0.628782801	0.627230549	0.84287876	0.814937871	0.617890687	0.45765089	0.76255349	0.736581169	0.803158499	0.781883256	0.64466741	0.794018067	0.822481123
TCGA.BR.8295	67	1	60	FEMALE	G3	Stage IIB	T4a	M0	N0	0.377683804	0.62036328	0.843718577	0.517555526	0.582711873	0.62276711	0.474556147	0.26571527	0.366170676	0.296076989	0.383137774	0.722793187	0.600108707	0.458113535	0.040098647	0.636827449	0.484440581	0.564606752	0.456325559	0.482671954	0.712808375	0.695397698
TCGA.SW.A7EA	579	0	61	FEMALE	GX	Stage IB	T2	M0	N0	0.284596251	0.782215764	0.913279836	0.58461539	0.833598692	0.766484696	0.718903347	0.326993053	0.537386601	0.455379131	0.528117217	0.710671636	0.757686671	0.556617978	0.378917178	0.690093719	0.613698359	0.675063399	0.654241108	0.609750331	0.722488202	0.698541176
TCGA.CD.5803	341	1	78	FEMALE	G3	Stage II	T3	M0	N0	0.758973156	0.820513824	0.958180735	0.677807924	0.899146436	0.845193917	0.804525996	0.444684364	0.701677809	0.614078433	0.617614395	0.83702706	0.822607761	0.657037741	0.3550276	0.793180444	0.75419819	0.79787332	0.830342318	0.654585481	0.779482184	0.786487199
TCGA.CG.5717	212	1	58	MALE	G3	Stage II	T2b	M0	N1	0.69502785	0.773330428	0.935047249	0.726835551	0.825411213	0.80102664	0.736450533	0.482672774	0.635651449	0.639237071	0.551850783	0.821027625	0.761703518	0.610088173	0.579290328	0.740990415	0.689448371	0.759712729	0.671585218	0.666038853	0.822501168	0.814066666
TCGA.D7.6520	573	0	53	MALE	G3	Stage IIIA	T2b	M0	N2	0.430788243	0.684075758	0.926844463	0.644475247	0.715459068	0.818429738	0.67518638	0.336646633	0.568890642	0.565431495	0.532692013	0.839210583	0.752226704	0.576674582	0.392454765	0.762308303	0.66284204	0.69138937	0.684828826	0.6107753	0.787052447	0.758369102
TCGA.BR.6803	397	0	54	FEMALE	G3	Stage IIA	T3	M0	N0	0.679206568	0.735811348	0.936721977	0.704349532	0.83410719	0.792695846	0.743282741	0.435541569	0.645491951	0.623343923	0.584019154	0.805623977	0.791414439	0.637017889	0.354910137	0.729613464	0.723161725	0.78703753	0.705149884	0.603407053	0.766587504	0.791355418
TCGA.D7.6519	625	0	64	FEMALE	G3	unknow	T2	M0	N1	0.309852753	0.683494536	0.921774396	0.618407483	0.778604618	0.775496925	0.679202612	0.35413116	0.588927813	0.541528594	0.520539071	0.785250388	0.74820268	0.574392089	0.290533007	0.721139034	0.650549026	0.711040869	0.643314078	0.612671496	0.798950543	0.741941128
TCGA.HU.8249	881	0	76	MALE	G2	Stage IIIA	T3	M0	N2	0.395376603	0.76650272	0.894338814	0.537841584	0.828846867	0.735658948	0.589154036	0.339453383	0.466035372	0.466596492	0.515826697	0.74610173	0.698062181	0.534168723	0.347693472	0.693107449	0.589563354	0.567689942	0.651500992	0.591346283	0.693869216	0.739499824
TCGA.CD.8525	383	0	82	FEMALE	G3	Stage IIIA	T3	M0	N1	0.656352372	0.789342642	0.917927994	0.592154205	0.811170086	0.771179199	0.679969064	0.390156679	0.627283925	0.429828331	0.541169507	0.83215025	0.72559862	0.601781991	0.508475269	0.773694887	0.652461112	0.664103449	0.734852845	0.618755702	0.754275153	0.790574801
TCGA.VQ.A8PO	282	1	74	MALE	G3	Stage IIB	T4a	M0	N0	0.683609542	0.856649573	0.932591646	0.646182837	0.854691506	0.776830149	0.743529593	0.486184262	0.575258106	0.445380236	0.589030686	0.785930683	0.764408335	0.617587405	0.349914941	0.757455152	0.684934011	0.695048062	0.727417931	0.651104669	0.691810466	0.750933433
TCGA.BR.A4IV	411	0	47	MALE	G3	Stage IIIB	T4a	M0	N2	0.547304606	0.621298566	0.915359146	0.706915326	0.732780885	0.791728109	0.702895008	0.43774815	0.609322075	0.65225395	0.530032571	0.792004888	0.78991573	0.609831368	0.375539266	0.741358744	0.680087372	0.815042528	0.72525366	0.5925416	0.821855364	0.791826852
TCGA.D7.6525	406	1	58	MALE	G3	Stage IIIA	T2	M0	N2	0.358866899	0.705697093	0.911927805	0.639651579	0.750113542	0.798521591	0.691924412	0.323436478	0.569571726	0.544055063	0.560695395	0.80606995	0.7486289	0.603244563	0.425803593	0.757619298	0.675044117	0.650604793	0.77090037	0.557376722	0.757499681	0.790016101
TCGA.BR.8676	229	0	59	MALE	G3	Stage IIIB	T3	M0	N3a	0.378891082	0.800228352	0.871673691	0.600254661	0.847320444	0.667134633	0.727299132	0.355763542	0.533679353	0.442553496	0.575922044	0.788626176	0.73438443	0.523504378	0.496126016	0.702730203	0.594009248	0.665981452	0.670972679	0.546791266	0.749136109	0.705276824
TCGA.CD.8532	354	1	52	MALE	G2	Stage II	T3	M0	N0	0.654623144	0.799653869	0.941822539	0.619632032	0.865143564	0.809814761	0.790633829	0.452404968	0.62630492	0.585714881	0.580249454	0.828390179	0.749678175	0.58025498	0.335501689	0.748235148	0.713055592	0.712403417	0.705516261	0.635379165	0.756833087	0.771783063
TCGA.RD.A8N4	2171	0	58	FEMALE	G3	Stage IIIA	T3	M0	N1	0.625554996	0.660714948	0.907602571	0.710686318	0.785189704	0.721872368	0.714523589	0.496857052	0.576277619	0.591165514	0.57125885	0.762486689	0.768572333	0.571748853	0.271223603	0.703106439	0.673211291	0.853038544	0.684261229	0.567948651	0.770696784	0.775172098
TCGA.D7.5577	376	0	53	FEMALE	G2	Stage IIIA	T2	M0	N3	0.548480536	0.831364306	0.928885033	0.643264326	0.885460494	0.816575349	0.764975329	0.424038514	0.635492206	0.580563414	0.570089504	0.809892476	0.774138702	0.639738857	0.486385521	0.78354556	0.684277141	0.721404516	0.798487489	0.647734839	0.755270127	0.763979819
TCGA.VQ.A8DV	403	1	48	MALE	G2	Stage IB	T2	M0	N0	0.239787568	0.671143742	0.887569592	0.586016477	0.654767833	0.703692422	0.521068464	0.334027509	0.455114546	0.430029973	0.448620401	0.846738883	0.636005455	0.515299256	0.408160489	0.724653319	0.531510327	0.574029422	0.580692293	0.541321025	0.76442748	0.769966211
TCGA.KB.A6F7	1842	0	54	FEMALE	G3	Stage IB	T1	M0	N1	0.513250281	0.814805395	0.906762021	0.601760445	0.826215861	0.685475654	0.684869343	0.393174391	0.627563714	0.501637578	0.495623191	0.810749495	0.704528547	0.592265626	0.443381595	0.749195117	0.651355979	0.613377548	0.723738606	0.569620991	0.781880696	0.737314611
TCGA.RD.A8MV	3720	0	56	MALE	G3	Stage IIIB	T3	M0	N2	0.729502169	0.833246848	0.955061845	0.643080629	0.863643986	0.81458027	0.753189469	0.470478016	0.651959009	0.544733137	0.619277732	0.805288191	0.760774326	0.635250749	0.686001323	0.799717498	0.691726793	0.69809408	0.709871377	0.689343921	0.779438573	0.812644258
TCGA.F1.A72C	346	0	68	MALE	G2	Stage IIA	T3	M0	N0	0.588316944	0.795549857	0.911915829	0.643090242	0.794994752	0.775261951	0.683335621	0.439212817	0.565361992	0.481635842	0.552865289	0.787196644	0.739190126	0.584222324	0.388681855	0.750147419	0.655120757	0.727151135	0.721997557	0.62897138	0.737871509	0.741418754
TCGA.BR.7704	606	0	69	FEMALE	G3	Stage II	T3	M0	N0	0.654308949	0.806364174	0.932282897	0.570412616	0.891492404	0.771024082	0.721874277	0.423426259	0.58445722	0.502655373	0.60469102	0.892424033	0.771611792	0.631681357	0.381334606	0.735967829	0.704783434	0.650299915	0.713373665	0.627791345	0.745421335	0.773473442
TCGA.RD.A7BT	262	1	66	MALE	G3	Stage IV	T3	M0	N3	0.400371862	0.750754526	0.874090722	0.582664827	0.737259504	0.721540144	0.609130629	0.377359808	0.497614785	0.393421054	0.527632427	0.77181518	0.660113937	0.517842403	0.444352928	0.697619003	0.558626671	0.599689764	0.597321483	0.576621321	0.711648521	0.764790513
TCGA.D7.6818	321	0	53	MALE	G3	Stage IIIA	T2	M0	N3	0.541941722	0.724559486	0.922929668	0.686615112	0.697449776	0.876843376	0.691073715	0.468363363	0.685397759	0.644271867	0.589118651	0.875002711	0.745698576	0.57007567	0.612030483	0.788758862	0.696353262	0.699899866	0.815472793	0.686490969	0.809121741	0.843015149
TCGA.KB.A93H	1145	0	79	FEMALE	G1	Stage IIB	T3	M0	N1	0.154136578	0.708439894	0.889797138	0.548136075	0.702698253	0.712479255	0.634737956	0.363799565	0.462128151	0.238268051	0.438549346	0.76237841	0.650755829	0.456359834	0.34050176	0.698784596	0.540742355	0.658734711	0.543329151	0.558991833	0.667097036	0.723561665
TCGA.CD.8533	468	0	48	MALE	G3	Stage II	T3	M0	N0	0.252440528	0.627134141	0.849330475	0.607653193	0.614237602	0.663702635	0.532398	0.311883972	0.401269273	0.302239208	0.526098825	0.798848212	0.674783205	0.448491744	0.297126189	0.697964585	0.526258975	0.525227506	0.550767514	0.494778078	0.723064507	0.720327431
TCGA.3M.AB46	1765	0	70	MALE	G2	Stage IB	T2b	MX	N0	0.219265147	0.719012482	0.869600106	0.568143373	0.666698735	0.737007234	0.540705445	0.343130265	0.51302853	0.334202732	0.532158345	0.713813929	0.70458908	0.524113222	0.394326531	0.659242369	0.537284875	0.637165954	0.559042855	0.5189744	0.703743091	0.760486806
TCGA.F1.A448	501	0	70	MALE	G3	Stage IIIB	T3	M0	N3b	0.663297	0.791393163	0.935032809	0.679640504	0.785574292	0.812304116	0.697147244	0.501991173	0.68399912	0.596820235	0.603012089	0.792534069	0.751940876	0.59902345	0.594229679	0.775406031	0.6869195	0.721155414	0.80037972	0.670651354	0.766970721	0.838466287
TCGA.BR.4371	0	0	71	FEMALE	G1	unknow	T2	M0	NX	0.329645292	0.785722502	0.904697173	0.567331095	0.777585796	0.747825922	0.643171746	0.400921471	0.50532028	0.434193238	0.554322654	0.809789825	0.69272897	0.517580971	0.452375242	0.699565674	0.604445424	0.683243069	0.639488867	0.593804449	0.734399147	0.761840662
TCGA.RD.A7C1	507	1	82	MALE	G3	Stage IB	T2	M0	N0	0.338543177	0.808381922	0.919089351	0.593812515	0.832358882	0.752753703	0.689905992	0.319253108	0.523930933	0.457384951	0.455913523	0.746191233	0.683893076	0.526048076	0.546916576	0.6716413	0.609852812	0.614612566	0.723634446	0.596162297	0.70947583	0.725882692
TCGA.SW.A7EB	176	0	45	MALE	G2	Stage IIIA	T3	M0	N2	0.632137219	0.737051204	0.91720407	0.620176886	0.790386619	0.715643498	0.644317356	0.450637955	0.569612379	0.489079329	0.461379177	0.867307281	0.688037679	0.514798003	0.390165707	0.715905915	0.634792702	0.652147771	0.61423167	0.546540102	0.739058826	0.738929109
TCGA.D7.6815	486	0	70	FEMALE	G2	Stage IIB	T2	M0	N2	0.421051926	0.671262962	0.900555756	0.58509805	0.700643285	0.803612923	0.64750216	0.350269147	0.542694037	0.468969976	0.526977641	0.795281633	0.7306567	0.52078028	0.412072223	0.750057967	0.631780496	0.648381263	0.690357571	0.610830184	0.759631868	0.757786469
TCGA.BR.6566	378	0	64	FEMALE	G3	Stage IIA	T3	M0	N0	0.521909694	0.775402718	0.928629125	0.613067664	0.833149385	0.821885481	0.733322116	0.393335409	0.627697947	0.536483222	0.554321954	0.805284357	0.757191224	0.609334253	0.421551212	0.794537124	0.66439989	0.641442969	0.761827616	0.683659859	0.727454732	0.752071859
TCGA.B7.A5TK	288	0	51	MALE	G3	Stage IIIA	T4	M0	unknow	0.535321527	0.817499531	0.966877043	0.719962554	0.919642273	0.800991423	0.810547139	0.428306205	0.647971637	0.607023789	0.558500415	0.818296217	0.810503113	0.659816021	0.443774715	0.807406482	0.743127536	0.819030561	0.816537441	0.690165531	0.771759607	0.761131642
TCGA.FP.7735	106	1	77	MALE	G2	Stage IB	T2	MX	N0	0.64888157	0.769950822	0.933162132	0.672772076	0.816780808	0.78249963	0.693012647	0.449432529	0.62685913	0.540240093	0.576230338	0.878283265	0.73496198	0.670816091	0.446716124	0.75478504	0.67442062	0.702089888	0.713559512	0.596416026	0.763095348	0.79913455
TCGA.BR.8483	164	0	59	MALE	G2	Stage IIIA	T3	M0	N2	0.227294059	0.661509019	0.894519269	0.575414913	0.666737038	0.717441471	0.525975924	0.283357639	0.460324968	0.305633793	0.528729978	0.768507756	0.679433476	0.520599808	0.245873279	0.674797862	0.547052665	0.685073354	0.572615624	0.460978209	0.740206079	0.736372602
TCGA.R5.A7O7	1389	0	51	MALE	G2	Stage IV	T3	M1	N1	0.416277583	0.763692907	0.913404254	0.553561206	0.733531712	0.748600296	0.618866561	0.291149866	0.436681128	0.409437286	0.474302313	0.760019179	0.67205487	0.51823966	0.369590615	0.672435877	0.575959129	0.673319029	0.605374149	0.528558198	0.69587042	0.757336647
TCGA.BR.8286	394	0	49	MALE	G3	Stage II	T3	M0	N0	0.384899826	0.777374629	0.928305079	0.617893946	0.772879584	0.786677422	0.66860511	0.39156093	0.506573098	0.483324286	0.550206144	0.769102001	0.724342107	0.550783111	0.271550055	0.75042515	0.631372758	0.687599008	0.712711043	0.566922552	0.751974375	0.745711661
TCGA.D7.5578	385	0	80	MALE	G3	Stage IIIA	T3	M0	N2	0.65429118	0.767133986	0.924307527	0.698578072	0.81428681	0.824640124	0.706729913	0.447951558	0.680682333	0.583873433	0.618104226	0.829025028	0.747745085	0.60298786	0.546990644	0.777217352	0.696602203	0.704731174	0.740349829	0.668202634	0.763614869	0.8060683
TCGA.FX.A3NK	505	0	unknow	MALE	unknow	unknow	unknow	unknow	unknow	0.549903401	0.685066265	0.928877088	0.724636234	0.746824413	0.832354141	0.753554054	0.483096965	0.671388444	0.642240785	0.626498249	0.805976652	0.781212212	0.60138698	0.424431457	0.768186016	0.67931474	0.753754792	0.730995498	0.590819907	0.74879119	0.79753465
TCGA.D7.6527	312	1	62	MALE	G2	Stage II	T2	M0	N1	0.515125864	0.709033952	0.933353678	0.647322969	0.758879558	0.811408706	0.664353393	0.429403413	0.590806502	0.554688569	0.57563176	0.825290802	0.713251715	0.544830538	0.548222748	0.746568826	0.647094086	0.681008777	0.667070791	0.604555843	0.736823605	0.798980725
TCGA.BR.7197	280	0	69	MALE	GX	Stage II	T3	M0	N0	0.321146916	0.629489405	0.890257662	0.584215088	0.610488233	0.716287648	0.563336179	0.324105498	0.451864365	0.300638716	0.480078451	0.771119904	0.69968083	0.477372214	0.219411588	0.669543269	0.569397525	0.608465692	0.539342495	0.505491248	0.75845121	0.74646669
TCGA.VQ.AA69	864	0	35	MALE	G2	Stage IIIA	T3	M0	N2	0.323042316	0.847892647	0.877328425	0.62748828	0.804813552	0.724532747	0.673331996	0.385311238	0.471526154	0.461519829	0.514614331	0.791081823	0.720663771	0.554171522	0.254472851	0.688152087	0.569857161	0.648285956	0.708792169	0.535063462	0.761411358	0.765168831
TCGA.D7.8574	523	0	72	MALE	G3	Stage IIIA	T2	M0	N3a	0.861253768	0.760356577	0.941309668	0.689857728	0.870108105	0.790953325	0.78433596	0.48075602	0.6219354	0.55376433	0.620480757	0.821014305	0.768467134	0.536801981	0.304756433	0.686890038	0.728171633	0.690294695	0.727765076	0.640323142	0.729380756	0.828652315
TCGA.B7.A5TN	287	0	60	MALE	G2	Stage IIB	T4a	M0	NX	0.375476316	0.670187833	0.926063894	0.617296962	0.725493463	0.807397689	0.658030402	0.431655128	0.571532154	0.533531631	0.528136963	0.748124923	0.755387073	0.562607727	0.356148429	0.737698332	0.635387654	0.699391094	0.683476331	0.621858063	0.718014187	0.781322756
TCGA.BR.7957	276	1	50	FEMALE	GX	Stage IV	T3	M1	N3a	0.467002915	0.708553643	0.916174531	0.704404354	0.729500225	0.853100612	0.703502742	0.455478998	0.626432332	0.651905218	0.594006919	0.797655169	0.764708752	0.56579539	0.513156396	0.748913621	0.683740393	0.78660928	0.666243347	0.631797441	0.759618696	0.825362649
TCGA.D7.8575	554	1	75	MALE	G3	Stage IIIA	T3	M0	N2	0.474419752	0.689177609	0.923820104	0.575827339	0.708455565	0.795672788	0.753092359	0.499418119	0.627327006	0.503839663	0.497079179	0.775587377	0.727314694	0.525949881	0.492964744	0.774135369	0.635848787	0.733180062	0.752927587	0.591492401	0.793954878	0.807815114
TCGA.BR.A4QL	352	0	75	FEMALE	G2	Stage IIIB	T3	M0	N3a	0.311572704	0.766572196	0.874346859	0.525940203	0.76707008	0.708641416	0.619678876	0.291481695	0.464304002	0.339229547	0.426978879	0.701204539	0.692460763	0.533172689	0.305383628	0.698587012	0.559286515	0.52671922	0.573017063	0.561298003	0.656074755	0.733763852
TCGA.EQ.8122	243	1	71	FEMALE	G3	Stage IIB	T3	MX	N1	0.27645708	0.710640947	0.90633539	0.628734759	0.640674129	0.795231334	0.584434068	0.380429217	0.595724365	0.49336962	0.550137182	0.766284307	0.719850808	0.563372768	0.478530901	0.753971054	0.612225649	0.726191042	0.688582374	0.596948646	0.766531161	0.811896768
TCGA.CG.5720	30	1	71	MALE	G3	Stage IB	T2	M0	N0	0.603578825	0.792517547	0.920773252	0.665711526	0.79738043	0.838078754	0.742108505	0.478332069	0.700845834	0.67670109	0.592472945	0.830468152	0.768626113	0.61446879	0.66322275	0.81170265	0.689398009	0.696039279	0.776564253	0.680774136	0.761146678	0.836483717
TCGA.CD.5800	400	0	51	FEMALE	G1	Stage II	T3	M0	N0	0.522218523	0.718715728	0.887426494	0.555188618	0.701426637	0.750346392	0.61285385	0.365159109	0.582768855	0.40455264	0.505413673	0.822636614	0.692380273	0.569346959	0.448453323	0.756206139	0.609550289	0.604850957	0.66978743	0.573669192	0.795668251	0.773870684
TCGA.D7.A4YX	461	0	63	MALE	G3	Stage IIB	T3	M0	N1	0.440192258	0.843563743	0.901540581	0.628529694	0.861341069	0.7764608	0.757621995	0.404810202	0.540460015	0.435473709	0.508223907	0.761475849	0.751085844	0.566204476	0.500290456	0.731974818	0.633124151	0.714689883	0.707894647	0.620707552	0.731330285	0.725423161
TCGA.BR.8485	280	0	68	FEMALE	G3	Stage IIIC	T4	M0	N3a	0.577889607	0.783117226	0.929080971	0.62600695	0.823979564	0.779389657	0.694071013	0.437858562	0.564903746	0.560972492	0.60133656	0.782935678	0.749082211	0.638445936	0.426931913	0.767820153	0.671620517	0.677333835	0.729429954	0.606451141	0.766711001	0.80917285
TCGA.BR.8371	359	1	62	MALE	G3	Stage IIIB	T3	M0	N3a	0.781872063	0.636747802	0.928629076	0.681487264	0.76339767	0.681932587	0.690578078	0.400552073	0.518706658	0.469598878	0.555088923	0.777339155	0.761021277	0.52411255	0.135809038	0.663239304	0.643729823	0.773133854	0.586075725	0.564535547	0.708349887	0.742214344
TCGA.BR.4369	0	0	75	MALE	G3	unknow	TX	M0	NX	0.505253323	0.771281102	0.922489918	0.659952356	0.775436387	0.732311915	0.648409799	0.392592395	0.531056483	0.47522898	0.655155919	0.797060195	0.715209913	0.53636026	0.458942692	0.760294567	0.657007295	0.652659975	0.731334511	0.608691138	0.797233643	0.76020352
TCGA.FP.7998	678	0	77	MALE	G3	Stage IIIC	T4a	MX	N3a	0.717519611	0.844447749	0.951185815	0.695084809	0.904751356	0.823554276	0.838450813	0.491263088	0.67112499	0.589239538	0.598283246	0.837204616	0.831418863	0.64737355	0.405927721	0.771367864	0.741913711	0.780013583	0.83397041	0.662236193	0.786833075	0.789035922
TCGA.HF.7132	NA	0	unknow	MALE	G2	Stage II	T2b	M0	N1	0.707490224	0.826956893	0.93819835	0.681770861	0.858458648	0.82169226	0.778961145	0.494246669	0.656624097	0.560731756	0.639719299	0.825583241	0.793335331	0.607576223	0.480013614	0.758081275	0.708035294	0.731861152	0.749044674	0.67734423	0.784483807	0.79365898
TCGA.FP.A9TM	189	0	77	MALE	G2	unknow	T1b	M0	N1	0.839000087	0.821843567	0.934910871	0.668819398	0.787235685	0.762052054	0.701971638	0.477058031	0.530569866	0.386308139	0.632577759	0.79320309	0.690305171	0.494109089	0.461713242	0.717620231	0.625401824	0.674343067	0.635038283	0.646641934	0.71124295	0.718474299
TCGA.CG.4477	942	0	58	FEMALE	G3	Stage IB	T2a	M0	N0	0.617307763	0.897815791	0.942610393	0.638925313	0.841690176	0.825384797	0.721973681	0.50880533	0.628627564	0.591788824	0.579849793	0.803161796	0.779254077	0.637631348	0.667252552	0.787328585	0.698792541	0.783852051	0.772225115	0.682790497	0.802122426	0.797672559
TCGA.D7.8578	643	0	72	MALE	G2	Stage IB	T2	M0	N0	0.539472595	0.698027433	0.934323877	0.645161252	0.724858641	0.822188548	0.703006851	0.455509435	0.604415453	0.601851292	0.555828384	0.795466599	0.763673298	0.572071554	0.486897248	0.77750975	0.67785492	0.743679092	0.725846669	0.604621522	0.773089825	0.788990031
TCGA.VQ.A91Y	296	1	67	MALE	G3	Stage IIIC	T4a	M0	N3b	0.611188804	0.787312748	0.944483872	0.673459068	0.811055924	0.774668229	0.761041278	0.39415032	0.58036731	0.578022045	0.56383694	0.793942907	0.790183603	0.612757636	0.325276388	0.76810101	0.674016148	0.787201619	0.769801909	0.610883609	0.751171965	0.773691142
TCGA.BR.4257	294	1	79	FEMALE	G2	unknow	TX	M0	NX	0.408266336	0.822065571	0.938769754	0.649960137	0.833733415	0.868405455	0.75306235	0.486513567	0.663158251	0.623229592	0.554456305	0.813289136	0.788207785	0.625545136	0.522127437	0.820960089	0.715416806	0.757567043	0.834662061	0.678476858	0.807125676	0.789187209
TCGA.CD.A4MH	371	0	86	FEMALE	G2	Stage IIA	T3	M0	N0	0.432738378	0.716528993	0.889686217	0.538726748	0.712398826	0.685764685	0.613907614	0.394498571	0.527636177	0.436819721	0.529517361	0.741102063	0.694344835	0.46510961	0.460882	0.692983881	0.572260055	0.588427194	0.587732088	0.584688146	0.712125823	0.750566359
TCGA.CD.8527	218	1	72	FEMALE	G2	Stage II	T2	M0	N1	0.34736765	0.723356118	0.912371905	0.548681747	0.735621203	0.79174446	0.638594204	0.376384353	0.510617382	0.432790374	0.442764693	0.808210234	0.728845601	0.547884058	0.459800964	0.714018647	0.607685759	0.659146038	0.579389766	0.575876674	0.759080243	0.766340987
TCGA.CD.A48A	378	0	57	MALE	G2	Stage IIA	T3	M0	N0	0.293713611	0.639263312	0.895045896	0.50300581	0.664618992	0.708871867	0.557681679	0.282754974	0.439534177	0.359365109	0.478376201	0.697007473	0.695363013	0.441249948	0.16557433	0.620380591	0.538491691	0.720824421	0.602182725	0.554643262	0.717187222	0.773614645
TCGA.BR.6801	642	0	70	MALE	G2	Stage IIA	T3	M0	N0	0.239194368	0.603766728	0.902427945	0.625085174	0.679372998	0.73521305	0.587082435	0.371075292	0.538219441	0.448406753	0.565784296	0.804029748	0.728286619	0.550815136	0.388155785	0.737376681	0.622632665	0.654927443	0.698574071	0.564935029	0.740022215	0.769135179
TCGA.FP.8099	519	0	79	MALE	G2	Stage IIA	T3	MX	N0	0.381066949	0.707233512	0.920966538	0.593931724	0.68674126	0.813315694	0.65911004	0.304425347	0.512513247	0.467017446	0.544070005	0.799186616	0.73933993	0.516066507	0.4493302	0.735691233	0.632141649	0.610449894	0.658339227	0.56681705	0.721922627	0.748730762
TCGA.CG.5726	881	1	73	MALE	G2	Stage IA	T1	M0	N0	0.400953748	0.738133764	0.891787844	0.609927698	0.703479069	0.780572187	0.664122458	0.413357636	0.483869616	0.478202895	0.544619724	0.775342292	0.680098343	0.517776012	0.415547954	0.728284627	0.598902116	0.636552219	0.631211477	0.540171853	0.729749171	0.700935033
TCGA.BR.8296	474	1	58	FEMALE	G3	Stage IIIC	T4b	M0	N2	0.769696039	0.826213278	0.947584	0.556899369	0.843074538	0.762639724	0.686106123	0.466852282	0.532285807	0.43203576	0.579172501	0.804441898	0.724254839	0.497637487	0.261868881	0.639834276	0.64540258	0.754376397	0.655301831	0.59619727	0.742876494	0.764426266
TCGA.CD.8529	374	0	65	MALE	G2	Stage IV	T4	M1	N0	0.756753141	0.789435442	0.958991151	0.702424824	0.822533062	0.822166342	0.753959886	0.48594581	0.699731846	0.618072818	0.627319923	0.85090411	0.808752178	0.628418037	0.45554465	0.784738664	0.74145503	0.764661368	0.844207966	0.680315439	0.813534571	0.799556004
TCGA.VQ.AA68	1219	0	52	FEMALE	G2	Stage IIIC	T4a	M0	N3	0.59155472	0.791702243	0.924244797	0.577330824	0.796332737	0.785800425	0.680192635	0.436530318	0.495924589	0.563926807	0.564070833	0.768469162	0.750129025	0.595461473	0.344825486	0.741635538	0.631705065	0.739448753	0.640424519	0.577499786	0.745976104	0.750516069
TCGA.RD.A8N5	1747	1	78	MALE	G2	Stage IIIA	T3	M0	N1	0.323208685	0.719733996	0.944036819	0.662888211	0.689255323	0.82046338	0.672708577	0.47679185	0.662122118	0.561473995	0.56801133	0.79806652	0.76552385	0.563137216	0.712664087	0.792454194	0.654154157	0.755287819	0.811870245	0.706479128	0.803423141	0.873882189
TCGA.BR.4201	940	1	66	FEMALE	G1	unknow	T2a	M0	NX	0.56151866	0.840523704	0.940091559	0.706302565	0.80946724	0.898800027	0.701610334	0.510408008	0.66972346	0.664738496	0.586905442	0.785305256	0.783606353	0.667843553	0.576071448	0.794875449	0.70788106	0.811272347	0.835255354	0.655091753	0.799283032	0.805625407
TCGA.HF.7131	NA	0	unknow	FEMALE	G2	Stage IB	T2b	MX	N0	0.501774564	0.799513452	0.938888817	0.645135477	0.781753213	0.830375724	0.709766348	0.524289248	0.609637844	0.569697579	0.538748518	0.830168389	0.748667427	0.639493202	0.664369694	0.807736658	0.680274812	0.748411185	0.737353294	0.677598862	0.798949077	0.83634751
TCGA.BR.8284	245	1	72	FEMALE	G3	Stage IIIC	T4a	M0	N3a	0.601631719	0.844852975	0.942608142	0.657027808	0.874457937	0.81815327	0.754664245	0.406227931	0.622636788	0.520556451	0.567965671	0.788891428	0.798416859	0.58526115	0.400439273	0.697550263	0.704262648	0.740405611	0.739832489	0.641474135	0.761443455	0.769453092
TCGA.CG.5723	2496	0	83	MALE	G3	Stage II	T2	M0	N1	0.576385053	0.847673105	0.943867915	0.665566019	0.862227714	0.810327841	0.787320383	0.424475685	0.673190984	0.650055959	0.523657115	0.808111829	0.774790455	0.631184281	0.595018035	0.823758703	0.726084102	0.763969951	0.819482774	0.638363352	0.786638889	0.820098891
TCGA.BR.8590	284	1	62	MALE	G3	Stage IIIC	T4b	M0	N2	0.638879301	0.765243372	0.947461288	0.702087096	0.809343648	0.825145096	0.73608593	0.45578152	0.638928746	0.631247525	0.612977518	0.808326898	0.795502526	0.595661248	0.397710404	0.779933812	0.706984711	0.786990916	0.74725042	0.653345575	0.79867136	0.795495195
TCGA.BR.4280	201	1	78	FEMALE	G2	Stage III	T2b	M0	N1	0.482787124	0.801606389	0.910363617	0.614556342	0.825779509	0.795850453	0.718294829	0.4700174	0.556411638	0.466395909	0.539566361	0.789053992	0.746139822	0.559195819	0.490023886	0.74988931	0.636322158	0.655794712	0.652805871	0.624305653	0.70964894	0.770549707
TCGA.HU.A4GX	616	0	70	FEMALE	G3	Stage IIIC	T4b	M0	N2	0.589612986	0.805593706	0.915835057	0.585274148	0.875081472	0.80663916	0.720769259	0.451759947	0.599416647	0.522935685	0.511633117	0.791266247	0.752497648	0.595944682	0.448642704	0.734276202	0.681190259	0.681788137	0.657107325	0.635760811	0.712180468	0.740249051
TCGA.BR.7958	388	0	60	MALE	G3	Stage IIIB	T4b	M0	N0	0.630327269	0.863180431	0.952157881	0.680080625	0.904361765	0.835507714	0.793392674	0.464092401	0.675359788	0.580950919	0.571712189	0.813316424	0.812454988	0.668715657	0.472192024	0.753165303	0.738987864	0.749874775	0.797234187	0.654322106	0.75945667	0.789212992
TCGA.CG.4465	274	1	69	FEMALE	G3	Stage IV	T4	M1	N3	0.435820651	0.8242253	0.927498811	0.636870195	0.790099394	0.835482647	0.708112646	0.466269452	0.627516242	0.613789071	0.554268352	0.777625623	0.776483094	0.586308131	0.592392744	0.805793302	0.668757586	0.704261039	0.797286361	0.691801239	0.765153043	0.803006417
TCGA.BR.8677	370	0	74	FEMALE	G3	Stage IIIB	T3	M0	N3a	0.515648807	0.810600653	0.928473904	0.63544338	0.867280495	0.806350858	0.748037458	0.448463283	0.616626341	0.541265174	0.568230387	0.780589862	0.815663068	0.625152256	0.359317143	0.78164007	0.69358831	0.751697543	0.75801177	0.619380718	0.770932304	0.800435528
TCGA.BR.8365	533	1	70	FEMALE	G3	Stage IIA	T3	M0	N0	0.635722301	0.698178569	0.91746662	0.702547628	0.780952343	0.796319837	0.754917051	0.472300866	0.619959487	0.601674622	0.568681506	0.779256994	0.798695159	0.568093367	0.319889917	0.712037337	0.717938728	0.799866873	0.673267516	0.603422922	0.780781251	0.796496023
TCGA.VQ.A91V	974	0	58	MALE	G2	Stage IIIA	T3	M0	N2	0.3902702	0.691347383	0.900791668	0.602695749	0.679506161	0.760060304	0.621635681	0.392723986	0.433077346	0.434755621	0.461114855	0.745777218	0.662673328	0.498503322	0.466238865	0.702758686	0.564173712	0.677580898	0.546114298	0.545796421	0.703781505	0.741664982
TCGA.HU.8604	694	0	82	FEMALE	G2	Stage IIA	T3	M0	N0	0.58206219	0.853600826	0.91774867	0.579534116	0.900499626	0.830393348	0.751783054	0.478220834	0.611199493	0.586200169	0.599550455	0.76321405	0.793019359	0.672756456	0.469941851	0.775962138	0.706220582	0.676735122	0.792735016	0.67523096	0.750099059	0.819089767
TCGA.CG.4476	0	0	69	MALE	G3	Stage IIIC	T4b	M0	N3a	0.628130247	0.786180145	0.93763612	0.71723077	0.807655545	0.835751901	0.739715659	0.532985873	0.635347107	0.661630089	0.616442093	0.796781557	0.792359996	0.583722178	0.513766552	0.778991814	0.698109642	0.766597679	0.760631847	0.65889626	0.815517557	0.79795084
TCGA.HU.A4GQ	3	1	71	MALE	G2	Stage IIIC	T4b	M0	N2	0.286928658	0.744978318	0.911088451	0.646507838	0.771890016	0.836396745	0.696609594	0.459806701	0.56428073	0.535047591	0.492664015	0.757856402	0.751302628	0.551716855	0.394728279	0.752997594	0.657962301	0.761935327	0.693948421	0.586000802	0.761669319	0.723988922
TCGA.VQ.AA6J	642	0	75	MALE	G3	Stage IIIB	T4a	M0	N2	0.69742391	0.831192478	0.942340086	0.657460058	0.823774046	0.796574709	0.754097671	0.440121933	0.597697819	0.458066323	0.629856034	0.809041162	0.761248841	0.591552685	0.397932314	0.731853627	0.690552421	0.687902386	0.731682221	0.621421838	0.748809914	0.768332013
TCGA.VQ.A91S	690	0	63	MALE	GX	Stage IIIB	T4b	M0	N1	0.351285971	0.82118609	0.907544931	0.612246464	0.812415185	0.75129738	0.723625531	0.433518589	0.540079655	0.400933846	0.50384271	0.760945229	0.73588972	0.613397778	0.497430881	0.741766146	0.623079454	0.713830687	0.69138577	0.625643407	0.76124915	0.772358231
TCGA.CD.8524	388	0	61	FEMALE	G3	Stage II	T3	M0	N0	0.503932185	0.707747576	0.926946519	0.578581328	0.768314808	0.776942141	0.729133642	0.375237421	0.534060813	0.474569649	0.498574004	0.757641316	0.773968972	0.528459093	0.210345247	0.715878471	0.661492204	0.714439559	0.689131571	0.553851919	0.747775109	0.739458988
TCGA.HU.A4HB	477	1	68	MALE	G3	Stage IIB	T2	M0	N2	0.879195584	0.826980424	0.947686601	0.688991834	0.865572812	0.807532717	0.734539465	0.479485944	0.626467256	0.585359529	0.654549098	0.855354437	0.741775786	0.588463923	0.498472768	0.755822491	0.711211708	0.701077824	0.738379677	0.68916422	0.782672533	0.788081519
TCGA.IN.A7NT	323	0	73	FEMALE	G3	Stage IIB	T3	M0	N1	0.255970852	0.70136133	0.888488553	0.595366146	0.640321961	0.764944464	0.584360876	0.327488223	0.435905475	0.442315329	0.364470597	0.70317521	0.700238195	0.516638215	0.44767655	0.718229769	0.568456736	0.63085761	0.673467723	0.545577104	0.74670573	0.77880767
TCGA.BR.8687	250	1	67	FEMALE	G3	Stage IIIC	T4b	M0	N2	0.409350156	0.661460256	0.915201877	0.61608679	0.697670714	0.763694723	0.668212084	0.428591045	0.547668906	0.501869683	0.521242011	0.768558633	0.716156019	0.53802506	0.324127524	0.7271402	0.634290073	0.704251484	0.631483057	0.562834811	0.739386794	0.761610831
TCGA.VQ.A8E3	661	1	79	MALE	G3	Stage IIA	T3	M0	N0	0.433030997	0.828480024	0.918452577	0.5480565	0.855178608	0.699011057	0.729229306	0.318097358	0.469450358	0.337188287	0.487981657	0.757373163	0.743917921	0.579016615	0.340716491	0.648225352	0.597335058	0.656654767	0.602224711	0.606855282	0.714265488	0.687176084
TCGA.BR.8060	348	1	75	FEMALE	G3	Stage IIB	T2	M0	N2	0.565043985	0.805814179	0.894512789	0.669021122	0.745599214	0.824111639	0.703884343	0.522131397	0.595668823	0.648367113	0.527453135	0.777973728	0.777522537	0.610750747	0.493094731	0.769589289	0.686645744	0.700568772	0.786013202	0.604017699	0.779313371	0.806199243
TCGA.D7.8576	446	1	54	FEMALE	G3	Stage IIIB	T3	M0	N3a	0.462648691	0.712334229	0.927042639	0.605536025	0.682428888	0.763710071	0.693364124	0.38728852	0.580464005	0.497142225	0.535267519	0.787609446	0.727021055	0.517827456	0.452416947	0.762411092	0.603795956	0.693145882	0.693595755	0.619515693	0.769516646	0.796441183
TCGA.BR.6710	273	0	41	MALE	G2	Stage IB	T2	M0	N0	0.511540603	0.604075619	0.912803098	0.643564491	0.760871498	0.758224928	0.690010967	0.515887038	0.496597068	0.483180217	0.454218079	0.782813821	0.754155672	0.532752766	0.438815258	0.674809608	0.62167214	0.725438145	0.576526778	0.547925053	0.752320991	0.75491435
TCGA.IN.A6RR	205	1	84	MALE	G3	unknow	T3	M0	N1	0.314766493	0.669335288	0.900338919	0.566393913	0.757947149	0.728005041	0.636891546	0.381984359	0.489789811	0.445967212	0.44321709	0.726365772	0.660544007	0.524174834	0.434531625	0.677119796	0.552832169	0.685028441	0.560498613	0.520395316	0.758696895	0.724434405
TCGA.VQ.A8PB	1043	1	65	FEMALE	G2	Stage II	T3	M0	N0	0.440850355	0.829501558	0.915121296	0.638781638	0.784426759	0.818204922	0.623361145	0.427120717	0.522908168	0.461411143	0.513526625	0.771081921	0.749496196	0.563195898	0.452499015	0.772765947	0.63705689	0.702479643	0.701132352	0.578547694	0.752173986	0.761108549
TCGA.CG.5725	457	1	72	MALE	G3	Stage IB	T2	M0	N0	0.317274792	0.676132129	0.880908795	0.596916578	0.709095751	0.731053188	0.591776881	0.319745856	0.485290638	0.462964303	0.509172267	0.757851174	0.705285921	0.52017574	0.330281165	0.678432201	0.576773682	0.63989612	0.581518269	0.536118306	0.732275109	0.773687837
TCGA.VQ.AA6G	792	1	68	MALE	G2	Stage IIA	T3	M0	N0	0.322989744	0.747362774	0.886760549	0.589112392	0.67140283	0.776279226	0.646866552	0.463579694	0.497880718	0.453479687	0.527946154	0.737525403	0.698584353	0.533718282	0.538324812	0.735856915	0.606865306	0.722761598	0.671271473	0.627836124	0.722298329	0.785306863
TCGA.CD.A4MG	200	1	76	MALE	G3	Stage IIA	T3	M0	N0	0.593116598	0.777073582	0.929773529	0.626806431	0.762142539	0.799520421	0.671014242	0.388569133	0.637349104	0.447241828	0.534584116	0.765653121	0.743882424	0.563058809	0.415405842	0.750761723	0.63284267	0.641451624	0.752769851	0.564372467	0.731868795	0.772640214
TCGA.MX.A663	300	1	66	MALE	G3	Stage IIA	T3	M0	N0	0.485775547	0.706910995	0.916061522	0.696614255	0.737527397	0.798941113	0.657284325	0.458549178	0.610084202	0.645688886	0.540122263	0.869088445	0.75971894	0.595896985	0.414972859	0.77304631	0.677407583	0.728892745	0.699664792	0.558693662	0.784293816	0.811959243
TCGA.VQ.A8P2	848	0	68	MALE	G2	Stage IIIA	T4a	M0	N1	0.253629508	0.711272206	0.884724687	0.591733018	0.716784002	0.750419172	0.579029923	0.328066835	0.423382806	0.287134132	0.508008318	0.729966945	0.677005357	0.526087805	0.323572382	0.691811697	0.566419269	0.650062771	0.586095621	0.461067143	0.675834699	0.74648424
TCGA.VQ.A8DU	166	1	63	MALE	G2	Stage IIIA	T3	M0	N2	0.382929759	0.717274433	0.871255708	0.580738987	0.721280178	0.703113504	0.615951174	0.316477034	0.492383049	0.385174815	0.535251293	0.738392525	0.687814733	0.515093933	0.406718538	0.705631779	0.617325226	0.635383952	0.609010754	0.548739715	0.743560541	0.761476932
TCGA.VQ.A8PM	57	1	56	MALE	G3	Stage IV	T4	M0	N3	0.737152095	0.791043053	0.937128681	0.654053011	0.813569349	0.78453162	0.706266642	0.521528082	0.582002451	0.491601281	0.650262962	0.841489109	0.755753844	0.586209322	0.460219029	0.738660375	0.697788546	0.760471256	0.671144431	0.622272256	0.762723895	0.78831205
TCGA.HU.A4H2	394	0	58	FEMALE	G2	Stage IIIB	T3	M0	N3b	0.524830723	0.780228111	0.911859752	0.534453423	0.778342389	0.775789835	0.689808869	0.44701351	0.499440188	0.413157235	0.562010684	0.74970418	0.694304983	0.561923916	0.340282179	0.687952692	0.612712699	0.625622309	0.650763117	0.622202698	0.740946201	0.735546195
TCGA.B7.A5TJ	335	0	74	MALE	G1	Stage IIB	T4a	M0	NX	0.313459626	0.656282719	0.902612424	0.613683192	0.667753572	0.73287191	0.616263414	0.377493188	0.519890819	0.339873856	0.541888154	0.762871752	0.704779537	0.521985076	0.369338481	0.725633743	0.585880256	0.67403332	0.638394893	0.563364514	0.755122558	0.740891341
TCGA.CD.A489	344	1	58	MALE	G3	Stage IIA	T3	M0	N0	0.632977878	0.686744028	0.939136527	0.667664025	0.794691981	0.752033995	0.725102873	0.398156893	0.579182561	0.554926487	0.528697459	0.769684378	0.78708054	0.580677222	0.218724189	0.743418005	0.661218968	0.824541036	0.679178995	0.592718285	0.733525877	0.752394779
TCGA.BR.8680	481	0	45	MALE	G2	Stage IV	T4b	M1	N2	0.28362042	0.656068706	0.851255313	0.471083312	0.659321528	0.660956609	0.558977635	0.293875499	0.378526617	0.348045139	0.454896267	0.725275868	0.648505942	0.429878514	0.121473081	0.670839094	0.507240568	0.522295111	0.543606638	0.477199256	0.665732511	0.710469945
