# Supplementary material for: Identification and Validation of CYBB, CD86, and C3AR1 as the Key Genes Related to Macrophage Infiltration of Gastric Cancer
Source: Front Mol Biosci. 2021 Dec 7;8:756085. doi: 10.3389/fmolb.2021.756085 (PMC8688826; doi:10.3389/fmolb.2021.756085)
Supplement: Supplementary file 5 [file DataSheet1.ZIP › TCGA/02mergetime and cell/stad time.xlsx]

## Sheet: clinical
gene	futime	fustat	age	gender	grade	stage	T	M	N
TCGA.VQ.A8PS	406	1	76	MALE	G2	Stage IIIA	T3	M0	N1
TCGA.CG.4301	92	0	75	FEMALE	G3	Stage IV	T4	M1	N1
TCGA.R5.A7ZR	185	1	70	FEMALE	G2	Stage III	T3	M0	NX
TCGA.VQ.AA64	560	1	68	MALE	G2	Stage IIIB	T3	M0	N2
TCGA.BR.8686	477	0	69	MALE	G3	Stage IIIB	T4b	M0	N1
TCGA.B7.A5TJ	335	0	74	MALE	G1	Stage IIB	T4a	M0	NX
TCGA.BR.A4QL	352	0	75	FEMALE	G2	Stage IIIB	T3	M0	N3a
TCGA.D7.6817	389	0	63	MALE	G3	Stage IIIA	T2b	M0	N3
TCGA.BR.4366	0	0	87	MALE	G2	unknow	TX	M0	NX
TCGA.MX.A5UG	113	1	78	MALE	G3	Stage IIIA	T3	M0	N1
TCGA.IN.A6RJ	379	0	64	MALE	G3	Stage IA	T1b	M0	N0
TCGA.CG.4475	699	0	76	MALE	G3	Stage IIB	T3	M0	N1
TCGA.FA.8693	132	0	75	MALE	unknow	unknow	unknow	unknow	unknow
TCGA.BR.8591	409	0	79	MALE	G3	Stage IIIC	T4a	M0	N3a
TCGA.BR.8676	229	0	59	MALE	G3	Stage IIIB	T3	M0	N3a
TCGA.D7.A4YV	180	0	69	FEMALE	G3	Stage IIB	T3	M0	N1
TCGA.BR.8285	17	1	57	FEMALE	G3	Stage IIIC	T4a	M0	N3a
TCGA.CD.5798	86	0	82	MALE	G2	Stage II	T3	M0	N0
TCGA.FP.A4BF	168	1	68	MALE	G3	Stage IIIA	T3	M0	N2
TCGA.VQ.A91D	356	1	70	MALE	G2	Stage IIIC	T4b	M0	N2
TCGA.BR.4184	212	1	70	MALE	G2	Stage IIIA	T3	MX	N1
TCGA.BR.8380	21	0	55	MALE	G3	Stage IIIC	T4a	M0	N3a
TCGA.VQ.A8PH	389	1	62	MALE	G2	Stage IIIB	T3	M0	N3
TCGA.BR.8382	482	0	67	FEMALE	G3	Stage IIIC	T4b	M0	N3a
TCGA.FP.A9TM	189	0	77	MALE	G2	unknow	T1b	M0	N1
TCGA.BR.8058	532	0	53	FEMALE	G3	Stage IIIB	T4a	M0	N2
TCGA.CG.4469	215	1	70	MALE	G3	Stage IV	T3	M0	N3
TCGA.BR.6801	642	0	70	MALE	G2	Stage IIA	T3	M0	N0
TCGA.BR.8361	593	0	71	FEMALE	G3	Stage IIIC	T4b	M0	N2
TCGA.D7.6522	566	0	58	MALE	G3	Stage IB	T2	M0	N0
TCGA.BR.4256	284	1	80	MALE	G2	unknow	TX	M0	N1
TCGA.VQ.A91Z	1589	0	67	FEMALE	G2	Stage IIIA	T3	M0	N1
TCGA.VQ.A91V	974	0	58	MALE	G2	Stage IIIA	T3	M0	N2
TCGA.CG.4455	366	0	72	MALE	G3	Stage II	T2b	M0	N1
TCGA.CD.8529	374	0	65	MALE	G2	Stage IV	T4	M1	N0
TCGA.D7.A74A	225	0	61	FEMALE	G2	Stage IIIA	T3	M0	N2
TCGA.CG.4443	912	0	68	MALE	G2	Stage IA	T1	M0	N0
TCGA.BR.4368	0	0	78	FEMALE	G3	Stage IV	T4	M0	N2
TCGA.SW.A7EA	579	0	61	FEMALE	GX	Stage IB	T2	M0	N0
TCGA.D7.6518	582	0	75	MALE	G3	Stage IIIA	T2	M0	N3
TCGA.CG.5725	457	1	72	MALE	G3	Stage IB	T2	M0	N0
TCGA.VQ.A8PK	543	1	58	MALE	G2	Stage IIIB	T3	M0	N3a
TCGA.BR.A4PE	621	0	68	FEMALE	G2	Stage IB	T2	M0	N0
TCGA.BR.6563	1190	0	60	MALE	G3	Stage IIB	T3	M0	N1
TCGA.D7.A6EX	344	0	72	FEMALE	G3	Stage IIIA	T3	M0	N2
TCGA.VQ.A91S	690	0	63	MALE	GX	Stage IIIB	T4b	M0	N1
TCGA.BR.4370	0	0	74	FEMALE	G2	unknow	TX	M0	NX
TCGA.BR.8373	450	0	65	FEMALE	G2	Stage IIIA	T4a	M0	N1
TCGA.CG.5718	1095	1	78	FEMALE	G2	Stage II	T2b	M0	N1
TCGA.RD.A7BS	336	1	46	MALE	G3	Stage IIIA	T3	M0	N1
TCGA.D7.A6EY	348	1	72	FEMALE	G3	Stage IIIB	T3	M0	N3a
TCGA.VQ.AA68	1219	0	52	FEMALE	G2	Stage IIIC	T4a	M0	N3
TCGA.BR.6802	469	0	65	MALE	G3	Stage IIIA	T3	M0	N2
TCGA.CG.4460	669	1	66	FEMALE	G2	Stage IV	T4	M1	N1
TCGA.CG.4474	0	0	67	FEMALE	G3	Stage IV	T4a	M1	N2
TCGA.VQ.A8DU	166	1	63	MALE	G2	Stage IIIA	T3	M0	N2
TCGA.BR.4267	188	1	51	MALE	G2	Stage IB	T2a	M0	N0
TCGA.RD.A8N4	2171	0	58	FEMALE	G3	Stage IIIA	T3	M0	N1
TCGA.VQ.A91E	363	0	67	FEMALE	G3	Stage IIIB	T4b	M0	N0
TCGA.JY.A938	1060	0	unknow	MALE	unknow	Stage IIB	T3	M0	N0
TCGA.IN.AB1X	411	0	78	FEMALE	G3	Stage IIA	T3	M0	N0
TCGA.BR.8381	224	0	51	MALE	G3	Stage IIB	T3	M0	N1
TCGA.HU.A4GH	358	0	75	MALE	G2	Stage IA	T1b	M0	N0
TCGA.CG.5730	122	0	80	FEMALE	G2	Stage IV	T2	M1	N1
TCGA.BR.8286	394	0	49	MALE	G3	Stage II	T3	M0	N0
TCGA.BR.A4PF	35	0	72	MALE	G3	Stage IIIB	T4a	M0	N2
TCGA.HU.A4H8	270	0	77	MALE	G2	Stage IB	T1b	M0	N1
TCGA.CD.8524	388	0	61	FEMALE	G3	Stage II	T3	M0	N0
TCGA.IN.A6RP	196	0	63	MALE	G3	unknow	T1b	M0	N3
TCGA.B7.A5TK	288	0	51	MALE	G3	Stage IIIA	T4	M0	unknow
TCGA.CG.4438	1645	0	56	MALE	G3	Stage IV	T4	M0	N2
TCGA.VQ.A8PP	712	1	76	MALE	G2	Stage IV	T4	M0	N1
TCGA.BR.4371	0	0	71	FEMALE	G1	unknow	T2	M0	NX
TCGA.BR.8296	474	1	58	FEMALE	G3	Stage IIIC	T4b	M0	N2
TCGA.VQ.A928	174	1	49	MALE	G2	Stage IV	T3	M0	N3
TCGA.D7.8574	523	0	72	MALE	G3	Stage IIIA	T2	M0	N3a
TCGA.HU.A4H3	882	0	56	FEMALE	G3	Stage IIIC	T4a	M0	N3b
TCGA.D7.6524	543	0	53	MALE	G3	Stage II	T2	M0	N1
TCGA.MX.A666	427	0	61	MALE	G2	Stage IIA	T2	MX	NX
TCGA.BR.8592	191	1	63	FEMALE	G3	Stage IIIB	T4b	M0	N1
TCGA.BR.6455	399	0	59	MALE	G3	Stage IIB	T3	M0	N1
TCGA.BR.6707	605	1	75	MALE	G3	Stage IIA	T3	M0	N0
TCGA.BR.A4PD	628	0	72	FEMALE	G3	Stage IIB	T4a	M0	N0
TCGA.D7.A74B	217	1	52	FEMALE	G3	Stage IIIB	T3	M0	N3
TCGA.CD.8533	468	0	48	MALE	G3	Stage II	T3	M0	N0
TCGA.CD.A4MI	358	1	62	MALE	G1	Stage IIIA	T3	M0	N1
TCGA.CG.4465	274	1	69	FEMALE	G3	Stage IV	T4	M1	N3
TCGA.CD.5803	341	1	78	FEMALE	G3	Stage II	T3	M0	N0
TCGA.D7.A6F0	90	0	79	FEMALE	G3	Stage IB	T2	M0	N0
TCGA.BR.7197	280	0	69	MALE	GX	Stage II	T3	M0	N0
TCGA.BR.8384	113	0	69	MALE	G3	Stage IIIC	T4b	M0	N2
TCGA.F1.6874	440	0	79	MALE	G3	Stage IB	T2	M0	N0
TCGA.CG.4449	580	0	81	MALE	G2	Stage II	T2	M0	N1
TCGA.D7.6527	312	1	62	MALE	G2	Stage II	T2	M0	N1
TCGA.VQ.AA6D	521	0	52	FEMALE	G2	Stage IIIA	T4a	M0	N1
TCGA.FX.A3NK	505	0	unknow	MALE	unknow	unknow	unknow	unknow	unknow
TCGA.CG.4477	942	0	58	FEMALE	G3	Stage IB	T2a	M0	N0
TCGA.D7.6525	406	1	58	MALE	G3	Stage IIIA	T2	M0	N2
TCGA.IN.8462	572	0	80	MALE	G2	Stage IIB	T2	M0	N1
TCGA.CD.A486	104	0	68	MALE	G2	Stage IIA	T3	M0	N0
TCGA.HU.8610	23	0	75	MALE	G2	Stage IA	T1b	M0	N0
TCGA.BR.4363	0	0	60	FEMALE	G3	unknow	T3	MX	NX
TCGA.VQ.A923	0	1	90	MALE	G3	Stage IIIA	T3	M0	N1
TCGA.HU.A4GU	200	0	73	MALE	G3	Stage IIB	T3	M0	N1
TCGA.CG.5727	2405	0	66	MALE	G3	Stage II	T3	M0	N0
TCGA.RD.A8N5	1747	1	78	MALE	G2	Stage IIIA	T3	M0	N1
TCGA.B7.5816	812	0	51	FEMALE	G3	Stage IIB	T4a	M0	N0
TCGA.IN.7806	645	0	50	MALE	G3	Stage IIB	T3	M0	N1
TCGA.CG.4466	577	0	81	FEMALE	G2	Stage IB	T2a	M0	N0
TCGA.HU.8249	881	0	76	MALE	G2	Stage IIIA	T3	M0	N2
TCGA.HU.A4GF	785	0	69	MALE	G2	Stage IIA	T3	M0	N0
TCGA.D7.A747	255	1	57	MALE	G3	Stage IIB	T3	M0	N1
TCGA.HU.A4H4	725	0	53	FEMALE	G3	Stage IIB	T2	M0	N2
TCGA.CG.4472	365	0	49	MALE	G3	Stage IV	T4	M0	N1
TCGA.VQ.A8PB	1043	1	65	FEMALE	G2	Stage II	T3	M0	N0
TCGA.R5.A7O7	1389	0	51	MALE	G2	Stage IV	T3	M1	N1
TCGA.BR.8363	8	1	73	FEMALE	G3	Stage IB	T2	M0	N0
TCGA.CD.8536	378	0	74	MALE	G3	Stage II	T3	M0	N0
TCGA.BR.7715	469	0	65	MALE	G2	Stage IIA	T3	M0	N0
TCGA.BR.4361	0	0	66	FEMALE	G3	Stage IIIA	T4	M0	N0
TCGA.BR.4367	0	0	78	MALE	G3	unknow	TX	M0	N1
TCGA.BR.8483	164	0	59	MALE	G2	Stage IIIA	T3	M0	N2
TCGA.CG.4476	0	0	69	MALE	G3	Stage IIIC	T4b	M0	N3a
TCGA.VQ.A91N	570	1	59	FEMALE	G2	Stage IV	T4	M0	N3
TCGA.BR.4188	226	1	53	FEMALE	G3	unknow	TX	M0	N1
TCGA.CG.5726	881	1	73	MALE	G2	Stage IA	T1	M0	N0
TCGA.BR.7704	606	0	69	FEMALE	G3	Stage II	T3	M0	N0
TCGA.D7.8573	593	0	57	MALE	G3	Stage IIA	T3	M0	N0
TCGA.HU.A4HD	1016	0	73	MALE	G2	Stage IIIA	T3	M0	N2
TCGA.JY.A6FG	1263	1	unknow	MALE	unknow	Stage III	T3	M0	N1
TCGA.FP.7829	594	0	69	MALE	G2	Stage IIB	T3	M0	N1
TCGA.BR.8680	481	0	45	MALE	G2	Stage IV	T4b	M1	N2
TCGA.D7.A6EV	342	0	71	FEMALE	G3	Stage IIB	T2	M0	N2
TCGA.IN.A6RI	559	0	45	MALE	G2	Stage I	T1b	M0	N0
TCGA.BR.6706	402	0	63	MALE	G3	Stage IIIA	T3	M0	N1
TCGA.HF.7132		0	unknow	MALE	G2	Stage II	T2b	M0	N1
TCGA.BR.8364	675	0	42	FEMALE	G3	Stage IIIC	T4b	M0	N2
TCGA.VQ.A927	200	1	81	MALE	G1	Stage IIIB	T3	M0	N3
TCGA.BR.8485	280	0	68	FEMALE	G3	Stage IIIC	T4	M0	N3a
TCGA.VQ.A94T	342	1	73	MALE	G3	Stage IIIB	T3	M0	N2
TCGA.BR.A4J4	16	0	39	MALE	G3	Stage IIIB	T4a	M0	N2
TCGA.BR.8284	245	1	72	FEMALE	G3	Stage IIIC	T4a	M0	N3a
TCGA.BR.7717	552	1	63	MALE	G2	Stage IV	T4	M0	N1
TCGA.BR.8077	21	0	58	FEMALE	G2	Stage IIIB	T4b	M0	N1
TCGA.BR.6458	213	0	57	FEMALE	G3	Stage IIB	T3	M0	N1
TCGA.BR.A4J7	589	0	49	MALE	G3	Stage IIB	T4a	M0	NX
TCGA.VQ.AA6G	792	1	68	MALE	G2	Stage IIA	T3	M0	N0
TCGA.BR.8060	348	1	75	FEMALE	G3	Stage IIB	T2	M0	N2
TCGA.BR.A4J1	22	1	63	MALE	G3	Stage IIIA	T4a	M0	N1
TCGA.HU.8602	679	0	58	FEMALE	G3	Stage IIB	T4a	M0	N0
TCGA.CG.5722	30	0	67	FEMALE	G3	Stage IV	T3	M1	N2
TCGA.KB.A6F7	1842	0	54	FEMALE	G3	Stage IB	T1	M0	N1
TCGA.KB.A6F5	169	0	73	MALE	G3	Stage IIIA	T3	M0	N2
TCGA.CG.4300	609	1	79	MALE	G2	Stage IIIB	T3	M0	N2
TCGA.HU.A4GY	8	0	76	FEMALE	G3	Stage IIIA	T4	M0	N1
TCGA.BR.A4J9	14	0	55	MALE	G3	Stage IIA	T3	M0	N0
TCGA.HU.A4GQ	3	1	71	MALE	G2	Stage IIIC	T4b	M0	N2
TCGA.IN.A7NU	356	0	69	MALE	G3	Stage IIIB	T3	M0	N3
TCGA.RD.A7C1	507	1	82	MALE	G3	Stage IB	T2	M0	N0
TCGA.IN.A6RN	594	0	72	FEMALE	G2	Stage IIA	T1b	M0	N2
TCGA.RD.A8MW	1153	1	72	MALE	G3	Stage IIIB	T3	M0	N2
TCGA.BR.8367	418	0	55	MALE	G3	Stage IIIB	T3	M0	N3a
TCGA.CD.5799	99	0	45	MALE	G3	Stage II	T2	M0	N1
TCGA.VQ.A8PM	57	1	56	MALE	G3	Stage IV	T4	M0	N3
TCGA.VQ.A922	275	1	70	MALE	G2	Stage IV	T4	M0	N1
TCGA.BR.8362	398	1	65	MALE	G3	Stage IIIC	T4b	M0	N3a
TCGA.BR.8370	101	0	64	MALE	G3	Stage IIIB	T3	M0	N3a
TCGA.BR.6452	1055	0	78	FEMALE	G3	Stage IIA	T3	M0	N0
TCGA.HU.A4GJ	650	0	60	FEMALE	G3	Stage IIIC	T4	M0	N3a
TCGA.BR.7851	378	0	74	MALE	G3	Stage IIB	T4a	M0	N0
TCGA.FP.7735	106	1	77	MALE	G2	Stage IB	T2	MX	N0
TCGA.HU.8245	552	0	72	MALE	G3	Stage IIA	T3	M0	N0
TCGA.CD.5801	401	1	69	MALE	G3	Stage IIIA	T3	M0	N1
TCGA.CG.5723	2496	0	83	MALE	G3	Stage II	T2	M0	N1
TCGA.BR.A4IZ	273	1	45	FEMALE	G3	Stage IIIB	T4a	M0	N2
TCGA.CG.4441	426	1	83	MALE	G2	Stage IIIA	T2	M0	N2
TCGA.HU.A4GC	99	0	74	MALE	G3	Stage IIIB	T4a	M0	N2
TCGA.D7.A4YY	419	0	61	MALE	G3	Stage IIIB	T3	M0	N3a
TCGA.D7.A4Z0	449	0	60	FEMALE	G3	Stage IIB	T2	M0	N2
TCGA.D7.8570	752	0	44	MALE	G3	Stage IIIB	T3	M0	N3a
TCGA.VQ.A8PQ	476	1	50	FEMALE	G2	Stage IV	T4	M1	N1
TCGA.RD.A7BT	262	1	66	MALE	G3	Stage IV	T3	M0	N3
TCGA.CD.8535	390	0	59	MALE	G3	Stage IIIA	T3	M0	N1
TCGA.VQ.A8PU	820	0	72	FEMALE	G3	Stage IIIA	T4a	M0	N1
TCGA.VQ.A8P8	881	0	72	FEMALE	G2	Stage IIB	T4a	M0	N0
TCGA.HU.A4G3	170	0	54	MALE	G2	Stage IIB	T2	M0	N2
TCGA.BR.8687	250	1	67	FEMALE	G3	Stage IIIC	T4b	M0	N2
TCGA.HF.7133		0	unknow	FEMALE	G2	Stage IV	T2b	M0	N3
TCGA.D7.A748	132	1	41	FEMALE	G3	Stage IV	T4a	M1	N3
TCGA.D7.5579	363	0	74	MALE	G3	Stage IIIA	T3	M0	N2
TCGA.BR.6564	794	1	46	FEMALE	G3	Stage IIIA	T3	M0	N2
TCGA.CG.4304		0	84	MALE	G2	Stage IB	T2a	M0	N0
TCGA.VQ.A8E0	562	1	68	MALE	G3	Stage IIIA	T3	M0	N2
TCGA.BR.8677	370	0	74	FEMALE	G3	Stage IIIB	T3	M0	N3a
TCGA.CD.5802	406	0	58	MALE	G2	Stage II	T3	M0	N0
TCGA.RD.A8N1	3519	0	70	MALE	G3	Stage IIIB	T3	M0	N2
TCGA.HU.A4GP	273	0	62	FEMALE	G2	Stage IIA	T2	M0	N1
TCGA.VQ.A94R	1294	1	63	MALE	G2	unknow	T4a	M0	N2
TCGA.BR.8080	292	1	72	FEMALE	G3	Stage IIIC	T4	M0	N3a
TCGA.BR.4369	0	0	75	MALE	G3	unknow	TX	M0	NX
TCGA.BR.A4J2	431	0	70	MALE	G3	Stage IIB	T4a	M0	N0
TCGA.BR.A4J5	390	0	56	MALE	G3	Stage IIIA	T4a	M0	N1
TCGA.WK.A8XS	2212	0	unknow	FEMALE	unknow	unknow	unknow	unknow	unknow
TCGA.CD.8528	375	0	43	FEMALE	G3	Stage IIIA	T4	M0	N0
TCGA.VQ.A94P	81	1	57	MALE	GX	unknow	T4	MX	NX
TCGA.BR.A4IY	392	0	58	MALE	G3	Stage IIB	T4a	M0	N0
TCGA.CG.5720	30	1	71	MALE	G3	Stage IB	T2	M0	N0
TCGA.MX.A663	300	1	66	MALE	G3	Stage IIA	T3	M0	N0
TCGA.CG.4442	0	0	85	MALE	G3	Stage IB	T2	M0	N0
TCGA.D7.6528	463	0	70	FEMALE	G2	Stage IB	T2	M0	N0
TCGA.VQ.A8E7	787	0	59	MALE	G2	Stage IV	T3	M1	N1
TCGA.IN.AB1V	479	0	63	MALE	G2	Stage IA	T1b	M0	N0
TCGA.BR.4255	124	1	76	FEMALE	G3	Stage IIIA	T3	M0	N1
TCGA.BR.6453	485	0	54	MALE	G3	Stage IIA	T2	M0	N1
TCGA.BR.8295	67	1	60	FEMALE	G3	Stage IIB	T4a	M0	N0
TCGA.VQ.A91W	224	0	30	MALE	G2	Stage IIIA	T3	M0	N1
TCGA.CD.8530	377	0	51	MALE	G3	Stage II	T3	M0	N0
TCGA.CG.4436	243	0	57	MALE	G2	Stage IB	T2	M0	N0
TCGA.HU.8244	742	0	77	FEMALE	G1	Stage IA	T1a	M0	N0
TCGA.CG.5728	579	0	88	FEMALE	G3	Stage IB	T2	M0	N0
TCGA.BR.4187	141	1	56	MALE	G3	unknow	TX	M0	NX
TCGA.D7.6520	573	0	53	MALE	G3	Stage IIIA	T2b	M0	N2
TCGA.KB.A93H	1145	0	79	FEMALE	G1	Stage IIB	T3	M0	N1
TCGA.IN.A6RS	383	0	76	MALE	G2	Stage IA	T1b	M0	N0
TCGA.VQ.AA6B	912	0	48	MALE	G2	Stage IIIB	T3	M0	N2
TCGA.VQ.A94U	672	0	70	MALE	G3	Stage IIB	T4a	M0	N0
TCGA.BR.A452	229	1	57	MALE	G3	Stage IIIA	T4a	M0	N1
TCGA.VQ.AA6K	378	1	59	MALE	G3	Stage IIIC	T4a	M0	N3a
TCGA.VQ.A925	138	1	66	MALE	G2	Stage IIIA	T3	M0	N2
TCGA.BR.6852	423	0	64	FEMALE	G3	Stage IIA	T3	M0	N0
TCGA.VQ.A8DZ	396	1	70	MALE	G3	Stage IV	T4	M1	N3
TCGA.RD.A8N0	1236	0	53	FEMALE	G3	Stage IIIB	T3	M0	N2
TCGA.BR.8078	373	0	70	FEMALE	G3	Stage IIB	T4a	M0	N0
TCGA.CD.5800	400	0	51	FEMALE	G1	Stage II	T3	M0	N0
TCGA.CD.8531	383	0	66	FEMALE	G3	Stage IIIA	T3	M0	N1
TCGA.R5.A804	140	1	54	MALE	G3	Stage IV	T3	M1	N2
TCGA.KB.A93J	1124	0	78	MALE	G3	Stage II	T2b	M0	N1
TCGA.CG.4306	1	1	90	MALE	G3	Stage IV	T3	M1	N2
TCGA.D7.8572	511	0	57	MALE	G2	Stage IIB	T2	M0	N2
TCGA.CD.8534	367	0	41	MALE	G3	Stage II	T3	M0	N0
TCGA.R5.A7ZF	259	1	65	FEMALE	G2	Stage IV	T4a	M1	N1
TCGA.HF.7134		0	unknow	MALE	G2	Stage IA	T1	M0	N0
TCGA.D7.5578	385	0	80	MALE	G3	Stage IIIA	T3	M0	N2
TCGA.VQ.A8PE	675	1	78	MALE	G3	Stage IIIB	T3	M0	N3a
TCGA.HU.A4GT	198	0	71	FEMALE	G3	Stage IIA	T3	M0	N0
TCGA.CG.5734	243	1	68	MALE	G3	Stage IIIA	T3	M0	N1
TCGA.VQ.A8DT	1484	0	43	MALE	G3	Stage IIIB	T3	M0	N3a
TCGA.FP.7916	428	1	77	MALE	G3	Stage IIIC	T4a	MX	N3a
TCGA.CD.A4MG	200	1	76	MALE	G3	Stage IIA	T3	M0	N0
TCGA.RD.A8N2	3540	0	59	FEMALE	G3	Stage IB	T2	M0	N0
TCGA.BR.A4CQ	677	0	58	MALE	G3	Stage IIIA	T4a	M0	N1
TCGA.D7.6519	625	0	64	FEMALE	G3	unknow	T2	M0	N1
TCGA.CG.5732	2100	1	66	MALE	G2	Stage IV	T2	M0	N3
TCGA.CD.8527	218	1	72	FEMALE	G2	Stage II	T2	M0	N1
TCGA.BR.7703	438	0	81	MALE	G2	Stage IA	T1b	M0	N0
TCGA.HF.A5NB	928	0	75	FEMALE	G3	Stage IIIC	T4a	M0	N3a
TCGA.HU.A4GD	692	0	56	MALE	G3	Stage IIB	T3	M0	N1
TCGA.RD.A8N9	1083	0	63	FEMALE	G3	Stage II	T2	M0	N1
TCGA.BR.6709	370	1	57	FEMALE	G3	Stage IIIB	T3	M0	N3a
TCGA.D7.6818	321	0	53	MALE	G3	Stage IIIA	T2	M0	N3
TCGA.CG.4444	1431	0	76	MALE	G3	Stage IIIA	T2b	M0	N2
TCGA.BR.8366	29	0	80	FEMALE	G3	Stage IIA	T3	M0	N0
TCGA.CD.A4MH	371	0	86	FEMALE	G2	Stage IIA	T3	M0	N0
TCGA.BR.8683	300	1	75	MALE	G3	Stage IIIB	T4a	M0	N2
TCGA.BR.8484	766	1	61	MALE	G2	Stage IIIA	T4a	M0	N1
TCGA.D7.8575	554	1	75	MALE	G3	Stage IIIA	T3	M0	N2
TCGA.BR.8679	0	0	63	FEMALE	G2	Stage IB	T2	M0	N0
TCGA.BR.8371	359	1	62	MALE	G3	Stage IIIB	T3	M0	N3a
TCGA.BR.4357	0	0	58	MALE	G2	unknow	T3	MX	NX
TCGA.CG.4437	245	0	83	MALE	G2	Stage II	T2	M0	N1
TCGA.BR.A4J8	411	0	71	FEMALE	G3	Stage IIIB	T3	M0	N3a
TCGA.FP.8099	519	0	79	MALE	G2	Stage IIA	T3	MX	N0
TCGA.RD.A8MV	3720	0	56	MALE	G3	Stage IIIB	T3	M0	N2
TCGA.BR.8486	0	0	90	FEMALE	G2	Stage IA	T1b	M0	N0
TCGA.BR.4253	124	1	80	FEMALE	G3	Stage IIIA	T3	M0	N1
TCGA.F1.6177	0	0	90	MALE	G2	Stage I	T1b	MX	N1
TCGA.D7.A6EZ	297	0	66	MALE	G3	Stage IIIA	T3	M0	N2
TCGA.VQ.A924	1686	1	69	MALE	G2	Stage II	T3	M0	N0
TCGA.BR.7723	564	0	59	MALE	G3	Stage IIIB	T3	M0	N3a
TCGA.VQ.AA69	864	0	35	MALE	G2	Stage IIIA	T3	M0	N2
TCGA.HU.A4H0	64	0	72	MALE	G3	Stage IIIC	T4a	M0	N3b
TCGA.BR.8291	496	0	61	MALE	GX	Stage IIB	T3	M0	N1
TCGA.CG.5717	212	1	58	MALE	G3	Stage II	T2b	M0	N1
TCGA.HU.A4G9	736	0	67	FEMALE	G2	Stage IA	T1a	M0	N0
TCGA.HF.7136		0	unknow	MALE	G2	Stage IIIA	T3	M0	N1
TCGA.HJ.7597	805	1	71	FEMALE	G3	Stage IB	T2b	MX	N0
TCGA.CD.5804	0	0	90	MALE	G2	unknow	T3	M0	N1
TCGA.BR.4201	940	1	66	FEMALE	G1	unknow	T2a	M0	NX
TCGA.BR.6454	0	0	58	MALE	G3	Stage IIA	T3	M0	N0
TCGA.3M.AB46	1765	0	70	MALE	G2	Stage IB	T2b	MX	N0
TCGA.CD.A48C	353	1	79	FEMALE	G3	Stage IIB	T3	M0	N1
TCGA.D7.6820	344	0	64	MALE	G2	Stage IIB	T2	M0	N1
TCGA.BR.A44U	422	1	70	MALE	G3	Stage IIIB	T3	M0	N3a
TCGA.BR.7196	390	0	64	MALE	G3	Stage IV	T3	M1	N3a
TCGA.FP.8210	153	1	48	MALE	G3	Stage IIIA	T3	M0	N1
TCGA.BR.8690	325	0	54	FEMALE	G2	Stage IIIB	T3	M0	N3a
TCGA.BR.8368	131	0	84	FEMALE	G3	Stage IB	T2	M0	N0
TCGA.CG.5716	0	0	86	MALE	G2	Stage IV	T4a	M1	N2
TCGA.BR.8081	625	0	71	FEMALE	G2	Stage IIB	T4a	M0	N0
TCGA.HU.A4GN	912	0	61	MALE	G2	Stage IIA	T2	M0	N1
TCGA.CD.A489	344	1	58	MALE	G3	Stage IIA	T3	M0	N0
TCGA.RD.A8N6	272	1	78	FEMALE	G3	Stage IIIA	T2	M0	N2
TCGA.BR.8289	81	1	57	MALE	G3	Stage IV	T4	M1	N3a
TCGA.RD.A8NB	513	1	80	FEMALE	G3	Stage IIIA	T3	M0	N1
TCGA.VQ.A8PJ	82	1	53	MALE	GX	Stage IV	T4	M1	N2
TCGA.D7.6526	523	0	67	FEMALE	G2	Stage IIIA	T3	M0	N2
TCGA.CG.5721	183	0	58	MALE	G3	Stage IV	T4	M0	N1
TCGA.BR.6710	273	0	41	MALE	G2	Stage IB	T2	M0	N0
TCGA.EQ.5647	19	1	86	FEMALE	G2	Stage IV	T4	M1	N3
TCGA.B7.A5TI	595	0	52	MALE	G3	Stage IIIC	T4	M0	N3
TCGA.FP.8209	1811	1	49	MALE	G3	Stage IB	T2a	M0	N0
TCGA.RD.A7BW	156	1	68	FEMALE	G3	Stage IB	T2	M0	N0
TCGA.R5.A7ZI	2267	0	44	FEMALE	G3	Stage IV	T4	M1	N1
TCGA.BR.4280	201	1	78	FEMALE	G2	Stage III	T2b	M0	N1
TCGA.HU.A4H2	394	0	58	FEMALE	G2	Stage IIIB	T3	M0	N3b
TCGA.HU.A4G6	738	0	74	MALE	G3	Stage IA	T1b	M0	N0
TCGA.IN.A6RO		1	70	MALE	G2	Stage IA	T1b	M0	N0
TCGA.CD.A48A	378	0	57	MALE	G2	Stage IIA	T3	M0	N0
TCGA.CD.8526	381	0	73	FEMALE	G3	Stage IIIA	T3	M0	N1
TCGA.FP.8211	413	0	62	MALE	G2	Stage IIB	T3	MX	N1
TCGA.BR.8369	427	0	76	FEMALE	G3	Stage IIIB	T3	M0	N3a
TCGA.ZA.A8F6	525	0	71	MALE	G2	Stage IB	T2	MX	N0
TCGA.CD.5813	377	1	60	MALE	G3	Stage II	T3	M0	N0
TCGA.EQ.8122	243	1	71	FEMALE	G3	Stage IIB	T3	MX	N1
TCGA.BR.4292	0	0	73	FEMALE	G1	unknow	T1	M0	NX
TCGA.R5.A805	281	1	71	MALE	G3	Stage IIIB	T3	M0	N2
TCGA.VQ.A91A	873	0	67	MALE	G1	Stage IIIB	T3	M0	N3a
TCGA.VQ.A91Q	633	1	61	MALE	G3	Stage IV	T3	M0	N3
TCGA.BR.A4QM	156	0	65	MALE	G3	Stage IIIA	T3	M0	N2
TCGA.FP.A8CX	7	0	60	MALE	G3	Stage IIIC	T4b	MX	N3a
TCGA.BR.8487	34	0	64	FEMALE	G3	Stage IIA	T3	M0	N0
TCGA.HU.A4G2	739	0	45	MALE	G3	Stage IIB	T3	M0	N1
TCGA.IN.A6RL	406	1	84	MALE	G2	unknow	T2	M0	N1
TCGA.BR.7959	569	0	59	MALE	G3	Stage IIIA	T4a	M0	N1
TCGA.D7.8578	643	0	72	MALE	G2	Stage IB	T2	M0	N0
TCGA.CG.5724	366	1	59	MALE	G3	Stage IV	T3	M1	N3
TCGA.F1.A448	501	0	70	MALE	G3	Stage IIIB	T3	M0	N3b
TCGA.BR.6456	308	0	74	FEMALE	G2	Stage IIB	T3	M0	N1
TCGA.CG.4462	0	1	72	FEMALE	G3	Stage IV	T3	M1	N3
TCGA.VQ.AA6F	1646	0	57	MALE	G2	Stage IIB	T3	M0	N1
TCGA.VQ.A8PY	436	1	47	FEMALE	G2	Stage IIIB	T3	M0	N2
TCGA.VQ.A91U	52	1	78	MALE	G2	Stage IIIA	T3	M0	N1
TCGA.VB.A8QN	0	0	55	MALE	unknow	unknow	unknow	unknow	unknow
TCGA.D7.5577	376	0	53	FEMALE	G2	Stage IIIA	T2	M0	N3
TCGA.BR.8678	351	0	76	MALE	G2	Stage IB	T2	M0	N0
TCGA.D7.6822	375	0	77	MALE	G2	Stage IB	T2	M0	N0
TCGA.BR.A4CS	45	1	77	MALE	G3	Stage IIIC	T4b	M0	N3a
TCGA.BR.8588	389	0	55	FEMALE	G3	Stage IIB	T4a	M0	N0
TCGA.VQ.A8PD	496	1	69	MALE	G2	Stage IIIC	T4a	M0	N3
TCGA.FP.A4BE	337	0	55	MALE	G3	Stage IIA	T3	M0	N0
TCGA.D7.A6F2	476	0	62	MALE	G3	Stage IB	T2	M0	N0
TCGA.VQ.A8DL	28	1	69	FEMALE	G2	Stage IIA	T3	M0	N0
TCGA.HU.A4H6	476	0	72	FEMALE	G2	Stage IIIA	T3	M0	N2
TCGA.BR.4191	558	1	72	MALE	G2	unknow	TX	M0	N1
TCGA.BR.A4J6	20	0	69	FEMALE	G2	Stage IIA	T3	M0	N0
TCGA.IN.8663	103	1	68	MALE	G3	Stage IIB	T2	M0	N2
TCGA.VQ.A92D	1752	0	67	MALE	G2	Stage IB	T2b	M0	N0
TCGA.FP.8631	17	0	68	MALE	G2	Stage IIIA	T3	MX	N2
TCGA.IN.7808	105	1	59	MALE	G3	unknow	T3	M1	N3
TCGA.HU.A4H5	724	0	71	MALE	GX	Stage IB	T2	M0	N0
TCGA.D7.A4YT	434	0	56	MALE	G2	Stage IIIA	T2	M0	N3a
TCGA.SW.A7EB	176	0	45	MALE	G2	Stage IIIA	T3	M0	N2
TCGA.D7.8579	636	0	66	FEMALE	G2	Stage IIB	T2	M0	N2
TCGA.D7.A4YU	500	0	73	MALE	G3	Stage IIIB	T3	M0	N3a
TCGA.CD.A4MJ	384	0	60	MALE	G2	Stage IB	T2	M0	N0
TCGA.IN.A6RR	205	1	84	MALE	G3	unknow	T3	M0	N1
TCGA.VQ.A91X	289	1	74	MALE	G3	Stage IIIB	T3	M0	N2
TCGA.VQ.A8P5	235	1	67	MALE	G3	Stage IIA	T3	M0	N0
TCGA.BR.6566	378	0	64	FEMALE	G3	Stage IIA	T3	M0	N0
TCGA.BR.8372	583	0	63	MALE	G3	Stage IIIC	T4b	M0	N3a
TCGA.F1.A72C	346	0	68	MALE	G2	Stage IIA	T3	M0	N0
TCGA.CG.5719	31	0	54	FEMALE	G1	Stage IV	T4	M1	N0
TCGA.BR.A4QI	415	0	70	FEMALE	G3	Stage IIA	T3	M0	N0
TCGA.BR.8590	284	1	62	MALE	G3	Stage IIIC	T4b	M0	N2
TCGA.CG.4440	122	1	68	FEMALE	G3	Stage IV	T3	M1	N3
TCGA.BR.A4IU	408	0	34	FEMALE	G3	Stage IIIA	T4a	M0	N1
TCGA.VQ.A8E2	1072	0	57	MALE	G2	Stage IIIB	T3	M0	N2
TCGA.VQ.AA6A	1002	0	56	MALE	G2	Stage IIIC	T4	M0	N3a
TCGA.BR.6705	421	0	68	FEMALE	G3	Stage IIIB	T3	M0	N3a
TCGA.BR.8059	439	1	72	MALE	G3	Stage III	T4	M0	N1
TCGA.CD.8532	354	1	52	MALE	G2	Stage II	T3	M0	N0
TCGA.BR.7707	385	0	69	FEMALE	G3	Stage IB	T2	M0	N0
TCGA.VQ.A8PT	798	0	65	MALE	G3	Stage IIIB	T4b	M0	N0
TCGA.BR.A4CR	0	0	70	FEMALE	G3	Stage IIIC	T4b	M0	N3a
TCGA.HU.8243	180	1	66	MALE	G2	Stage IIIC	T4a	M0	N3b
TCGA.CG.5733	641	1	83	FEMALE	G3	Stage IIIA	T2	M0	N2
TCGA.D7.8576	446	1	54	FEMALE	G3	Stage IIIB	T3	M0	N3a
TCGA.VQ.A8E3	661	1	79	MALE	G3	Stage IIA	T3	M0	N0
TCGA.BR.A4IV	411	0	47	MALE	G3	Stage IIIB	T4a	M0	N2
TCGA.D7.6815	486	0	70	FEMALE	G2	Stage IIB	T2	M0	N2
TCGA.VQ.A91K	1862	0	69	MALE	G2	Stage IIIA	T3	M0	N1
TCGA.VQ.A8PX	1964	0	51	MALE	G2	Stage IA	T1	M0	N0
TCGA.BR.A453	185	1	51	MALE	G3	Stage IV	T4a	M1	N3a
TCGA.BR.8365	533	1	70	FEMALE	G3	Stage IIA	T3	M0	N0
TCGA.HU.8238	46	0	56	MALE	G2	unknow	T3	M0	unknow
TCGA.BR.8589	481	0	56	MALE	G3	Stage IIIB	T4b	M0	N1
TCGA.BR.4183	201	1	55	FEMALE	G3	Stage IIIA	T3	M0	N1
TCGA.BR.7722	466	1	62	MALE	G3	Stage IIB	T3	M0	N1
TCGA.B7.A5TN	287	0	60	MALE	G2	Stage IIB	T4a	M0	NX
TCGA.BR.6457	356	0	69	MALE	G3	Stage IIA	T3	M0	N0
TCGA.BR.4257	294	1	79	FEMALE	G2	unknow	TX	M0	NX
TCGA.BR.8360	188	0	66	MALE	G2	Stage IIA	T3	M0	N0
TCGA.KB.A93G	613	0	68	MALE	G1	Stage IB	T2	M0	N0
TCGA.IN.A7NR	198	0	64	FEMALE	G3	Stage IV	T3	M1	N3
TCGA.BR.7716	468	0	62	FEMALE	G2	Stage IIB	T3	M0	N1
TCGA.HF.7131		0	unknow	FEMALE	G2	Stage IB	T2b	MX	N0
TCGA.EQ.A4SO	494	0	70	MALE	G2	Stage IIIB	T4b	MX	N1
TCGA.D7.A6ET	417	0	76	MALE	G2	Stage IIIB	T3	M0	N3a
TCGA.HU.8604	694	0	82	FEMALE	G2	Stage IIA	T3	M0	N0
TCGA.VQ.A8P2	848	0	68	MALE	G2	Stage IIIA	T4a	M0	N1
TCGA.VQ.A94O	640	1	74	MALE	G2	Stage IIIC	T4a	M0	N3
TCGA.HU.A4GX	616	0	70	FEMALE	G3	Stage IIIC	T4b	M0	N2
TCGA.VQ.A8P3	988	0	72	MALE	G2	Stage IIIA	T4	M0	N1
TCGA.B7.5818	356	0	62	MALE	G3	Stage IB	T2	M0	N0
TCGA.BR.4362	0	0	74	FEMALE	G3	unknow	TX	M0	N1
TCGA.IP.7968	77	0	74	MALE	G2	Stage IIIB	T3	MX	N2
TCGA.3M.AB47		1	51	MALE	G3	Stage IIIB	T3	MX	N2
TCGA.VQ.A8PO	282	1	74	MALE	G3	Stage IIB	T4a	M0	N0
TCGA.BR.8682	500	0	52	MALE	G3	Stage IIB	T4a	M0	N0
TCGA.ZQ.A9CR	24	1	79	FEMALE	G3	Stage IIIC	T4a	MX	N3
TCGA.VQ.A8PZ	1982	0	56	FEMALE	G3	Stage II	T3	M0	N0
TCGA.BR.7958	388	0	60	MALE	G3	Stage IIIB	T4b	M0	N0
TCGA.BR.A44T	382	0	53	FEMALE	G3	Stage IIA	T3	M0	N0
TCGA.BR.6565	279	1	67	MALE	G2	Stage IIB	T4a	M0	N0
TCGA.F1.6875	2197	1	79	MALE	G2	Stage IA	T2	M0	N0
TCGA.VQ.AA6I	491	1	68	MALE	G3	Stage IIIB	T3	M0	N3
TCGA.VQ.A8DV	403	1	48	MALE	G2	Stage IB	T2	M0	N0
TCGA.VQ.A8PC	1407	1	65	MALE	G3	Stage IIIA	T3	M0	N1
TCGA.BR.4294	0	0	65	MALE	G2	unknow	T2a	M0	NX
TCGA.HU.A4HB	477	1	68	MALE	G3	Stage IIB	T2	M0	N2
TCGA.BR.8297	225	0	58	MALE	GX	Stage IIIC	T4b	M0	N3a
TCGA.CD.A487	284	0	51	MALE	G3	Stage IIB	T3	M0	N1
TCGA.CD.8525	383	0	82	FEMALE	G3	Stage IIIA	T3	M0	N1
TCGA.HU.8608	641	0	70	MALE	G3	Stage IIIB	T4a	M0	N2
TCGA.D7.A4YX	461	0	63	MALE	G3	Stage IIB	T3	M0	N1
TCGA.D7.6521	564	0	65	MALE	G3	unknow	T2b	M0	N2
TCGA.VQ.A91Y	296	1	67	MALE	G3	Stage IIIC	T4a	M0	N3b
TCGA.FP.7998	678	0	77	MALE	G3	Stage IIIC	T4a	MX	N3a
TCGA.BR.6803	397	0	54	FEMALE	G3	Stage IIA	T3	M0	N0
TCGA.BR.7901	105	1	74	MALE	G2	Stage IIB	T3	M0	N1
TCGA.BR.4279	291	1	43	MALE	G3	Stage II	T2a	M0	N1
TCGA.HU.A4G8	544	0	71	FEMALE	G3	Stage IIB	T3	M0	N1
TCGA.BR.7957	276	1	50	FEMALE	GX	Stage IV	T3	M1	N3a
TCGA.R5.A7ZE	554	1	66	FEMALE	G2	Stage IIIA	T3	M0	N2
TCGA.VQ.AA6J	642	0	75	MALE	G3	Stage IIIB	T4a	M0	N2
TCGA.CG.4305	485	0	69	MALE	G3	Stage II	T2a	M0	N1
TCGA.IN.A7NT	323	0	73	FEMALE	G3	Stage IIB	T3	M0	N1
TCGA.MX.A5UJ	368	0	86	FEMALE	G3	Stage IIIA	T3	M0	N2
TCGA.VQ.A8PF	76	1	76	MALE	G3	Stage IIIB	T3	M0	N3b
